# Supplementary material for: Genotyping-by-Sequencing in Vigna unguiculata Landraces and Its Utility for Assessing Taxonomic Relationships
Source: Plants (Basel). 2021 Mar 9;10(3):509. doi: 10.3390/plants10030509 (PMC8001400; doi:10.3390/plants10030509)
Supplement: Supplementary file 1 [file plants-10-00509-s001.zip]

Archive with 9 entries (8 files):
- plants-10-00509-s001/
- plants-10-00509-s001/Figure S1.docx
- plants-10-00509-s001/Figure S2.pptx
- plants-10-00509-s001/Figure S3.docx
- plants-10-00509-s001/Figure S4.pptx
- plants-10-00509-s001/Table S1.xlsx
- plants-10-00509-s001/Table S2.xlsx
- plants-10-00509-s001/Table S3.xls
- plants-10-00509-s001/Table S4.txt
