# Supplementary material for: Genotyping-by-Sequencing in Vigna unguiculata Landraces and Its Utility for Assessing Taxonomic Relationships
Source: Plants (Basel). 2021 Mar 9;10(3):509. doi: 10.3390/plants10030509 (PMC8001400; doi:10.3390/plants10030509)
Supplement: Supplementary file 1 [file plants-10-00509-s001.zip › plants-10-00509-s001/Table S1.xlsx]

## Sheet: table 1
Table S1. List of the germplasm material analysed in this study and relevant information.
Accession name	Germplasm Code	Seed Coat Colour_Eye pattern colour	Genus	Species	Subspecies	Variety	Cultigroup	Domestication status	Origin	Collection site
I_Mola_Bari	PSR_BIOD_02_06	Black full coat	Vigna	unguiculata	unguiculata	unguiculata	unguiculata	cultivated	Italy/Apulia	Mola di Bari
I_Putignano	PSR_BIOD_11_03	Black full coat	Vigna	unguiculata	unguiculata	unguiculata	unguiculata	cultivated	Italy/Apulia	Putignano
I_Supersano	PSR_BIOD_19_07	Cream_Black eye	Vigna	unguiculata	unguiculata	unguiculata	unguiculata	cultivated	Italy/Apulia	Supersano
I_Grottaglie	PSR_BIOD_30_03	Cream_Black eye	Vigna	unguiculata	unguiculata	unguiculata	unguiculata	cultivated	Italy/Apulia	Grottaglie
I_Conversano	PSR_BIOD_36_02	Black full coat	Vigna	unguiculata	unguiculata	unguiculata	unguiculata	cultivated	Italy/Apulia	Conversano
I_Altamura	PSR_BIOD_45_17	Black full coat	Vigna	unguiculata	unguiculata	unguiculata	unguiculata	cultivated	Italy/Apulia	Altamura
I_Giuliano_di_Lecce	PSR_BIOD_52_01	Cream_Black eye	Vigna	unguiculata	unguiculata	unguiculata	unguiculata	cultivated	Italy/Apulia	Giuliano di Lecce
I_Botrugno	PSR_BIOD_53_22	Cream_Black eye*	Vigna	unguiculata	unguiculata	unguiculata	unguiculata	cultivated	Italy/Apulia	Botrugno
I_Conversano2	PSR_BIOD_AGS_08_03	Black full coat	Vigna	unguiculata	unguiculata	unguiculata	unguiculata	cultivated	Italy/Apulia	Conversano
I_Locorotondo	PSR_BIOD_66_01	Cream_Brown eye	Vigna	unguiculata	unguiculata	unguiculata	unguiculata	cultivated	Italy/Apulia	Locorotondo
I_Noci	PSR_BIOD_67_01	Light brown full coat	Vigna	unguiculata	unguiculata	unguiculata	unguiculata	cultivated	Italy/Apulia	Noci
I_Zollino	PSR_BIOD_07_02	Cream_Black eye	Vigna	unguiculata	unguiculata	unguiculata	unguiculata	cultivated	Italy/Apulia	Zollino
I_Bernalda	MG_113766	Black full coat	Vigna	unguiculata	unguiculata	unguiculata	unguiculata	cultivated	Italy/Basilicata	Bernalda
I_Serra_San_Bruno	MG_112245	Cream_Brown eye*	Vigna	unguiculata	unguiculata	unguiculata	unguiculata	cultivated	Italy/Calabria	Serra San Bruno
I_San_Cono1	MG_112247	Cream_Brown eye	Vigna	unguiculata	unguiculata	unguiculata	unguiculata	cultivated	Italy/Sicilia	San Cono
I_Lucca	MG_113829	Cream_Black eye	Vigna	unguiculata	unguiculata	unguiculata	unguiculata	cultivated	Italy/Toscana	Lucca
I_Carloforte	VIG_1644	Cream_Black eye	Vigna	unguiculata	unguiculata	unguiculata	unguiculata	cultivated	Italy/Sardegna	Carloforte
I_San_Cono2	MG_112248	Cream_Brown eye	Vigna	unguiculata	unguiculata	unguiculata	unguiculata	cultivated	Italy/Sicilia	San Cono
I_Gioiosa_Ionica	MG_113732	Light brown full coat	Vigna	unguiculata	unguiculata	unguiculata	unguiculata	cultivated	Italy/Calabria	Gioiosa Ionica
I_Sala_Consilina	MG_113761	Cream_Black eye	Vigna	unguiculata	unguiculata	unguiculata	unguiculata	cultivated	Italy/Campania	Sala Consilina
I_Somma_Vesuviana	MG_113821	Light brown full coat*	Vigna	unguiculata	unguiculata	unguiculata	unguiculata	cultivated	Italy/Campania	Somma Vesuviana
I_Pacentro	MG_115106	Light brown full coat	Vigna	unguiculata	unguiculata	unguiculata	unguiculata	cultivated	Italy/Abruzzo	Pacentro
I_San_Martino	MG_115107	Cream_Black eye	Vigna	unguiculata	unguiculata	unguiculata	unguiculata	cultivated	Italy/Abruzzo	San Martino
Congo	NI_479		Vigna	unguiculata	unguiculata	unguiculata	unguiculata	cultivated	Congo/Kasai	Gandajika
Cameroon	NI_139		Vigna	unguiculata	unguiculata	unguiculata	unguiculata	cultivated	Cameroon/Adamawa	Ngaoundéré
Angola	NI_206		Vigna	unguiculata	unguiculata	unguiculata	unguiculata	cultivated	Angola
Madagascar	NI_1140		Vigna	unguiculata	unguiculata	unguiculata	unguiculata	cultivated	Madagascar/Manakara	Lokomby
Iraq	VIG_1675		Vigna	unguiculata	unguiculata	unguiculata	unguiculata	cultivated	Iraq	Bagdad
cg_ses_I_Monopoli	PSR_BIOD_48_01		Vigna	unguiculata	unguiculata	unguiculata	Sesquipedalis	cultivated	Italy/Apulia	Monopoli
cg_ses_Georgia	VIG_131		Vigna	unguiculata	unguiculata	unguiculata	Sesquipedalis	cultivated	Georgia/Kakheti	Duisi
cg_ses_I_Procida	VIG_1660		Vigna	unguiculata	unguiculata	unguiculata	Sesquipedalis	cultivated	Italy/Campania	Procida
cg_textilis	NI_816		Vigna	unguiculata	unguiculata	unguiculata	Textilis	cultivated	Togo
cg_biflora	NI_478		Vigna	unguiculata	unguiculata	unguiculata	Biflora	cultivated	Laos/Luang Prabang	Luang Prabang
var_spontanea	NI_319		Vigna	unguiculata	unguiculata	spontanea		wild	Congo/Kasai	Gandajika
sub_baoulensis	NI_1651		Vigna	unguiculata	baoulensis			wild	Ivory Coast/Marahouè	Proziblonfla
sub_burundiensis	NI_456		Vigna	unguiculata	burundiensis			wild	Burundi/Gitega	Gitega
sub_letouzeyi	NI_1420		Vigna	unguiculata	letouzeyi			wild	Camerun/Yaoundè	Nsimalen
sub_pawekiae	NI_1954		Vigna	unguiculata	pawekiae			wild	Kenya	Taita Hills
sub_dekindtiana	VIG_1662		Vigna	unguiculata	dekindtiana			wild	Congo	Gandajika
sub_stenophylla	NI_1478		Vigna	unguiculata	stenophylla			wild	Botswana/Kgatleng	Artesia
sub_tenuis	NI_1712		Vigna	unguiculata	tenuis			wild	South Africa	Warner Beach
sub_alba	NI_1652		Vigna	unguiculata	alba			wild	Angola	Luanda
sub_pubescens	NI_856		Vigna	unguiculata	pubescens			wild	Tanzania	Chalinze
V. vexillata	NI_942		Vigna	vexillata		vexillata		wild	Tanzania/Moshi	Mombo
V. frutescens	NI_1520		Vigna	frutescens	incana			wild	Tanzania	Ngorongo
V. membranacea1	NI_1222		Vigna	membranacea	membranacea			wild	Ethiopia	Gonder
V. membranacea2	NI_918		Vigna	membranacea	caesia			wild	Kenya	Kilifi
V. reticulata1	NI_480		Vigna	reticulata				wild	Burundi	Gitega
V. reticulata2	NI_1513		Vigna	reticulata				wild	Zimbabwe
*This accession displayed a mix seed coat colour. However, the colour indicated in the table was considered.
VIG_1662_8 = NI 437 from Meise Bot. Garden: V. unguiculata subsp. unguiculata var. spontanea
