# Supplementary material for: Genotyping-by-Sequencing in Vigna unguiculata Landraces and Its Utility for Assessing Taxonomic Relationships
Source: Plants (Basel). 2021 Mar 9;10(3):509. doi: 10.3390/plants10030509 (PMC8001400; doi:10.3390/plants10030509)
Supplement: Supplementary file 1 [file plants-10-00509-s001.zip › plants-10-00509-s001/Table S2.xlsx]

## Sheet: Information table
Table S2. Population genetic indexes for K1, K2, K3 and K4 using groups generated by the K4 model in the structure analysis: Nei's genetic diversity (GD), Polymorphic information content (PIC), Observed heterozygosity (Ho), Expected heterozygosity (He), Inbreeding coefficient (Fi), Effective populational size (Ne), Pairwise Fst matrix between groups and Pairwise Nei's genetic distance matrix betw…
Bar_plot_accession_name	Subspecies	Variety	Cultigroup	Structure analysis groups (K4)
I_Serra_San_Bruno	unguiculata	unguiculata	unguiculata	K1
I_San_Cono1	unguiculata	unguiculata	unguiculata	K1
I_San_Cono2	unguiculata	unguiculata	unguiculata	K1
I_Gioiosa_Ionica	unguiculata	unguiculata	unguiculata	K1
I_Sala_Consilina	unguiculata	unguiculata	unguiculata	K1
I_Bernalda	unguiculata	unguiculata	unguiculata	K1
I_Somma_Vesuviana	unguiculata	unguiculata	unguiculata	K1
I_Lucca	unguiculata	unguiculata	unguiculata	K1
I_Pacentro	unguiculata	unguiculata	unguiculata	K1
I_San_Martino	unguiculata	unguiculata	unguiculata	K1
I_Mola_Bari	unguiculata	unguiculata	unguiculata	K1
I_Zollino	unguiculata	unguiculata	unguiculata	K1
I_Putignano	unguiculata	unguiculata	unguiculata	K1
I_Supersano	unguiculata	unguiculata	unguiculata	K1
I_Grottaglie	unguiculata	unguiculata	unguiculata	K1
I_Conversano	unguiculata	unguiculata	unguiculata	K1
I_Altamura	unguiculata	unguiculata	unguiculata	K1
I_Giuliano_di_Lecce	unguiculata	unguiculata	unguiculata	K1
I_Botrugno	unguiculata	unguiculata	unguiculata	K1
I_Locorotondo	unguiculata	unguiculata	unguiculata	K1
I_Noci	unguiculata	unguiculata	unguiculata	K1
I_Conversano2	unguiculata	unguiculata	unguiculata	K1
I_Carloforte	unguiculata	unguiculata	unguiculata	K1
Iraq	unguiculata	unguiculata	unguiculata	K1
Madagascar	unguiculata	unguiculata	unguiculata	K2
Cameroon	unguiculata	unguiculata	unguiculata	K2
sub_dekindtiana	dekindtiana		wild	K2
var_spontanea	unguiculata	spontanea	wild	K2
sub_letouzeyi	letouzeyi		wild	K3
sub_stenophylla	stenophylla		wild	K3
sub_baoulensis	baoulensis		wild	K3
sub_alba	alba		wild	K3
sub_tenuis	tenuis		wild	K3
sub_burundiensis	burundiensis		wild	K3
V. membranacea1	membranacea		wild	K4
V. reticulata2			wild	K4
V. frutescens	incana		wild	K4
V. reticulata1			wild	K4
V. membranacea2	caesia		wild	K4
V. vexillata		vexillata	wild	K4
sub_pawekiae	pawekiae		wild	Admixed
Angola	unguiculata	unguiculata	unguiculata	Admixed
cg_biflora	unguiculata	unguiculata	biflora	Admixed
Congo	unguiculata	unguiculata	unguiculata	Admixed
cg_textilis	unguiculata	unguiculata	textilis	Admixed
sub_pubescens	pubescens		wild	Admixed
cg_ses_I_Monopoli	unguiculata	unguiculata	sesquipedalis	Admixed
cg_ses_Georgia	unguiculata	unguiculata	sesquipedalis	Admixed
cg_ses_I_Procida	unguiculata	unguiculata	sesquipedalis	Admixed

## Sheet: K1
k1_POPULATION			K1_GENOTYPES				K1_VARIABILITY
	mean		ID	Ho	Fi			estimate
GD	0.19		I_Serra_San_Bruno	0.04	0.811		Ne	13.95
PIC	0.16		I_San_Cono1	0.08	0.55		number of genotypes	24
Ho	0.03		I_San_Cono2	0.01	0.935		number of markers	2303
He	0.19		I_Gioiosa_Ionica	0.01	0.947
Fi	0.86		I_Sala_Consilina	0.01	0.924
			I_Bernalda	0.01	0.928
			I_Somma_Vesuviana	0.02	0.901
			I_Lucca	0.01	0.952
			I_Pacentro	0.06	0.674
			I_San_Martino	0.02	0.905
			I_Mola_Bari	0.02	0.912
			I_Zollino	0.09	0.52
			I_Putignano	0.01	0.947
			I_Supersano	0.01	0.935
			I_Grottaglie	0.01	0.949
			I_Conversano	0.01	0.956
			I_Altamura	0.01	0.945
			I_Giuliano_di_Lecce	0.01	0.921
			I_Botrugno	0.01	0.928
			I_Locorotondo	0.11	0.436
			I_Noci	0.02	0.894
			I_Conversano2	0.01	0.945
			I_Carloforte	0.01	0.921
			Iraq	0.02	0.912

## Sheet: K2
k1_POPULATION			K2_GENOTYPES				K2_VARIABILITY
	mean		ID	Ho	Fi			estimate
GD	0.46		Madagascar	0.01	0.976		Ne	2.04
PIC	0.35		Cameroon	0.01	0.986		number of genotypes	4
Ho	0.01		sub_dekindtiana	0.01	0.982		number of markers	6181
He	0.46		var_spontanea	0.01	0.981
Fi	0.98

## Sheet: K3
k1_POPULATION			K3_GENOTYPES					K3_VARIABILITY
	mean			Ho	Fi				estimate
GD	0.41		sub_letouzeyi	0.02	0.957			Ne	3.09
PIC	0.33		sub_stenophylla	0	0.992			number of genotypes	6
Ho	0.01		sub_baoulensis	0.01	0.966			number of markers	10417
He	0.41		sub_alba	0.02	0.946
Fi	0.97		sub_tenuis	0.01	0.986
			sub_burundiensis	0.01	0.974

## Sheet: K4
k1_POPULATION			K4_GENOTYPES				K4_VARIABILITY
	mean			Ho	Fi			estimate
GD	0.42		V. membranacea1	0.01	0.977		Ne	3.07
PIC	0.33		V. reticulata2	0.01	0.986		number of genotypes	6
Ho	0.01		V. frutescens	0.02	0.961		number of markers	5020
He	0.42		V. reticulata1	0.01	0.987
Fi	0.98		V. membranacea2	0.01	0.975
			V. vexillata	0.01	0.979

## Sheet: FST_MATRIX
Pairwise Fst matrix between groups
	K1	K2	K3	K4
K1	0	0.712023	0.813586	0.958008
K2	0.712023	0	0.404016	0.834375
K3	0.813586	0.404016	0	0.772625
K4	0.958008	0.834375	0.772625	0

## Sheet: NEI_dist
Pairwise Nei's genetic distance matrix between groups
	K1	K2	K3
K2	0.0621135
K3	0.204209	0.150023
K4	1.09458	1.04741	0.908248
