# Supplementary material for: Genotyping-by-Sequencing in Vigna unguiculata Landraces and Its Utility for Assessing Taxonomic Relationships
Source: Plants (Basel). 2021 Mar 9;10(3):509. doi: 10.3390/plants10030509 (PMC8001400; doi:10.3390/plants10030509)
Supplement: Supplementary file 1 [file plants-10-00509-s001.zip › plants-10-00509-s001/Table S3.xls]

## Sheet: MatrixOutput
Table S3. Matrix of the pair-wise genetic distances calculated according to the p-distance method (Nei and Kumar 2000).
	I_Serra_San_Bruno	I_San_Cono1	I_San_Cono2	I_Gioiosa_Ionica	I_Sala_Consilina	I_Bernalda	I_Somma_Vesuviana	I_Lucca	I_Pacentro	I_San_Martino	Madagascar	V._membranacea1	Camerun	sub_letouzeyi	sub_stenophylla	V._reticulata2	V._frutescens	sub_baoulensis	sub_alba	sub_dekindtiana	sub_tenuis	sub_pawekiae	Angola	var_spontanea	sub_burundiensis	cg_biflora	Congo	V._reticulata1	cg_textilis	sub_pubescens	V._membranacea2	V._vexillata	I_Mola_Bari	I_Zollino	I_Putignano	I_Supersano	I_Grottaglie	I_Conversano	I_Altamura	cg_ses_I_Monopoli	I_Giuliano_di_Lecce	I_Botrugno	I_Locorotondo	I_Noci	I_Conversano2	cg_ses_Georgia	I_Carloforte	cg_ses_I_Procida	Iraq
I_Serra_San_Bruno
I_San_Cono1	0.00694559
I_San_Cono2	0.00882187	0.00645705
I_Gioiosa_Ionica	0.00856208	0.0073638	0.00959949
I_Sala_Consilina	0.00805024	0.00711201	0.00962752	0.00894442
I_Bernalda	0.00886094	0.00894496	0.0109417	0.0104286	0.00805104
I_Somma_Vesuviana	0.00799681	0.00709485	0.00984558	0.00938709	0.00998743	0.00968367
I_Lucca	0.0103155	0.00956949	0.0115754	0.0119629	0.0104603	0.0113443	0.0114972
I_Pacentro	0.00857898	0.00752876	0.00955421	0.000113924	0.00909956	0.0104571	0.00938307	0.0119612
I_San_Martino	0.00937145	0.00876346	0.0111996	0.0117225	0.0106445	0.0117636	0.0116814	0.00628858	0.0117781
Madagascar	0.0724665	0.0710317	0.0732113	0.0733093	0.0737476	0.0732848	0.0725466	0.0743673	0.0729244	0.0749434
V._membranacea1	0.770454	0.771626	0.771045	0.770382	0.770693	0.769492	0.771276	0.770232	0.770711	0.770459	0.768527
Camerun	0.0784023	0.0761916	0.0786663	0.0781554	0.0787078	0.0784228	0.0787588	0.0786779	0.0776212	0.0787027	0.0407285	0.764386
sub_letouzeyi	0.265902	0.264613	0.266024	0.265495	0.265645	0.265363	0.266015	0.26632	0.265034	0.265698	0.261846	0.6794	0.25859
sub_stenophylla	0.196695	0.193413	0.196141	0.1955	0.196106	0.19622	0.196335	0.1967	0.194452	0.196466	0.184344	0.724485	0.181185	0.201851
V._reticulata2	0.770042	0.771282	0.770954	0.770658	0.769191	0.770666	0.770903	0.771065	0.771154	0.769806	0.767348	0.243163	0.764877	0.689767	0.731732
V._frutescens	0.777818	0.780123	0.779765	0.778255	0.778614	0.778005	0.779616	0.778699	0.778483	0.778431	0.776901	0.0869786	0.774202	0.68907	0.734378	0.244336
sub_baoulensis	0.224043	0.221832	0.223905	0.223396	0.223623	0.222991	0.224063	0.224785	0.222517	0.223323	0.219483	0.699162	0.216629	0.132942	0.155369	0.705649	0.709454
sub_alba	0.195123	0.192535	0.194798	0.193644	0.194763	0.194461	0.194399	0.195188	0.192511	0.195415	0.182762	0.728825	0.179059	0.19894	0.0812658	0.735285	0.738998	0.158289
sub_dekindtiana	0.107024	0.104865	0.107329	0.106903	0.107071	0.106664	0.10713	0.107464	0.104605	0.107478	0.122691	0.754392	0.123978	0.245691	0.168438	0.755588	0.761458	0.199712	0.16645
sub_tenuis	0.198421	0.196278	0.19794	0.198327	0.198514	0.19808	0.197795	0.198604	0.197106	0.198243	0.18741	0.721296	0.185531	0.198175	0.0854805	0.727334	0.731394	0.15145	0.090993	0.171456
sub_pawekiae	0.138602	0.135632	0.138197	0.13729	0.137461	0.137628	0.137596	0.138291	0.136846	0.138279	0.135578	0.737417	0.13582	0.215895	0.13587	0.739326	0.747299	0.174231	0.131989	0.116043	0.137891
Angola	0.0542815	0.0522161	0.0553638	0.0548928	0.0547029	0.0557923	0.0546608	0.0562454	0.0546705	0.0562254	0.0581284	0.766012	0.0599227	0.259515	0.188602	0.766372	0.774955	0.21767	0.186552	0.110935	0.19292	0.132168
var_spontanea	0.10703	0.104863	0.107217	0.106823	0.106981	0.106538	0.107118	0.107458	0.104568	0.107204	0.122465	0.754663	0.123767	0.24583	0.168676	0.756421	0.761788	0.199631	0.166364	2.29885e-05	0.171717	0.115678	0.110981
sub_burundiensis	0.270001	0.267949	0.269732	0.269363	0.269623	0.269026	0.26949	0.270379	0.268676	0.269551	0.264511	0.677973	0.261438	0.043859	0.199846	0.688466	0.68839	0.131251	0.197583	0.243702	0.196306	0.216407	0.262645	0.243768
cg_biflora	0.0483278	0.0450615	0.0473691	0.0482463	0.0490925	0.0479378	0.0476682	0.0487593	0.0478399	0.0482212	0.0721973	0.765306	0.0782798	0.262126	0.18988	0.767218	0.772394	0.216903	0.188332	0.101771	0.191708	0.133189	0.0616275	0.101735	0.262884
Congo	0.0571094	0.0551091	0.0577801	0.0575254	0.058123	0.0580988	0.0573515	0.0575811	0.0573191	0.0577385	0.0601418	0.765561	0.0586097	0.25922	0.186066	0.765985	0.773431	0.215305	0.184954	0.112383	0.190196	0.13207	0.046796	0.112183	0.26201	0.0611481
V._reticulata1	0.775084	0.776237	0.776303	0.775776	0.774412	0.776011	0.776329	0.776211	0.776187	0.774712	0.773336	0.240386	0.771147	0.693457	0.736969	0.00571774	0.242552	0.71054	0.740573	0.760342	0.732667	0.745777	0.7719	0.761231	0.691973	0.772565	0.771422
cg_textilis	0.0332963	0.0313814	0.0337948	0.0349987	0.0334851	0.0339286	0.033366	0.0338432	0.0347967	0.0344893	0.0691547	0.766395	0.0722449	0.2595	0.187462	0.768411	0.77616	0.214813	0.185558	0.0977299	0.189643	0.129299	0.0506125	0.0976867	0.261991	0.0480601	0.0559954	0.773321
sub_pubescens	0.171251	0.16955	0.171448	0.170802	0.171376	0.171553	0.171264	0.172422	0.169809	0.171697	0.166639	0.729145	0.163664	0.202399	0.120346	0.731896	0.737121	0.158388	0.119601	0.14108	0.125067	0.106789	0.166487	0.141094	0.201896	0.167077	0.165904	0.73905	0.162848
V._membranacea2	0.7767	0.778265	0.778027	0.77657	0.777219	0.777242	0.777948	0.777947	0.777407	0.778062	0.774673	0.0990479	0.772251	0.689121	0.73388	0.240669	0.0685727	0.708321	0.735819	0.761667	0.73075	0.743337	0.773777	0.762141	0.687982	0.772575	0.771807	0.238134	0.774457	0.735706
V._vexillata	0.696649	0.696024	0.695844	0.695714	0.695285	0.695757	0.696213	0.696194	0.696133	0.695544	0.692872	0.228226	0.689468	0.601367	0.648901	0.189935	0.215449	0.624893	0.652911	0.677142	0.646708	0.66132	0.691288	0.677342	0.600857	0.691042	0.689907	0.188815	0.691395	0.651386	0.222074
I_Mola_Bari	0.00904227	0.00885511	0.0109448	0.0101773	0.00851884	0.00958731	0.0105642	0.00939032	0.0101851	0.00987171	0.0736338	0.770707	0.0783467	0.26632	0.196111	0.771293	0.779577	0.224016	0.194449	0.107125	0.198796	0.138103	0.0552107	0.107125	0.270064	0.0491822	0.0577618	0.776733	0.034538	0.171469	0.778856	0.695915
I_Zollino	0.00859779	0.00734374	0.00948053	0.0090256	0.00849105	0.0099874	0.00896593	0.0032998	0.00909112	0.00239096	0.0724537	0.771361	0.0762804	0.265071	0.19461	0.772819	0.779118	0.222991	0.193325	0.105638	0.19646	0.136449	0.0543042	0.105486	0.268932	0.0465482	0.0558411	0.777997	0.0326223	0.170093	0.778492	0.696858	0.00831558
I_Putignano	0.00872584	0.00902623	0.00946488	0.0106143	0.00933076	0.00978607	0.0107809	0.010089	0.0107385	0.00908588	0.074237	0.769884	0.0788475	0.266258	0.196307	0.771442	0.778189	0.223459	0.194217	0.107164	0.198459	0.137797	0.0560407	0.10711	0.270027	0.04923	0.0577769	0.77691	0.0346414	0.171007	0.777121	0.695742	0.00730375	0.00793597
I_Supersano	0.00927885	0.00859055	0.0116408	0.0095835	0.00869183	0.0109362	0.0101486	0.00963607	0.00965277	0.0104773	0.0739119	0.769893	0.0780158	0.266102	0.196644	0.771354	0.778864	0.224129	0.194812	0.106899	0.198409	0.137493	0.0551702	0.106844	0.270448	0.0493917	0.0577077	0.777002	0.0348966	0.171063	0.777552	0.695795	0.00814198	0.00795623	0.00896394
I_Grottaglie	0.0104293	0.00970244	0.0113131	0.0118777	0.0105385	0.01112	0.0116461	0.000960593	0.0118726	0.00642096	0.0744927	0.768856	0.0785567	0.26649	0.196768	0.770912	0.778581	0.224201	0.194564	0.107167	0.198246	0.137722	0.0561407	0.107081	0.270113	0.0483196	0.0578787	0.776475	0.0336346	0.171578	0.777293	0.695512	0.00972028	0.00389699	0.0099649	0.010113
I_Conversano	0.0106791	0.00981316	0.0109588	0.0104336	0.00897386	0.0100386	0.0116724	0.0112048	0.0105794	0.0114625	0.0737684	0.769813	0.077613	0.266232	0.195311	0.770809	0.778011	0.223788	0.193802	0.106682	0.19794	0.136379	0.0549518	0.106715	0.270204	0.0479403	0.0582363	0.776461	0.0346908	0.170484	0.777285	0.695083	0.00735578	0.00889181	0.00810944	0.00892756	0.0111631
I_Altamura	0.00932112	0.00922484	0.00999584	0.00957352	0.00862449	0.0105665	0.0103727	0.0105324	0.00959838	0.0103561	0.0736125	0.770748	0.0784146	0.26655	0.196402	0.771247	0.779602	0.224023	0.194756	0.10756	0.198739	0.137805	0.0551814	0.107611	0.270464	0.0492144	0.0583947	0.776733	0.0345516	0.171223	0.778582	0.696152	0.00477634	0.00876731	0.0083231	0.00804682	0.0106792	0.00705407
cg_ses_I_Monopoli	0.0510063	0.0477154	0.0522635	0.0513136	0.0509266	0.0505837	0.0513838	0.0522407	0.0512432	0.0524379	0.0686259	0.768451	0.0724518	0.266621	0.192191	0.768685	0.775956	0.222112	0.191445	0.111234	0.195274	0.136664	0.0601356	0.111313	0.267931	0.0509682	0.0603968	0.774632	0.0561298	0.170303	0.776469	0.692476	0.0511848	0.0503502	0.0521385	0.0524703	0.0519683	0.0513047	0.0520286
I_Giuliano_di_Lecce	0.0104587	0.00945354	0.0117985	0.0113773	0.0106861	0.0116237	0.0116896	0.00170886	0.0113947	0.00637193	0.0741253	0.769236	0.0777646	0.265924	0.19615	0.77064	0.777882	0.223506	0.194431	0.107324	0.197814	0.137463	0.0554434	0.107346	0.269112	0.0486121	0.0570536	0.775941	0.0341605	0.171168	0.776912	0.69583	0.0100483	0.00267798	0.0102167	0.00984417	0.00231151	0.0112099	0.0104081	0.0523104
I_Botrugno	0.0104819	0.010554	0.0121618	0.0117842	0.0105243	0.0118391	0.0113293	0.00812046	0.0118725	0.0068993	0.0750387	0.770279	0.0792815	0.265491	0.196419	0.770751	0.778002	0.223688	0.195406	0.107024	0.198203	0.137819	0.056758	0.106893	0.269333	0.0487057	0.0585025	0.776192	0.0343584	0.17127	0.777329	0.695542	0.0106654	0.00404269	0.010442	0.010125	0.00772708	0.0105779	0.0109778	0.0522023	0.00799724
I_Locorotondo	0.00576026	0.00581584	0.00771078	0.00725924	0.00581557	0.00680818	0.00653414	0.00711238	0.00745139	0.00604061	0.0711251	0.77136	0.0762302	0.26435	0.194085	0.772114	0.779438	0.222011	0.192713	0.104887	0.196162	0.134846	0.052859	0.104795	0.268129	0.0450879	0.0549943	0.777747	0.0318592	0.168999	0.778271	0.696541	0.00735817	0.00536101	0.00657954	0.00718899	0.00691213	0.00692825	0.00758374	0.0492059	0.00706674	0.00684488
I_Noci	0.00917879	0.00944813	0.0107416	0.0106101	0.00853242	0.00913451	0.0104749	0.00879718	0.0105479	0.00895522	0.0738163	0.769925	0.0783437	0.265906	0.195675	0.770159	0.777752	0.223033	0.19426	0.106661	0.197596	0.136919	0.0557	0.10671	0.269727	0.0479811	0.0579266	0.775361	0.0341884	0.17045	0.776786	0.695337	0.00604885	0.00748476	0.00711816	0.00813304	0.00913553	0.00608821	0.00570295	0.0510439	0.00909935	0.00955451	0.00580535
I_Conversano2	0.0101173	0.00915878	0.0105995	0.00969438	0.00900817	0.00962994	0.0109812	0.0105326	0.00967468	0.0114961	0.072707	0.769558	0.0782565	0.266488	0.19619	0.770285	0.778408	0.223886	0.193996	0.107402	0.198118	0.137428	0.0553939	0.107392	0.270507	0.0486187	0.0577484	0.775828	0.0337935	0.171651	0.777017	0.695384	0.00685293	0.00886472	0.0075761	0.00937265	0.0106774	0.00661112	0.00657157	0.0513602	0.0105206	0.0110929	0.00756814	0.00575851
cg_ses_Georgia	0.0522893	0.0501838	0.0549428	0.053124	0.0522674	0.0515779	0.0538121	0.0537978	0.0530829	0.0535315	0.0646933	0.769245	0.072109	0.267117	0.192171	0.76961	0.776393	0.221832	0.190395	0.10877	0.195579	0.137592	0.0596615	0.108963	0.268017	0.05302	0.0568925	0.775091	0.0550571	0.170352	0.775954	0.693352	0.0527441	0.0517937	0.0535442	0.053654	0.0535314	0.052579	0.0539292	0.0244949	0.0539518	0.0537031	0.0505229	0.0524249	0.0535149
I_Carloforte	0.0136372	0.0142652	0.0155218	0.0162715	0.015286	0.0156013	0.0165195	0.0170682	0.0161531	0.0165043	0.0715246	0.770066	0.0760113	0.266134	0.195383	0.769569	0.779185	0.223742	0.193472	0.107819	0.19744	0.139129	0.0564957	0.107613	0.27016	0.0506726	0.05778	0.774713	0.0366915	0.172055	0.77788	0.694704	0.0161424	0.0157592	0.0155593	0.0153941	0.0171453	0.0163292	0.0152764	0.0544989	0.0171363	0.0178554	0.0134649	0.0156976	0.0156043	0.0548488
cg_ses_I_Procida	0.0469807	0.0453573	0.0492855	0.0486469	0.0473469	0.047815	0.048329	0.0483441	0.0484828	0.0480872	0.0685147	0.769236	0.0720184	0.266393	0.193491	0.769413	0.775994	0.222472	0.191128	0.109944	0.19529	0.136704	0.0583322	0.109932	0.268641	0.0447897	0.0583121	0.775078	0.0525291	0.1719	0.776624	0.694638	0.0464796	0.0462187	0.0487927	0.048445	0.048227	0.047339	0.0477963	0.0206343	0.0486054	0.0483026	0.0457338	0.0472092	0.0478232	0.0285466	0.0491092
Iraq	0.021537	0.0212375	0.0237709	0.021461	0.0231035	0.0207692	0.0220087	0.022047	0.0210703	0.0232699	0.0743279	0.767149	0.0789128	0.264775	0.195123	0.768447	0.775632	0.222035	0.19322	0.104413	0.196552	0.134637	0.0556506	0.104512	0.266938	0.0432116	0.0582464	0.77337	0.035008	0.169547	0.775542	0.692995	0.0218935	0.0206483	0.0227733	0.0228229	0.0219381	0.0224058	0.0228249	0.0514549	0.0229623	0.0227041	0.0194317	0.0211634	0.0221973	0.0527403	0.0254173	0.0469843

## Sheet: Caption
Table. Estimates of Evolutionary Divergence between Sequences
The number of base differences per site from between sequences are shown. This analysis involved 49 nucleotide sequences. All ambiguous positions were removed for each sequence pair (pairwise deletion option). There were a total of 46658 positions in the final dataset. Evolutionary analyses were conducted in MEGA X [1]
1. Kumar S., Stecher G., Li M., Knyaz C., and Tamura K. (2018). MEGA X: Molecular Evolutionary Genetics Analysis across computing platforms. Molecular Biology and Evolution 35:1547-1549.
Disclaimer: Although utmost care has been taken to ensure the correctness of the caption, the caption text is provided "as is" without any warranty of any kind. Authors advise the user to carefully check the caption prior to its use for any purpose and report any errors or problems to the authors immediately (www.megasoftware.net). In no event shall the authors and their employers be liable for a…
