# Supplementary material for: Genotyping-by-Sequencing in Vigna unguiculata Landraces and Its Utility for Assessing Taxonomic Relationships
Source: Plants (Basel). 2021 Mar 9;10(3):509. doi: 10.3390/plants10030509 (PMC8001400; doi:10.3390/plants10030509)
Supplement: Supplementary file 1 [file plants-10-00509-s001.zip › plants-10-00509-s001/Table S4.txt]

Table S4. SNP markers analysed in the present study.

##fileformat=VCFv4.0
##Tassel=<ID=GenotypeTable,Version=5,Description="Reference allele is not known. The major allele was used as reference allele">
##FORMAT=<ID=GT,Number=1,Type=String,Description="Genotype">
##FORMAT=<ID=AD,Number=.,Type=Integer,Description="Allelic depths for the reference and alternate alleles in the order listed">
##FORMAT=<ID=DP,Number=1,Type=Integer,Description="Read Depth (only filtered reads used for calling)">
##FORMAT=<ID=GQ,Number=1,Type=Float,Description="Genotype Quality">
##FORMAT=<ID=PL,Number=.,Type=Float,Description="Normalized, Phred-scaled likelihoods for AA,AB,BB genotypes where A=ref and B=alt; not applicable if site is not biallelic">
##INFO=<ID=NS,Number=1,Type=Integer,Description="Number of Samples With Data">
##INFO=<ID=DP,Number=1,Type=Integer,Description="Total Depth">
##INFO=<ID=AF,Number=.,Type=Float,Description="Allele Frequency">
#CHROM	POS	ID	REF	ALT	QUAL	FILTER	INFO	FORMAT	MG_112245_3b:C6P86ANXX:3:250494977	MG_112247_1:C6P86ANXX:3:250494985	MG_112248_2:C6P86ANXX:3:250495041	MG_113732_2:C6P86ANXX:3:250494962	MG_113761_2:C6P86ANXX:3:250494970	MG_113766_2:C6P86ANXX:3:250494961	MG_113821_2:C6P86ANXX:3:250494978	MG_113829_2:C6P86ANXX:3:250495009	MG_115106_1:C6P86ANXX:3:250494986	MG_115107_2:C6P86ANXX:3:250495010	NI_1140_2:C6P86ANXX:3:250495008	NI_1222_4:C6P86ANXX:3:250495004	NI_139_3:C6P86ANXX:3:250494968	NI_1420_3:C6P86ANXX:3:250494963	NI_1478_2:C6P86ANXX:3:250495011	NI_1513_3:C6P86ANXX:3:250495044	NI_1520_1:C6P86ANXX:3:250494988	NI_1651_2:C6P86ANXX:3:250495026	NI_1652_2:C6P86ANXX:3:250495043	NI_1662_9:C6P86ANXX:3:250494995	NI_1712_1:C6P86ANXX:3:250495019	NI_1954_1:C6P86ANXX:3:250494971	NI_206_2:C6P86ANXX:3:250494992	NI_319_1:C6P86ANXX:3:250494975	NI_456_1:C6P86ANXX:3:250495034	NI_478_1:C6P86ANXX:3:250495023	NI_479_2B:C6P86ANXX:3:250494999	NI_480_2:C6P86ANXX:3:250495028	NI_816_1:C6P86ANXX:3:250495007	NI_856_1:C6P86ANXX:3:250495051	NI_918_1:C6P86ANXX:3:250495012	NI_942_5:C6P86ANXX:3:250494972	PSR_BIOD_02_06_4:C6P86ANXX:3:250494965	PSR_BIOD_07_02_4:C6P86ANXX:3:250494967	PSR_BIOD_11_03_4:C6P86ANXX:3:250494981	PSR_BIOD_19_07_3:C6P86ANXX:3:250494989	PSR_BIOD_30_03_3:C6P86ANXX:3:250495005	PSR_BIOD_36_02_4:C6P86ANXX:3:250495029	PSR_BIOD_45_17_3:C6P86ANXX:3:250495037	PSR_BIOD_48_01_4:C6P86ANXX:3:250494966	PSR_BIOD_52_01_3:C6P86ANXX:3:250494974	PSR_BIOD_53_22_3:C6P86ANXX:3:250494990	PSR_BIOD_66_01_4:C6P86ANXX:3:250495030	PSR_BIOD_67_01_4:C6P86ANXX:3:250495046	PSR_BIOD_AGS_08_03_3:C6P86ANXX:3:250495006	VIG_131_2:C6P86ANXX:3:250494960	VIG_1644_2b:C6P86ANXX:3:250495025	VIG_1660_1:C6P86ANXX:3:250495032	VIG_1675_1:C6P86ANXX:3:250495016
7	5291	S1_25662	G	T	.	PASS	.	GT	./.	0/0	0/0	./.	0/0	./.	./.	./.	./.	./.	./.	./.	./.	./.	./.	./.	./.	./.	./.	./.	./.	0/0	./.	./.	./.	./.	./.	./.	./.	./.	./.	./.	0/0	./.	./.	./.	0/0	0/0	./.	1/1	./.	./.	./.	0/0	./.	./.	./.	1/1	./.
7	5321	S1_25692	A	G,T	.	PASS	.	GT	./.	0/0	0/0	./.	0/0	0/0	./.	./.	./.	./.	./.	./.	./.	./.	./.	./.	./.	2/2	./.	./.	./.	1/1	./.	./.	./.	./.	0/0	./.	./.	./.	./.	./.	0/0	./.	0/0	0/0	0/0	0/0	0/0	1/1	./.	./.	0/0	0/0	./.	0/0	./.	1/1	./.
8	10891	S1_36837	T	A	.	PASS	.	GT	./.	./.	./.	./.	./.	./.	./.	./.	./.	./.	0/0	./.	./.	1/1	./.	./.	./.	./.	./.	./.	./.	./.	./.	./.	./.	0/0	./.	./.	./.	./.	./.	./.	./.	0/0	./.	./.	./.	./.	./.	./.	./.	0/0	./.	./.	./.	./.	./.	./.	./.
10	475	S1_47479	T	G	.	PASS	.	GT	0/0	0/0	0/0	0/0	0/0	0/0	0/0	0/0	0/0	0/0	0/0	./.	0/0	0/0	0/0	./.	./.	0/0	0/0	0/0	0/0	0/0	1/1	0/0	0/0	0/0	0/0	./.	0/0	0/0	./.	./.	0/0	0/0	0/0	0/0	0/0	0/0	0/0	0/0	0/0	0/0	0/0	0/0	0/0	0/0	0/0	0/0	0/0
10	479	S1_47483	A	T	.	PASS	.	GT	0/0	0/0	0/0	0/0	0/0	0/0	0/0	0/0	0/0	0/1	0/0	./.	0/0	0/0	0/0	./.	./.	0/0	0/0	0/0	0/0	0/0	0/0	0/0	0/0	0/0	0/0	./.	0/0	0/0	./.	./.	0/0	0/0	0/0	0/0	0/0	0/0	0/0	0/0	0/0	0/0	0/0	0/0	0/0	0/0	0/0	0/0	0/0
10	486	S1_47490	A	G	.	PASS	.	GT	0/0	0/0	0/0	0/0	0/0	0/0	0/0	0/0	0/0	0/0	0/0	./.	0/0	0/0	0/0	./.	./.	0/0	0/0	0/0	0/0	0/0	0/0	0/0	0/0	0/0	0/0	./.	0/1	0/0	./.	./.	0/0	0/0	0/0	0/0	0/0	0/0	0/0	0/0	0/0	0/0	0/0	0/0	0/0	0/0	0/0	0/0	0/0
10	510	S1_47514	N	NA	.	PASS	.	GT	0/0	0/0	0/0	0/0	0/0	0/0	0/0	0/0	0/0	0/0	0/0	./.	0/0	0/0	1/1	./.	./.	0/0	1/1	0/0	0/0	0/0	0/0	0/0	0/0	0/0	0/0	./.	0/0	0/0	./.	0/0	0/0	0/0	0/0	0/0	0/0	0/0	0/0	0/0	0/0	0/0	0/0	0/0	0/0	0/0	0/0	0/0	0/0
10	524	S1_47528	NA	N	.	PASS	.	GT	0/0	0/0	0/0	0/0	0/0	0/0	0/0	0/0	0/0	0/0	0/0	./.	0/0	0/0	1/1	./.	./.	0/0	1/1	0/0	0/0	0/0	0/0	0/0	0/0	0/0	0/0	./.	0/0	0/0	./.	0/0	0/0	0/0	0/0	0/0	0/0	0/0	0/0	0/0	0/0	0/0	0/0	0/0	0/0	0/0	0/0	0/0	0/0
10	596	S1_47600	T	G	.	PASS	.	GT	0/0	0/0	0/0	0/0	0/0	0/0	0/0	0/0	0/0	0/0	0/0	1/1	0/0	0/0	0/0	1/1	1/1	0/0	0/0	0/0	0/0	0/0	0/0	0/0	0/0	0/0	0/0	1/1	0/0	0/0	1/1	1/1	0/0	0/0	0/0	0/0	0/0	0/0	0/0	0/0	0/0	0/0	0/0	0/0	0/0	0/0	0/0	0/0	0/0
10	621	S1_47625	A	T	.	PASS	.	GT	0/0	0/0	0/0	0/0	0/0	0/0	0/0	0/0	0/0	0/0	0/0	1/1	0/0	0/0	0/0	1/1	1/1	0/0	0/0	0/0	0/0	0/0	0/0	0/0	0/0	0/0	0/0	1/1	0/0	0/0	1/1	1/1	0/0	0/0	0/0	0/0	0/0	0/0	0/0	0/0	0/0	0/0	0/0	0/0	0/0	0/0	0/1	0/0	0/0
10	649	S1_47653	C	T	.	PASS	.	GT	0/0	0/0	0/0	0/0	0/0	0/0	0/0	0/0	0/0	0/0	0/0	0/0	0/0	0/0	0/0	0/0	0/0	0/0	0/0	0/0	0/0	0/0	0/0	0/0	0/0	0/0	0/0	0/0	0/0	0/0	1/1	0/0	0/0	0/0	0/0	0/0	0/0	0/0	0/0	0/0	0/0	0/0	0/0	0/0	0/0	0/0	0/0	0/0	0/0
14	842	S1_66640	C	T	.	PASS	.	GT	./.	./.	0/0	./.	./.	0/0	./.	./.	./.	0/0	./.	./.	./.	./.	./.	./.	./.	./.	./.	./.	./.	./.	./.	./.	./.	./.	./.	./.	./.	./.	./.	./.	./.	./.	./.	./.	0/0	./.	0/0	1/1	./.	./.	./.	./.	0/0	./.	0/0	1/1	./.
14	7128	S1_72926	T	G	.	PASS	.	GT	0/0	1/0	0/0	0/0	0/0	0/0	0/0	0/0	0/0	0/0	0/0	0/0	0/0	0/0	0/0	./.	0/0	0/0	0/0	0/0	0/0	0/0	0/0	0/0	0/0	0/0	0/0	./.	0/0	0/0	0/0	0/0	0/0	0/0	0/0	0/0	0/0	0/0	0/0	0/0	0/0	0/0	0/0	0/0	0/0	0/0	0/0	0/0	0/0
14	7182	S1_72980	T	G	.	PASS	.	GT	0/0	0/0	0/0	0/0	0/0	0/0	0/0	0/0	0/0	0/0	0/0	0/0	0/0	0/0	0/0	./.	0/0	0/0	0/0	1/0	0/0	0/0	0/0	0/0	0/0	0/0	0/0	./.	0/0	0/0	0/0	0/0	0/0	0/0	0/0	0/0	0/0	0/0	0/0	0/0	0/0	0/0	0/0	0/0	0/0	0/0	0/0	0/0	0/0
14	7225	S1_73023	N	NG,NT	.	PASS	.	GT	0/0	0/0	0/0	0/0	0/0	0/0	0/0	0/0	0/0	0/0	0/0	0/0	0/0	0/0	0/0	0/0	0/0	0/0	0/0	0/0	0/0	0/0	0/0	0/0	0/0	0/0	0/0	0/0	0/0	1/2	0/0	1/2	0/0	0/0	0/0	0/0	0/0	0/0	0/0	0/0	0/0	0/0	0/0	0/0	0/0	0/0	0/0	0/0	0/0
14	7231	S1_73029	G	C	.	PASS	.	GT	0/0	0/0	0/0	0/0	0/0	0/0	0/0	0/0	0/0	0/0	0/0	0/0	0/0	0/0	0/0	0/0	0/0	0/0	0/0	0/0	0/0	0/0	0/0	0/0	0/0	0/0	0/0	0/0	0/0	1/1	0/0	0/0	0/0	0/0	0/0	0/0	0/0	0/0	0/0	0/0	0/0	0/0	0/0	0/0	0/0	0/0	0/0	0/0	0/0
14	7235	S1_73033	NC	N	.	PASS	.	GT	0/0	0/0	0/0	0/0	0/0	0/0	0/0	0/0	0/0	0/0	0/0	0/0	0/0	0/0	0/0	0/0	0/0	0/0	0/0	0/0	0/0	0/0	0/0	0/0	0/0	0/0	0/0	0/0	0/0	1/1	0/0	1/1	0/0	0/0	0/0	0/0	0/0	0/0	0/0	0/0	0/0	0/0	0/0	0/0	0/0	0/0	0/0	0/0	0/0
14	7236	S1_73034	NT	N	.	PASS	.	GT	0/0	0/0	0/0	0/0	0/0	0/0	0/0	0/0	0/0	0/0	0/0	0/0	0/0	0/0	0/0	0/0	0/0	0/0	0/0	0/0	0/0	0/0	0/0	0/0	0/0	0/0	0/0	0/0	0/0	1/1	0/0	1/1	0/0	0/0	0/0	0/0	0/0	0/0	0/0	0/0	0/0	0/0	0/0	0/0	0/0	0/0	0/0	0/0	0/0
14	7237	S1_73035	NG	N	.	PASS	.	GT	0/0	0/0	0/0	0/0	0/0	0/0	0/0	0/0	0/0	0/0	0/0	0/0	0/0	0/0	0/0	0/0	0/0	0/0	0/0	0/0	0/0	0/0	0/0	0/0	0/0	0/0	0/0	0/0	0/0	0/0	0/0	1/1	0/0	0/0	0/0	0/0	0/0	0/0	0/0	0/0	0/0	0/0	0/0	0/0	0/0	0/0	0/0	0/0	0/0
14	7247	S1_73045	C	G	.	PASS	.	GT	0/0	0/0	0/0	0/0	0/0	0/0	0/0	0/0	0/0	0/0	0/0	0/0	0/0	0/0	0/0	0/0	0/0	0/0	0/0	0/0	0/0	0/0	0/0	0/0	0/0	0/0	0/0	1/1	0/0	0/0	0/0	0/0	0/0	0/0	0/0	0/0	0/0	0/0	0/0	0/0	0/0	0/0	0/0	0/0	0/0	0/0	0/0	0/0	0/0
14	7268	S1_73066	G	A,T	.	PASS	.	GT	0/0	0/0	0/0	0/0	0/0	0/0	0/0	0/0	0/0	0/0	0/0	1/1	0/0	0/0	0/0	1/1	1/1	0/0	0/0	0/0	0/0	0/0	0/0	0/0	0/0	0/0	0/0	1/1	0/0	0/0	1/1	2/2	0/0	0/0	0/0	0/0	0/0	0/0	0/0	0/0	0/0	0/0	0/0	0/0	0/0	0/0	0/0	0/0	0/0
16	10218	S1_97063	T	G	.	PASS	.	GT	0/0	0/0	0/0	0/0	0/0	0/0	0/0	0/0	0/0	0/0	1/1	./.	1/1	1/1	0/0	./.	./.	1/1	0/0	0/0	1/1	0/0	0/0	0/0	1/1	0/0	0/0	./.	0/0	./.	./.	1/1	0/0	0/0	0/0	0/0	0/0	0/0	0/0	1/1	0/0	0/0	0/0	0/0	0/0	1/1	0/0	0/0	0/0
16	10222	S1_97067	C	T	.	PASS	.	GT	0/0	0/0	0/0	0/0	0/0	0/0	0/0	0/0	0/0	0/0	1/1	./.	1/1	0/0	0/0	./.	./.	0/0	0/0	0/0	0/0	0/0	0/0	0/0	0/0	0/0	0/0	./.	0/0	./.	./.	0/0	0/0	0/0	0/0	0/0	0/0	0/0	0/0	1/1	0/0	0/0	0/0	0/0	0/0	1/1	0/0	0/0	0/0
16	10225	S1_97070	C	T	.	PASS	.	GT	0/0	0/0	0/0	0/0	0/0	0/0	0/0	0/0	0/0	0/0	0/0	./.	0/0	1/1	0/0	./.	./.	0/0	0/0	0/0	0/0	0/0	0/0	0/0	1/1	0/0	0/0	./.	0/0	./.	./.	1/1	0/0	0/0	0/0	0/0	0/0	0/0	0/0	0/0	0/0	0/0	0/0	0/0	0/0	0/0	0/0	0/0	0/0
16	10231	S1_97076	A	T	.	PASS	.	GT	0/0	0/0	0/0	0/0	0/0	0/0	0/0	0/0	0/0	0/0	0/0	./.	0/0	0/0	0/0	./.	./.	0/0	0/0	0/0	0/0	0/0	0/0	0/0	0/0	0/0	0/0	./.	0/0	./.	./.	1/1	0/0	0/0	0/0	0/0	0/0	0/0	0/0	0/0	0/0	0/0	0/0	0/0	0/0	0/0	0/0	0/0	0/0
16	10253	S1_97098	G	C	.	PASS	.	GT	0/0	0/0	0/0	0/0	0/0	0/0	0/0	0/0	0/0	0/0	0/0	./.	0/0	1/1	0/0	./.	./.	0/0	0/0	0/0	0/0	0/0	0/0	0/0	1/1	0/0	0/0	./.	0/0	./.	./.	1/1	0/0	0/0	0/0	0/0	0/0	0/0	0/0	0/0	0/0	0/0	0/0	0/0	0/0	0/0	0/0	0/0	0/0
16	10269	S1_97114	A	.	.	PASS	.	GT	0/0	0/0	./.	./.	./.	./.	0/0	./.	./.	./.	./.	./.	0/0	./.	./.	./.	./.	./.	0/0	0/0	./.	0/0	./.	0/0	./.	0/0	0/0	./.	0/0	./.	./.	./.	0/0	0/0	./.	./.	./.	0/0	./.	0/0	./.	./.	./.	0/0	./.	./.	./.	./.	./.
16	10289	S1_97134	N	NA	.	PASS	.	GT	0/0	0/0	./.	./.	./.	./.	0/0	./.	./.	./.	./.	./.	1/1	./.	./.	./.	./.	./.	1/1	0/0	./.	0/0	./.	0/0	./.	0/0	0/0	./.	0/1	./.	./.	./.	0/0	0/0	./.	./.	./.	0/0	./.	1/1	./.	./.	./.	0/0	./.	./.	./.	./.	./.
16	10300	S1_97145	NA	N,NT	.	PASS	.	GT	1/0	1/0	./.	./.	./.	./.	1/0	./.	./.	./.	./.	./.	1/0	./.	./.	./.	./.	./.	1/0	1/2	./.	1/0	./.	1/2	./.	1/0	1/0	./.	1/0	./.	./.	./.	1/0	1/0	./.	./.	./.	1/0	./.	0/0	./.	./.	./.	1/0	./.	./.	./.	./.	./.
16	10301	S1_97146	G	.	.	PASS	.	GT	0/0	0/0	./.	./.	./.	./.	0/0	./.	./.	./.	./.	./.	0/0	./.	./.	./.	./.	./.	0/0	0/0	./.	0/0	./.	0/0	./.	0/0	0/0	./.	0/0	./.	./.	./.	0/0	0/0	./.	./.	./.	0/0	./.	0/0	./.	./.	./.	0/0	./.	./.	./.	./.	./.
16	10317	S1_97162	NT	N	.	PASS	.	GT	0/0	0/0	./.	./.	./.	./.	0/0	./.	./.	./.	./.	./.	1/0	./.	./.	./.	./.	./.	0/0	0/0	./.	0/0	./.	0/0	./.	0/0	0/0	./.	0/0	./.	./.	./.	0/0	0/0	./.	./.	./.	0/0	./.	1/1	./.	./.	./.	0/0	./.	./.	./.	./.	./.
16	10318	S1_97163	NC	N	.	PASS	.	GT	0/0	0/0	./.	./.	./.	./.	0/0	./.	./.	./.	./.	./.	1/1	./.	./.	./.	./.	./.	1/1	0/0	./.	0/0	./.	0/0	./.	0/0	0/0	./.	1/0	./.	./.	./.	0/0	0/0	./.	./.	./.	0/0	./.	1/1	./.	./.	./.	0/0	./.	./.	./.	./.	./.
16	10473	S1_97318	G	T	.	PASS	.	GT	./.	0/0	./.	0/0	./.	./.	./.	./.	./.	0/0	0/0	./.	0/0	./.	0/0	./.	./.	1/1	0/0	0/0	0/0	0/0	./.	0/0	1/1	0/0	./.	./.	0/0	0/0	./.	1/1	./.	0/0	0/0	0/0	0/0	0/0	0/0	0/0	0/0	0/0	0/0	./.	./.	0/0	0/0	0/0	0/0
16	10497	S1_97342	T	A	.	PASS	.	GT	./.	0/0	./.	0/0	./.	./.	./.	./.	./.	0/0	0/0	./.	0/0	./.	0/0	./.	./.	0/0	0/0	0/0	0/0	0/0	./.	0/0	0/0	0/0	./.	./.	0/0	0/0	./.	1/1	./.	0/0	0/0	0/0	0/0	0/0	0/0	0/0	0/0	0/0	0/0	./.	./.	0/0	0/0	0/0	0/0
16	10512	S1_97357	C	T	.	PASS	.	GT	./.	0/0	./.	0/0	./.	./.	./.	./.	./.	0/0	0/0	./.	0/0	./.	0/0	./.	./.	0/0	0/0	1/1	0/0	0/0	./.	1/1	0/0	0/0	./.	./.	0/0	0/0	./.	0/0	./.	0/0	0/0	0/0	0/0	0/0	0/0	0/0	0/0	0/0	0/0	./.	./.	0/0	0/0	0/0	0/0
16	10514	S1_97359	T	G	.	PASS	.	GT	./.	0/0	./.	0/0	./.	./.	./.	./.	./.	0/0	0/0	./.	0/0	./.	0/0	./.	./.	1/1	0/0	0/0	0/0	0/0	./.	0/0	0/0	0/0	./.	./.	0/0	0/0	./.	0/0	./.	0/0	0/0	0/0	0/0	0/0	0/0	0/0	0/0	0/0	0/0	./.	./.	0/0	0/0	0/0	0/0
16	10517	S1_97362	T	G	.	PASS	.	GT	./.	0/0	./.	0/0	./.	./.	./.	./.	./.	0/0	0/0	./.	0/0	./.	0/0	./.	./.	0/0	0/0	0/0	1/1	0/0	./.	0/0	0/0	0/0	./.	./.	0/0	0/0	./.	0/0	./.	0/0	0/0	0/0	0/0	0/0	0/0	0/0	0/0	0/0	0/0	./.	./.	0/0	0/0	0/0	0/0
21	10618	S1_149345	N	NC	.	PASS	.	GT	./.	./.	./.	./.	./.	./.	./.	./.	./.	./.	./.	./.	./.	1/1	0/0	./.	./.	./.	0/0	0/0	0/0	1/1	./.	0/0	1/1	0/0	./.	./.	1/1	0/0	./.	./.	./.	./.	./.	./.	./.	./.	./.	./.	./.	./.	./.	./.	./.	./.	./.	./.	./.
21	10629	S1_149356	NC	N	.	PASS	.	GT	./.	./.	./.	./.	./.	./.	./.	./.	./.	./.	./.	./.	./.	1/1	0/0	./.	./.	./.	0/0	0/0	0/0	1/1	./.	0/0	1/1	0/0	./.	./.	1/1	0/0	./.	./.	./.	./.	./.	./.	./.	./.	./.	./.	./.	./.	./.	./.	./.	./.	./.	./.	./.
21	10630	S1_149357	C	A	.	PASS	.	GT	./.	./.	./.	./.	./.	./.	./.	./.	./.	./.	./.	./.	./.	./.	0/0	./.	./.	./.	./.	./.	0/0	0/0	./.	1/1	./.	./.	./.	./.	0/0	./.	./.	./.	./.	./.	./.	./.	./.	./.	./.	./.	./.	./.	./.	./.	./.	./.	./.	./.	./.
21	10655	S1_149382	A	T	.	PASS	.	GT	./.	./.	./.	./.	./.	./.	./.	./.	./.	./.	./.	./.	./.	./.	0/0	./.	./.	./.	./.	./.	0/0	0/0	./.	1/1	./.	./.	./.	./.	0/0	./.	./.	./.	./.	./.	./.	./.	./.	./.	./.	./.	./.	./.	./.	./.	./.	./.	./.	./.	./.
21	10675	S1_149402	NT	N	.	PASS	.	GT	./.	./.	./.	./.	./.	./.	./.	./.	./.	./.	./.	./.	./.	./.	0/0	./.	./.	./.	./.	./.	0/0	1/1	./.	0/0	./.	./.	./.	./.	1/1	./.	./.	./.	./.	./.	./.	./.	./.	./.	./.	./.	./.	./.	./.	./.	./.	./.	./.	./.	./.
21	10694	S1_149421	A	G	.	PASS	.	GT	./.	./.	./.	./.	./.	./.	./.	./.	0/0	./.	./.	./.	./.	0/0	1/1	./.	./.	0/0	1/1	0/0	0/0	./.	./.	0/0	0/0	0/0	./.	./.	0/0	0/0	./.	./.	./.	./.	./.	./.	./.	./.	./.	./.	./.	./.	./.	./.	./.	./.	./.	./.	./.
21	10696	S1_149423	A	G	.	PASS	.	GT	./.	./.	./.	./.	./.	./.	./.	./.	0/0	./.	./.	./.	./.	0/0	0/0	./.	./.	0/0	0/0	0/0	0/0	./.	./.	0/0	0/0	0/0	./.	./.	0/0	1/1	./.	./.	./.	./.	./.	./.	./.	./.	./.	./.	./.	./.	./.	./.	./.	./.	./.	./.	./.
26	4557	S1_192625	C	T	.	PASS	.	GT	0/0	0/0	0/1	0/0	0/0	0/0	0/0	0/0	0/0	0/0	0/0	./.	0/0	0/0	0/0	./.	./.	0/0	0/0	0/0	0/0	0/0	0/0	0/1	0/0	0/0	0/0	./.	0/0	0/0	./.	./.	0/0	0/0	0/0	0/0	0/0	0/0	0/0	0/0	0/0	0/0	0/0	0/0	0/1	0/0	0/0	0/0	0/0
26	4558	S1_192626	T	G	.	PASS	.	GT	0/0	0/0	0/0	0/0	0/0	0/0	0/0	0/0	0/0	0/0	0/0	./.	0/0	0/0	0/0	./.	./.	0/0	0/0	0/0	0/0	0/0	0/0	1/0	0/0	0/0	0/0	./.	0/0	0/0	./.	./.	0/0	0/0	0/0	0/0	0/0	0/0	0/0	0/0	0/0	0/0	0/0	0/0	0/0	0/0	0/0	0/0	0/0
26	4565	S1_192633	C	T	.	PASS	.	GT	0/0	0/0	0/0	0/0	0/0	0/0	0/0	0/0	0/0	0/0	0/0	./.	0/0	1/1	0/0	./.	./.	0/0	0/0	0/0	0/0	0/0	1/1	0/0	0/1	0/0	0/0	./.	0/0	0/0	./.	./.	0/0	0/0	0/0	0/0	0/0	0/0	0/0	0/0	0/0	0/0	0/0	0/0	0/0	0/0	0/0	0/0	0/0
26	4598	S1_192666	T	A	.	PASS	.	GT	0/0	0/0	0/0	0/0	0/0	0/0	0/0	0/0	0/0	0/0	0/0	./.	0/0	1/1	0/0	./.	./.	0/0	0/0	0/0	0/0	0/0	1/1	0/0	1/0	0/0	0/0	./.	0/0	0/0	./.	./.	0/0	0/0	0/0	0/0	0/0	0/0	0/0	0/0	0/0	0/0	0/0	0/0	0/0	0/0	0/0	0/0	0/0
26	4605	S1_192673	C	A	.	PASS	.	GT	0/0	0/0	0/0	0/0	0/0	0/0	0/0	0/0	0/0	0/0	0/0	./.	0/0	1/1	0/0	./.	./.	0/0	0/0	0/0	0/0	0/0	1/1	0/0	1/0	0/0	0/0	./.	0/0	0/0	./.	./.	0/0	0/0	0/0	0/0	0/0	0/0	0/0	0/0	0/0	0/0	0/0	0/0	0/0	0/0	0/0	0/0	0/0
26	4628	S1_192696	T	C	.	PASS	.	GT	0/0	0/0	0/0	0/0	0/0	0/0	0/0	0/0	0/0	0/0	0/0	0/0	0/0	0/0	0/0	0/0	./.	0/0	0/0	0/0	0/0	0/0	0/0	0/0	0/0	0/0	0/0	1/1	0/0	0/0	0/0	0/0	0/0	0/0	0/0	0/0	0/0	0/0	0/0	0/0	0/0	0/0	0/0	0/0	0/0	0/0	0/0	0/0	0/0
26	4646	S1_192714	T	G	.	PASS	.	GT	0/0	0/0	0/0	0/0	0/0	0/0	0/0	0/0	0/0	0/0	0/0	1/1	0/0	0/0	0/0	1/1	./.	0/0	0/0	0/0	0/0	0/0	0/0	0/0	0/0	0/0	0/0	1/1	0/0	0/0	0/0	0/0	0/0	0/0	0/0	0/0	0/0	0/0	0/0	0/0	0/0	0/0	0/0	0/0	0/0	0/0	0/0	0/0	0/0
26	4647	S1_192715	T	C	.	PASS	.	GT	0/0	0/0	0/0	0/0	0/0	0/0	0/0	0/0	0/0	0/0	0/0	0/0	0/0	0/0	0/0	0/0	./.	0/0	0/0	0/0	0/0	0/0	0/0	0/0	0/0	0/0	0/0	0/0	0/0	0/0	0/0	1/1	0/0	0/0	0/0	0/0	0/0	0/0	0/0	0/0	0/0	0/0	0/0	0/0	0/0	0/0	0/0	0/0	0/0
26	4652	S1_192720	A	G	.	PASS	.	GT	0/0	0/0	0/0	0/0	0/0	0/0	0/0	0/0	0/0	0/0	0/0	1/1	0/0	0/0	0/0	0/0	./.	0/0	0/0	0/0	0/0	0/0	0/0	0/0	0/0	0/0	0/0	0/0	0/0	0/0	0/0	0/0	0/0	0/0	0/0	0/0	0/0	0/0	0/0	0/0	0/0	0/0	0/0	0/0	0/0	0/0	0/0	0/0	0/0
26	4655	S1_192723	T	A	.	PASS	.	GT	0/0	0/0	0/0	0/0	0/0	0/0	0/0	0/0	0/0	0/0	0/0	0/0	0/0	1/0	0/0	0/0	./.	0/0	0/0	0/0	0/0	0/0	1/1	0/0	1/1	0/0	0/0	0/0	0/0	0/0	0/0	0/0	0/0	0/0	0/0	0/0	0/0	0/0	0/0	0/0	0/0	0/0	0/0	0/0	0/0	0/0	0/0	0/0	0/0
26	4661	S1_192729	T	C	.	PASS	.	GT	0/0	0/0	0/0	0/0	0/0	0/0	0/0	0/0	0/0	0/0	0/0	0/0	0/0	0/0	0/0	0/0	./.	0/0	0/0	0/0	0/0	0/0	0/0	0/0	0/0	0/0	0/0	0/0	0/0	0/0	0/0	0/0	1/0	0/0	0/0	0/0	0/0	0/0	0/0	0/0	0/0	0/0	0/0	0/0	0/0	0/0	0/0	0/0	1/0
26	4665	S1_192733	A	C	.	PASS	.	GT	0/0	0/0	0/0	0/0	0/0	0/0	0/0	0/0	0/0	0/0	0/0	0/0	0/0	0/1	0/0	0/0	./.	0/0	0/0	0/0	0/0	0/0	1/1	0/0	0/0	0/0	0/0	0/0	0/0	0/0	0/0	0/0	0/0	0/0	0/0	0/0	0/0	0/0	0/0	0/0	0/0	0/0	0/0	0/0	0/0	0/0	0/0	0/0	0/0
26	4677	S1_192745	G	A	.	PASS	.	GT	0/0	0/0	0/0	0/0	0/0	0/0	0/0	0/0	0/0	0/0	0/0	0/0	0/0	0/0	0/0	0/0	./.	0/0	0/0	0/0	0/0	0/0	0/0	0/0	1/1	0/0	0/0	0/0	0/0	0/0	0/0	0/0	0/0	0/0	0/0	0/0	0/0	0/0	0/0	0/0	0/0	0/0	0/0	0/0	0/0	0/0	0/0	0/0	0/0
26	4679	S1_192747	G	A	.	PASS	.	GT	0/0	0/0	0/0	0/0	0/0	0/0	0/0	0/0	0/0	0/0	0/0	0/0	0/0	0/0	0/0	0/0	./.	0/0	0/0	0/0	0/0	0/0	0/0	0/0	0/0	0/0	0/0	0/0	0/0	0/0	1/0	0/0	0/0	0/0	0/0	0/0	0/0	0/0	0/0	0/0	0/0	0/0	0/0	0/0	0/0	0/0	0/0	0/0	0/0
26	5261	S1_193329	A	G	.	PASS	.	GT	0/0	0/0	0/0	0/0	0/0	0/0	0/0	0/0	0/0	0/0	0/0	1/1	0/0	./.	0/0	1/1	1/1	0/0	0/0	0/0	0/0	0/0	./.	0/0	./.	0/0	0/0	1/1	0/0	0/0	1/1	1/1	0/0	0/0	0/0	0/0	0/0	0/0	0/0	0/0	0/0	0/0	0/0	0/0	0/0	0/0	0/0	0/0	0/0
26	5268	S1_193336	A	G	.	PASS	.	GT	0/0	0/0	0/0	0/0	0/0	0/0	0/1	0/0	0/0	0/0	1/1	0/0	0/0	./.	0/0	0/0	0/0	0/0	0/0	1/1	0/0	1/1	./.	1/1	./.	0/0	1/1	0/0	0/0	0/0	0/0	0/0	0/0	0/0	0/0	0/0	0/0	0/0	0/0	0/0	0/0	0/0	0/0	0/0	0/0	0/0	0/0	0/0	0/0
26	5286	S1_193354	C	T	.	PASS	.	GT	0/0	0/0	0/0	0/0	0/0	0/0	0/0	0/0	0/0	0/0	0/0	1/1	0/0	./.	0/0	0/0	0/0	0/0	0/0	0/0	0/0	0/0	./.	0/0	./.	0/0	0/0	0/0	0/0	0/0	0/0	0/0	0/0	0/0	0/0	0/0	0/0	0/0	0/0	0/0	0/0	0/0	0/0	0/0	0/0	0/0	0/0	0/0	0/0
26	5291	S1_193359	G	C	.	PASS	.	GT	0/0	0/0	0/0	0/0	0/0	0/0	0/0	0/0	0/0	0/0	0/0	0/0	0/0	./.	0/0	1/1	0/0	0/0	0/0	0/0	0/0	0/0	./.	0/0	./.	0/0	0/0	1/1	0/0	0/0	0/0	0/0	0/0	0/0	0/0	0/0	0/0	0/0	0/0	0/0	0/0	0/0	0/0	0/0	0/0	0/0	0/0	0/0	0/0
26	5304	S1_193372	C	A	.	PASS	.	GT	0/0	0/0	0/0	0/0	0/0	0/0	0/0	0/0	0/0	0/0	0/0	1/1	0/0	./.	0/0	0/0	0/0	0/0	0/0	0/0	0/0	0/0	./.	0/0	./.	0/0	0/0	0/0	0/0	0/0	0/0	0/0	0/0	0/0	0/0	0/0	0/0	0/0	0/0	0/0	0/0	0/0	0/0	0/0	0/0	0/0	0/0	0/0	0/0
26	5306	S1_193374	G	C	.	PASS	.	GT	0/0	0/0	0/0	0/0	0/0	0/0	0/0	0/0	0/0	0/0	0/0	0/0	0/0	./.	0/0	1/1	0/0	0/0	0/0	0/0	0/0	0/0	./.	0/0	./.	0/0	0/0	1/1	0/0	0/0	0/0	0/0	0/0	0/0	0/0	0/0	0/0	0/0	0/0	0/0	0/0	0/0	0/0	0/0	0/0	0/0	0/0	0/0	0/0
26	5485	S1_193553	C	G	.	PASS	.	GT	0/0	./.	0/0	0/0	./.	0/0	0/0	0/0	0/0	0/0	0/0	0/0	0/0	./.	0/0	1/1	0/0	0/0	0/0	0/0	0/0	0/0	./.	0/0	./.	0/0	0/0	1/1	0/0	0/0	./.	0/0	0/0	0/0	0/0	0/0	0/0	0/0	0/0	0/0	0/0	0/0	0/0	0/0	0/0	0/0	0/0	0/0	0/0
26	5497	S1_193565	T	C	.	PASS	.	GT	0/0	./.	0/0	0/0	./.	0/0	0/0	0/0	0/0	0/0	0/0	0/0	0/0	./.	0/0	0/0	0/0	1/1	0/0	0/0	0/0	0/0	./.	0/0	./.	0/0	0/0	0/0	0/0	0/0	./.	0/0	0/0	0/0	0/0	0/0	0/0	0/0	0/0	0/0	0/0	0/0	0/0	0/0	0/0	0/0	0/0	0/0	0/0
26	5520	S1_193588	T	A	.	PASS	.	GT	0/0	./.	0/0	0/0	./.	0/0	0/0	0/0	0/0	0/0	0/0	0/0	0/0	./.	0/0	0/0	0/0	0/0	0/0	0/0	0/0	0/0	./.	0/0	./.	0/0	0/0	0/0	0/0	0/0	./.	0/0	1/0	0/0	0/0	0/0	0/0	0/0	0/0	0/0	0/0	0/0	0/0	0/0	1/0	0/0	0/0	0/0	0/0
26	5529	S1_193597	G	C	.	PASS	.	GT	0/0	./.	0/0	0/0	./.	0/0	0/0	0/0	0/0	0/0	0/0	0/0	0/0	./.	0/0	0/0	0/0	0/0	0/0	0/0	1/1	0/0	./.	0/0	./.	0/0	0/0	0/0	0/0	0/0	./.	0/0	0/0	0/0	0/0	0/0	0/0	0/0	0/0	0/0	0/0	0/0	0/0	0/0	0/0	0/0	0/0	0/0	0/0
26	10172	S1_198240	T	A	.	PASS	.	GT	./.	./.	./.	./.	./.	./.	./.	./.	./.	./.	./.	./.	0/0	./.	./.	./.	1/1	./.	./.	./.	./.	./.	./.	./.	./.	./.	./.	./.	./.	0/0	./.	./.	./.	./.	./.	./.	./.	./.	./.	0/0	./.	./.	./.	./.	./.	./.	./.	./.	./.
26	10193	S1_198261	G	T	.	PASS	.	GT	./.	./.	./.	./.	./.	./.	./.	./.	./.	./.	./.	./.	0/0	./.	./.	./.	1/1	./.	./.	./.	./.	./.	./.	./.	./.	./.	./.	./.	./.	0/0	./.	./.	./.	./.	./.	./.	./.	./.	./.	0/0	./.	./.	./.	./.	./.	./.	./.	./.	./.
26	10205	S1_198273	G	A	.	PASS	.	GT	./.	./.	./.	./.	./.	./.	./.	./.	./.	./.	./.	./.	0/0	./.	./.	./.	1/1	./.	./.	./.	./.	./.	./.	./.	./.	./.	./.	./.	./.	0/0	./.	./.	./.	./.	./.	./.	./.	./.	./.	0/0	./.	./.	./.	./.	./.	./.	./.	./.	./.
26	10206	S1_198274	C	T	.	PASS	.	GT	./.	./.	./.	./.	./.	./.	./.	./.	./.	./.	./.	./.	0/0	./.	./.	./.	1/1	./.	./.	./.	./.	./.	./.	./.	./.	./.	./.	./.	./.	0/0	./.	./.	./.	./.	./.	./.	./.	./.	./.	0/0	./.	./.	./.	./.	./.	./.	./.	./.	./.
26	15955	S1_204023	C	T	.	PASS	.	GT	./.	./.	./.	./.	./.	./.	./.	0/0	./.	0/0	./.	./.	1/1	1/1	./.	./.	./.	./.	./.	./.	./.	./.	./.	./.	./.	0/0	./.	./.	./.	./.	./.	./.	./.	./.	0/0	0/0	./.	0/0	./.	0/0	./.	./.	0/0	0/0	./.	./.	0/0	./.	0/0
29	17835	S1_230391	G	A	.	PASS	.	GT	0/0	0/0	0/0	0/0	0/0	0/0	0/0	0/0	0/0	0/0	0/0	0/0	0/0	0/0	0/0	1/1	0/0	0/0	0/0	0/0	0/0	0/0	0/0	0/0	0/0	0/0	0/0	1/1	0/0	0/0	0/0	0/0	0/0	0/0	0/0	0/0	0/0	0/0	0/0	0/0	0/0	0/0	0/0	0/0	0/0	0/0	0/0	0/0	0/0
29	17853	S1_230409	C	A	.	PASS	.	GT	0/0	0/0	0/0	0/0	0/0	0/0	0/0	0/0	0/0	0/0	0/0	1/1	0/0	0/0	0/0	1/1	1/1	0/0	0/0	0/0	0/0	0/0	0/0	0/0	0/0	0/0	0/0	1/1	0/0	0/0	1/1	1/1	0/0	0/0	0/0	0/0	0/0	0/0	0/0	0/0	0/0	0/0	0/0	0/0	0/0	0/0	0/0	0/0	0/0
29	17874	S1_230430	G	C,T	.	PASS	.	GT	0/0	0/0	0/0	0/0	0/0	0/0	0/0	0/0	0/0	0/0	0/0	1/1	0/0	1/1	1/1	2/2	0/0	1/1	0/0	0/0	0/0	0/0	0/0	0/0	1/1	0/0	0/0	2/2	0/0	1/1	0/0	0/0	0/0	0/0	0/0	0/0	0/0	0/0	0/0	0/0	0/0	0/0	0/0	0/0	0/0	0/0	0/0	0/0	0/0
29	17885	S1_230441	T	A,C	.	PASS	.	GT	./.	2/2	./.	./.	1/1	./.	./.	./.	./.	./.	./.	./.	./.	./.	./.	./.	./.	0/0	./.	./.	./.	./.	./.	1/1	./.	./.	1/1	./.	./.	0/0	./.	./.	./.	./.	./.	./.	0/0	./.	./.	./.	0/0	1/1	./.	./.	2/2	0/0	./.	./.	./.
29	17887	S1_230443	T	A,C	.	PASS	.	GT	./.	0/0	./.	./.	0/0	./.	./.	./.	./.	./.	./.	./.	./.	./.	./.	./.	./.	1/1	./.	./.	./.	./.	./.	0/0	./.	./.	0/0	./.	./.	1/1	./.	./.	./.	./.	./.	./.	1/1	./.	./.	./.	1/1	0/0	./.	./.	0/0	2/2	./.	./.	./.
29	17889	S1_230445	T	.	.	PASS	.	GT	./.	0/0	./.	./.	0/0	./.	./.	./.	./.	./.	./.	./.	./.	./.	./.	./.	./.	0/0	./.	./.	./.	./.	./.	0/0	./.	./.	0/0	./.	./.	0/0	./.	./.	./.	./.	./.	./.	0/0	./.	./.	./.	0/0	0/0	./.	./.	0/0	0/0	./.	./.	./.
29	17907	S1_230463	T	C	.	PASS	.	GT	0/0	0/0	0/0	0/0	0/0	0/0	0/0	0/0	0/0	0/0	0/0	./.	0/0	0/0	0/0	./.	./.	0/0	0/0	0/0	0/0	0/0	0/0	0/0	0/0	0/0	0/0	./.	0/0	0/0	./.	./.	0/0	1/0	0/0	0/0	0/0	0/0	0/0	0/0	0/0	0/0	0/0	0/0	0/0	0/0	0/0	0/0	0/0
29	17910	S1_230466	C	T	.	PASS	.	GT	0/0	0/0	0/0	0/0	0/0	0/0	0/0	0/0	0/1	0/0	0/0	./.	0/0	0/0	0/0	./.	./.	0/0	0/0	0/0	0/0	0/0	0/0	0/0	0/0	0/0	0/0	./.	0/0	0/0	./.	./.	0/0	0/0	0/0	0/0	0/0	0/0	0/0	0/0	0/0	0/0	0/0	0/1	0/1	0/0	0/0	0/0	0/0
29	17911	S1_230467	C	T	.	PASS	.	GT	0/0	0/0	0/0	0/0	0/0	0/0	0/0	0/0	0/0	0/0	0/1	./.	0/0	0/0	0/0	./.	./.	0/0	0/0	0/0	0/0	0/0	0/0	0/0	0/0	0/0	0/0	./.	0/0	0/0	./.	./.	0/0	0/0	0/0	0/0	0/0	0/0	0/0	0/0	0/0	0/0	0/0	0/0	0/0	0/0	0/0	0/0	0/0
29	17935	S1_230491	C	.	.	PASS	.	GT	0/0	0/0	0/0	0/0	0/0	0/0	0/0	0/0	0/0	0/0	0/0	./.	0/0	0/0	0/0	./.	./.	0/0	0/0	0/0	0/0	0/0	0/0	0/0	0/0	0/0	0/0	./.	0/0	0/0	./.	./.	0/0	0/0	0/0	0/0	0/0	0/0	0/0	0/0	0/0	0/0	0/0	0/0	0/0	0/0	0/0	0/0	0/0
29	17936	S1_230492	T	G	.	PASS	.	GT	0/0	0/0	0/0	0/0	0/0	0/0	0/0	0/0	0/0	0/0	0/0	./.	0/0	0/0	0/0	./.	./.	1/1	0/0	0/0	0/0	0/0	0/0	0/0	0/0	0/0	0/0	./.	0/0	0/0	./.	./.	0/0	0/0	0/0	0/0	0/0	0/0	0/0	0/0	0/0	0/0	0/0	0/0	0/0	0/0	0/0	0/0	0/0
29	18066	S1_230622	G	A	.	PASS	.	GT	0/0	0/0	0/0	0/0	0/0	0/0	0/0	0/0	0/0	0/0	0/0	./.	0/0	0/0	0/0	./.	1/1	0/0	0/0	0/0	0/0	0/0	0/0	0/0	0/0	0/0	0/0	./.	0/0	0/0	./.	./.	0/0	0/0	0/0	0/0	0/0	0/0	0/0	0/0	0/0	0/0	0/0	0/0	0/0	0/0	0/0	0/0	0/0
29	18069	S1_230625	T	C	.	PASS	.	GT	0/0	0/0	0/0	0/0	0/0	0/0	0/0	0/0	0/0	0/0	0/0	./.	0/0	1/1	0/0	./.	0/0	0/0	0/0	0/0	0/0	0/0	0/0	0/0	0/0	0/0	0/0	./.	0/0	0/0	./.	./.	0/0	0/0	0/0	0/0	0/0	0/0	0/0	0/0	0/0	0/0	0/0	0/0	0/0	0/0	0/0	0/0	0/0
29	18087	S1_230643	C	T	.	PASS	.	GT	0/0	0/0	0/0	0/0	0/0	0/0	0/0	0/0	0/0	0/0	0/0	./.	0/0	1/1	0/0	./.	0/0	0/0	0/0	0/0	0/0	0/0	0/0	0/0	1/1	0/0	0/0	./.	0/0	0/0	./.	./.	0/0	0/0	0/0	0/0	0/0	0/0	0/0	0/0	0/0	0/0	0/0	0/0	0/0	0/0	0/0	0/0	0/0
29	18104	S1_230660	G	A	.	PASS	.	GT	0/0	0/0	0/0	0/0	0/0	0/0	0/0	0/0	0/0	0/0	0/0	./.	0/0	1/1	0/0	./.	1/1	0/0	0/0	0/0	0/0	0/0	0/0	0/0	1/1	0/0	0/0	./.	0/0	0/0	./.	./.	0/0	0/0	0/0	0/0	0/0	0/0	0/0	0/0	0/0	0/0	0/0	0/0	0/0	0/0	0/0	0/0	0/0
29	18105	S1_230661	G	A	.	PASS	.	GT	0/0	0/0	0/0	0/0	0/0	0/0	0/0	0/0	0/0	0/0	0/0	./.	0/0	0/0	0/0	./.	0/0	0/0	0/0	0/0	0/0	0/0	0/0	0/0	0/0	0/0	0/0	./.	0/0	0/0	./.	./.	0/0	0/0	0/0	0/0	0/0	0/0	0/0	0/0	0/0	1/0	0/0	0/0	0/0	0/0	0/0	0/0	0/0
29	18113	S1_230669	T	C	.	PASS	.	GT	0/0	0/0	0/0	1/0	0/0	0/0	0/0	0/0	0/0	0/0	0/0	./.	0/0	0/0	0/0	./.	0/0	0/0	0/0	0/0	0/0	0/0	0/0	0/0	0/0	0/0	0/0	./.	0/0	0/0	./.	./.	0/0	0/0	0/0	0/0	0/0	0/0	0/0	1/0	0/0	0/0	0/0	0/0	0/0	0/0	0/0	0/0	0/0
34	12645	S1_277774	C	T	.	PASS	.	GT	./.	./.	./.	./.	./.	./.	./.	./.	./.	./.	./.	./.	./.	./.	./.	./.	./.	0/0	./.	./.	./.	./.	./.	./.	./.	./.	./.	./.	./.	./.	./.	./.	./.	./.	./.	./.	./.	./.	1/1	./.	./.	./.	./.	./.	./.	./.	./.	./.	./.
34	12647	S1_277776	A	.	.	PASS	.	GT	./.	./.	./.	./.	./.	./.	./.	./.	./.	./.	./.	./.	./.	./.	./.	./.	./.	0/0	./.	./.	./.	./.	./.	./.	./.	./.	./.	./.	./.	./.	./.	./.	./.	./.	./.	./.	./.	./.	0/0	./.	./.	./.	./.	./.	./.	./.	./.	./.	./.
34	12672	S1_277801	C	.	.	PASS	.	GT	./.	./.	./.	./.	./.	./.	./.	./.	./.	./.	./.	./.	./.	./.	./.	./.	./.	0/0	./.	./.	./.	./.	./.	./.	./.	./.	./.	./.	./.	./.	./.	./.	./.	./.	./.	./.	./.	./.	0/0	./.	./.	./.	./.	./.	./.	./.	./.	./.	./.
34	12673	S1_277802	A	.	.	PASS	.	GT	./.	./.	./.	./.	./.	./.	./.	./.	./.	./.	./.	./.	./.	./.	./.	./.	./.	0/0	./.	./.	./.	./.	./.	./.	./.	./.	./.	./.	./.	./.	./.	./.	./.	./.	./.	./.	./.	./.	0/0	./.	./.	./.	./.	./.	./.	./.	./.	./.	./.
35	12117	S1_296921	G	A	.	PASS	.	GT	0/0	1/0	0/0	0/0	0/0	0/0	0/0	1/0	0/0	1/0	./.	./.	./.	0/0	./.	./.	./.	0/0	./.	./.	./.	./.	0/0	./.	./.	0/0	0/0	./.	./.	./.	./.	./.	0/0	0/0	0/0	0/0	0/0	0/0	0/0	0/0	1/0	1/0	1/0	0/0	0/0	0/0	1/0	0/0	0/0
35	13149	S1_297953	A	G	.	PASS	.	GT	./.	0/1	./.	./.	./.	./.	./.	./.	./.	./.	./.	./.	./.	0/0	./.	./.	./.	./.	./.	./.	0/1	0/0	./.	./.	./.	./.	0/0	./.	./.	./.	./.	./.	./.	./.	./.	1/1	./.	./.	./.	0/0	./.	0/0	0/0	./.	0/0	./.	./.	0/1	0/0
35	13191	S1_297995	T	C	.	PASS	.	GT	./.	0/0	./.	./.	./.	./.	./.	./.	./.	./.	./.	./.	./.	0/0	./.	./.	./.	./.	./.	./.	0/0	0/0	./.	./.	./.	./.	0/0	./.	./.	./.	./.	./.	./.	./.	./.	0/0	./.	./.	./.	0/0	./.	0/0	0/0	./.	1/1	./.	./.	0/0	1/1
35	13208	S1_298012	T	A	.	PASS	.	GT	./.	1/0	./.	./.	./.	./.	./.	./.	./.	./.	./.	./.	./.	0/0	./.	./.	./.	./.	./.	./.	1/0	0/0	./.	./.	./.	./.	0/0	./.	./.	./.	./.	./.	./.	./.	./.	1/1	./.	./.	./.	0/0	./.	0/0	0/0	./.	0/0	./.	./.	1/0	0/0
40	11817	S1_384352	C	.	.	PASS	.	GT	0/0	0/0	0/0	0/0	0/0	0/0	0/0	0/0	0/0	0/0	0/0	0/0	0/0	0/0	0/0	0/0	0/0	0/0	0/0	0/0	0/0	0/0	0/0	0/0	0/0	0/0	0/0	0/0	0/0	0/0	./.	0/0	0/0	0/0	0/0	0/0	0/0	0/0	0/0	0/0	0/0	0/0	0/0	0/0	0/0	0/0	0/0	0/0	0/0
40	11832	S1_384367	T	C	.	PASS	.	GT	0/0	0/0	0/0	0/0	0/0	0/0	0/0	0/0	0/0	0/0	0/0	1/1	0/0	0/0	0/0	1/1	1/1	0/0	0/0	0/0	0/0	0/0	0/0	0/0	0/0	0/0	0/0	1/1	0/0	0/0	./.	0/0	0/0	0/0	0/0	0/0	0/0	0/0	0/0	0/0	0/0	0/0	0/0	0/0	0/0	0/0	0/0	0/0	0/0
40	11834	S1_384369	C	T	.	PASS	.	GT	0/0	0/0	0/0	0/0	0/0	0/0	0/0	0/0	0/0	0/0	0/0	0/0	0/0	0/0	0/0	0/0	0/0	0/0	0/0	0/0	0/0	0/0	0/0	0/0	0/0	0/0	0/0	0/0	0/0	0/0	./.	0/1	0/0	0/0	0/0	0/0	0/0	0/0	0/0	0/0	0/0	0/0	0/0	0/0	0/0	0/0	0/0	0/0	0/0
40	11835	S1_384370	A	G	.	PASS	.	GT	0/0	0/0	0/0	0/0	0/0	0/0	0/0	0/0	0/0	0/0	0/0	0/0	0/0	0/0	0/0	1/1	0/0	0/0	0/0	0/0	0/0	0/0	0/0	0/0	0/0	0/0	0/0	1/1	0/0	0/0	./.	1/1	0/0	0/0	0/0	0/0	0/0	0/0	0/0	0/0	0/0	0/0	0/0	0/0	0/0	0/0	0/0	0/0	0/0
40	11840	S1_384375	T	C	.	PASS	.	GT	0/0	0/0	0/0	0/0	0/0	0/0	0/0	0/0	0/0	0/0	0/0	0/0	0/0	0/0	0/0	1/1	0/0	0/0	0/0	0/0	0/0	0/0	0/0	0/0	0/0	0/0	0/0	1/1	0/0	0/0	./.	0/0	0/0	0/0	0/0	0/0	0/0	0/0	0/0	0/0	0/0	0/0	0/0	0/0	0/0	0/0	0/0	0/0	0/0
40	11852	S1_384387	G	A	.	PASS	.	GT	0/0	0/0	0/0	0/0	0/0	0/0	0/0	0/0	0/0	0/0	0/0	0/0	0/0	0/0	0/0	0/0	0/0	0/0	0/0	0/0	0/0	0/0	0/0	0/0	0/0	0/0	0/0	0/0	0/0	0/0	./.	1/0	0/0	0/0	0/0	0/0	0/0	0/0	0/0	0/0	0/0	0/0	0/0	0/0	0/0	0/0	0/0	0/0	0/0
40	11854	S1_384389	T	C	.	PASS	.	GT	0/0	0/0	0/0	0/0	0/0	0/0	0/0	0/0	0/0	0/0	0/0	0/0	1/0	0/0	0/0	0/0	0/0	0/0	0/0	0/0	0/0	0/0	0/0	0/0	0/0	0/0	0/0	0/0	0/0	0/0	./.	0/0	0/0	0/0	0/0	0/0	0/0	0/0	0/0	0/0	0/0	0/0	0/0	0/0	0/0	0/0	0/0	0/0	0/0
40	11856	S1_384391	T	C	.	PASS	.	GT	0/0	0/0	0/0	0/0	0/0	0/0	0/0	0/0	0/0	0/0	0/0	0/0	0/0	0/0	0/0	1/1	0/0	0/0	0/0	0/0	0/0	0/0	0/0	0/0	0/0	0/0	0/0	1/1	0/0	0/0	./.	0/0	0/0	0/0	0/0	0/0	0/0	0/0	0/0	0/0	0/0	0/0	0/0	0/0	0/0	0/0	0/0	0/0	0/0
40	11858	S1_384393	A	T	.	PASS	.	GT	0/0	0/0	0/0	0/0	0/1	0/0	0/1	0/0	0/0	0/0	0/0	0/0	0/0	0/0	0/0	0/0	0/0	0/0	0/0	0/0	0/0	0/0	0/0	0/0	0/0	0/0	0/0	0/0	0/0	0/0	./.	0/0	0/0	0/0	0/0	0/0	0/0	0/0	0/0	0/0	0/0	0/0	0/0	0/0	0/0	0/0	0/0	0/0	0/0
40	11860	S1_384395	T	G	.	PASS	.	GT	0/0	0/0	0/0	0/0	0/0	0/0	0/0	0/0	0/0	0/0	0/0	0/0	0/0	0/0	0/0	0/0	0/0	0/0	0/0	0/0	0/0	0/0	0/0	0/0	0/0	0/0	0/0	0/0	0/0	0/0	./.	1/0	0/0	0/0	0/0	0/0	0/0	0/0	0/0	0/0	0/0	0/0	0/0	0/0	0/0	0/0	0/0	0/0	0/0
40	11861	S1_384396	G	.	.	PASS	.	GT	0/0	0/0	0/0	0/0	0/0	0/0	0/0	0/0	0/0	0/0	0/0	0/0	0/0	0/0	0/0	0/0	0/0	0/0	0/0	0/0	0/0	0/0	0/0	0/0	0/0	0/0	0/0	0/0	0/0	0/0	./.	0/0	0/0	0/0	0/0	0/0	0/0	0/0	0/0	0/0	0/0	0/0	0/0	0/0	0/0	0/0	0/0	0/0	0/0
40	12006	S1_384541	T	C	.	PASS	.	GT	0/0	0/0	0/0	0/0	0/0	0/0	0/0	0/0	0/0	0/0	0/0	1/1	0/0	1/1	0/0	./.	1/1	1/1	0/0	0/0	0/0	0/0	0/0	0/0	1/1	0/0	0/0	./.	0/0	1/1	1/1	1/1	0/0	0/0	0/0	0/0	0/0	0/0	0/0	0/0	0/0	0/0	0/0	0/0	0/0	0/0	0/0	0/0	0/0
40	12015	S1_384550	A	T	.	PASS	.	GT	0/0	0/0	0/0	0/0	0/0	0/0	0/0	0/0	0/0	0/0	0/0	0/0	0/0	0/0	0/0	./.	0/0	0/0	0/0	0/0	0/0	0/0	0/0	0/0	0/0	0/0	0/0	./.	0/0	0/0	0/0	1/1	0/0	0/0	0/0	0/0	0/0	0/0	0/0	0/0	0/0	0/0	0/0	0/0	0/0	0/0	0/0	0/0	0/0
40	12030	S1_384565	A	G,T	.	PASS	.	GT	0/0	0/0	0/0	0/0	0/0	0/0	0/0	0/0	0/0	0/0	0/0	0/0	0/0	0/0	0/0	./.	0/0	./.	0/0	0/0	0/0	0/0	0/0	0/0	2/2	0/0	0/0	./.	0/0	0/0	0/0	1/1	0/0	0/0	0/0	0/0	0/0	0/0	0/0	0/0	0/0	0/0	0/0	0/0	0/0	0/0	0/0	0/0	0/0
40	12062	S1_384597	C	T	.	PASS	.	GT	0/0	0/0	0/0	0/0	0/0	0/0	0/0	0/0	0/0	0/0	0/0	1/1	0/0	0/0	0/0	./.	1/1	0/0	0/0	0/0	0/0	0/0	0/0	0/0	1/1	0/0	0/0	./.	0/0	0/0	1/1	1/1	0/0	0/0	0/0	0/0	0/0	0/0	0/0	0/0	0/0	0/0	0/0	0/0	0/0	0/0	0/0	0/0	0/0
40	12063	S1_384598	T	C	.	PASS	.	GT	0/0	0/0	0/0	0/0	0/0	0/0	0/0	0/0	0/0	0/0	0/0	1/1	0/0	0/0	0/0	./.	0/0	0/0	0/0	0/0	0/0	0/0	0/0	0/0	0/0	1/0	0/0	./.	0/0	0/0	0/0	0/0	0/0	0/0	0/0	0/0	0/0	0/0	0/0	0/0	0/0	0/0	0/0	0/0	0/0	0/0	0/0	1/0	0/0
40	12080	S1_384615	G	C	.	PASS	.	GT	./.	./.	./.	0/0	./.	./.	./.	./.	./.	./.	./.	./.	./.	0/0	./.	1/1	./.	./.	./.	./.	./.	./.	./.	0/0	./.	./.	./.	./.	./.	./.	./.	./.	./.	0/0	./.	./.	./.	./.	./.	./.	./.	./.	0/0	./.	0/0	./.	./.	0/0	./.
40	12109	S1_384644	A	C	.	PASS	.	GT	./.	./.	./.	0/0	./.	./.	./.	./.	./.	./.	./.	./.	./.	0/0	./.	1/1	./.	./.	./.	./.	./.	./.	./.	0/0	./.	./.	./.	./.	./.	./.	./.	./.	./.	0/0	./.	./.	./.	./.	./.	./.	./.	./.	0/0	./.	0/0	./.	./.	0/0	./.
40	12111	S1_384646	A	C	.	PASS	.	GT	./.	./.	./.	0/0	./.	./.	./.	./.	./.	./.	./.	./.	./.	0/0	./.	1/1	./.	./.	./.	./.	./.	./.	./.	0/0	./.	./.	./.	./.	./.	./.	./.	./.	./.	0/0	./.	./.	./.	./.	./.	./.	./.	./.	0/0	./.	0/0	./.	./.	0/0	./.
40	12974	S1_385509	G	A	.	PASS	.	GT	./.	./.	./.	1/1	./.	0/0	./.	./.	./.	./.	0/0	./.	./.	0/0	0/0	./.	./.	./.	./.	./.	./.	0/0	./.	./.	0/0	./.	./.	./.	./.	./.	./.	./.	0/0	1/1	0/0	0/0	./.	./.	./.	./.	1/1	1/1	1/1	./.	./.	0/0	0/0	0/0	./.
47	5217	S1_433870	C	G	.	PASS	.	GT	0/0	./.	./.	0/0	./.	./.	./.	./.	./.	0/0	1/1	1/1	./.	./.	./.	1/1	./.	./.	./.	0/0	1/1	0/0	./.	0/0	./.	0/0	./.	1/1	./.	0/0	1/1	1/1	./.	0/0	./.	./.	./.	0/0	./.	1/1	./.	./.	./.	0/0	0/0	1/1	0/0	1/1	0/0
47	5220	S1_433873	G	T	.	PASS	.	GT	0/0	./.	./.	0/0	./.	./.	./.	./.	./.	0/0	0/0	0/0	./.	./.	./.	0/0	./.	./.	./.	0/0	1/1	0/0	./.	0/0	./.	0/0	./.	0/0	./.	0/0	0/0	0/0	./.	0/0	./.	./.	./.	0/0	./.	0/0	./.	./.	./.	0/0	0/0	0/0	0/0	0/0	0/0
47	5234	S1_433887	T	C	.	PASS	.	GT	0/0	./.	./.	0/0	./.	./.	./.	./.	./.	0/0	0/0	0/0	./.	./.	./.	0/0	./.	./.	./.	0/0	0/0	0/0	./.	0/0	./.	0/0	./.	0/0	./.	0/0	0/0	1/0	./.	0/0	./.	./.	./.	0/0	./.	0/0	./.	./.	./.	0/0	0/0	0/0	0/0	0/0	0/0
47	5405	S1_434058	NT	N	.	PASS	.	GT	0/0	./.	0/0	0/0	./.	./.	./.	./.	./.	./.	./.	1/1	./.	0/0	0/0	1/0	0/0	./.	0/0	0/0	./.	0/0	./.	0/0	0/0	0/0	./.	1/0	0/0	./.	1/1	1/1	./.	0/0	./.	0/0	./.	0/0	0/0	./.	0/0	./.	0/0	./.	0/0	./.	./.	./.	0/0
47	5406	S1_434059	NT	N	.	PASS	.	GT	0/0	./.	0/0	0/0	./.	./.	./.	./.	./.	./.	./.	0/0	./.	0/0	0/0	0/0	1/1	./.	0/0	0/0	./.	0/0	./.	0/0	0/0	0/0	./.	0/0	0/0	./.	0/0	0/0	./.	0/0	./.	0/0	./.	0/0	0/0	./.	0/0	./.	0/0	./.	0/0	./.	./.	./.	0/0
47	5407	S1_434060	N	NG	.	PASS	.	GT	0/0	./.	0/0	0/0	./.	./.	./.	./.	./.	./.	./.	1/1	./.	0/0	0/0	1/1	1/1	./.	0/0	0/0	./.	0/0	./.	0/0	0/0	0/0	./.	1/1	0/0	./.	1/1	1/1	./.	0/0	./.	0/0	./.	0/0	0/0	./.	0/0	./.	0/0	./.	0/0	./.	./.	./.	0/0
47	5422	S1_434075	NT	N	.	PASS	.	GT	0/0	./.	0/0	0/0	./.	./.	./.	./.	./.	./.	./.	0/0	./.	0/0	0/0	1/0	0/0	./.	0/0	0/0	./.	0/0	./.	0/0	0/0	0/0	./.	1/0	0/0	./.	0/0	0/0	./.	0/0	./.	0/0	./.	0/0	0/0	./.	0/0	./.	0/0	./.	0/0	./.	./.	./.	0/0
47	5452	S1_434105	T	A,C	.	PASS	.	GT	0/0	./.	0/0	0/0	./.	./.	./.	./.	./.	./.	./.	0/0	./.	0/0	0/0	2/0	1/1	./.	0/0	0/0	./.	0/0	./.	0/0	0/0	0/0	./.	2/0	0/0	./.	0/0	0/0	./.	0/0	./.	0/0	./.	0/0	0/0	./.	0/0	./.	0/0	./.	0/0	./.	./.	./.	0/0
47	5464	S1_434117	G	.	.	PASS	.	GT	0/0	./.	0/0	0/0	./.	./.	./.	./.	./.	./.	./.	0/0	./.	0/0	0/0	0/0	0/0	./.	0/0	0/0	./.	0/0	./.	0/0	0/0	0/0	./.	0/0	0/0	./.	0/0	0/0	./.	0/0	./.	0/0	./.	0/0	0/0	./.	0/0	./.	0/0	./.	0/0	./.	./.	./.	0/0
47	5467	S1_434120	A	T	.	PASS	.	GT	0/0	./.	0/0	0/0	./.	./.	./.	./.	./.	./.	./.	1/1	./.	0/0	0/0	1/1	1/1	./.	0/0	0/0	./.	0/0	./.	0/0	0/0	0/0	./.	1/1	0/0	./.	1/1	1/1	./.	0/0	./.	0/0	./.	0/0	0/0	./.	0/0	./.	0/0	./.	0/0	./.	./.	./.	0/0
47	5495	S1_434148	N	NT	.	PASS	.	GT	./.	0/0	0/0	./.	./.	./.	./.	./.	./.	./.	./.	./.	./.	./.	1/1	./.	./.	1/1	./.	./.	./.	./.	./.	./.	./.	0/0	./.	./.	1/1	./.	./.	./.	./.	0/0	./.	0/0	0/0	./.	./.	./.	./.	./.	./.	0/0	./.	0/0	./.	./.	0/0
47	5529	S1_434182	NC	N	.	PASS	.	GT	./.	0/0	0/0	./.	./.	./.	./.	./.	./.	./.	./.	./.	./.	./.	1/1	./.	./.	1/1	./.	./.	./.	./.	./.	./.	./.	0/0	./.	./.	1/1	./.	./.	./.	./.	0/0	./.	0/0	0/0	./.	./.	./.	./.	./.	./.	0/0	./.	0/0	./.	./.	0/0
47	6056	S1_434709	A	.	.	PASS	.	GT	./.	./.	./.	./.	./.	0/0	./.	./.	0/0	./.	0/0	./.	0/0	./.	0/0	./.	./.	./.	./.	0/0	0/0	./.	./.	./.	./.	0/0	0/0	./.	0/0	./.	./.	./.	0/0	0/0	0/0	0/0	./.	0/0	0/0	./.	./.	./.	./.	0/0	./.	0/0	./.	./.	./.
47	6076	S1_434729	A	.	.	PASS	.	GT	./.	./.	./.	./.	./.	0/0	./.	./.	0/0	./.	0/0	./.	0/0	./.	0/0	./.	./.	./.	./.	0/0	0/0	./.	./.	./.	./.	0/0	0/0	./.	0/0	./.	./.	./.	0/0	0/0	0/0	0/0	./.	0/0	0/0	./.	./.	./.	./.	0/0	./.	0/0	./.	./.	./.
62	5238	S1_572071	T	C	.	PASS	.	GT	0/0	0/0	0/0	0/0	0/0	0/0	0/0	0/0	0/0	0/0	1/1	./.	1/1	./.	./.	./.	./.	./.	0/0	0/0	./.	0/0	0/0	0/0	./.	0/0	0/0	./.	0/0	1/1	./.	./.	0/0	0/0	0/0	0/0	0/0	0/0	0/0	0/0	0/0	0/0	0/0	0/0	0/0	0/0	0/0	0/0	0/0
62	5248	S1_572081	C	T	.	PASS	.	GT	0/0	0/0	0/0	0/0	0/0	0/0	0/0	0/0	0/0	0/0	0/0	./.	0/0	./.	./.	./.	./.	./.	0/0	0/0	./.	0/0	0/0	0/0	./.	0/1	0/0	./.	0/1	0/0	./.	./.	0/0	0/0	0/0	0/0	0/0	0/0	0/0	0/0	0/0	0/0	0/0	0/0	0/0	0/0	0/0	0/0	0/1
62	5251	S1_572084	T	C	.	PASS	.	GT	0/0	0/0	0/0	0/0	0/0	0/0	0/0	0/0	0/0	0/0	1/1	./.	1/1	./.	./.	./.	./.	./.	0/0	0/0	./.	0/0	0/0	0/0	./.	0/0	0/0	./.	0/0	1/1	./.	./.	0/0	0/0	0/0	0/0	0/0	0/0	0/0	0/0	0/0	0/0	0/0	0/0	0/0	0/0	0/0	0/0	0/0
62	5255	S1_572088	A	C,T	.	PASS	.	GT	2/2	0/0	0/2	0/0	0/0	0/0	0/0	0/0	0/0	0/0	0/0	./.	0/0	./.	./.	./.	./.	./.	0/1	0/0	./.	0/0	0/0	0/0	./.	0/0	0/1	./.	0/0	0/0	./.	./.	0/0	0/1	0/0	0/0	0/0	1/1	0/0	0/0	0/0	0/0	0/1	0/1	0/0	0/0	0/1	0/0	0/1
62	5256	S1_572089	C	T	.	PASS	.	GT	0/0	0/0	0/0	0/0	0/0	0/1	0/0	0/0	0/0	0/0	0/0	./.	0/0	./.	./.	./.	./.	./.	0/0	0/0	./.	0/0	0/0	0/0	./.	0/0	0/0	./.	0/1	0/0	./.	./.	0/1	0/1	0/0	0/0	0/0	0/0	0/0	0/0	0/0	0/0	0/0	0/0	0/1	0/1	0/0	0/1	0/0
62	5264	S1_572097	A	C	.	PASS	.	GT	0/0	0/0	0/0	0/0	0/0	0/0	0/0	0/0	0/0	0/0	0/0	./.	0/0	./.	./.	./.	./.	./.	0/0	0/0	./.	0/0	0/0	0/0	./.	0/0	0/0	./.	0/0	1/1	./.	./.	0/0	0/0	0/0	0/0	0/0	0/0	0/0	0/0	0/0	0/0	0/0	0/0	0/0	0/0	0/0	0/0	0/0
62	5270	S1_572103	C	T	.	PASS	.	GT	0/0	0/0	0/0	0/0	0/0	0/0	0/0	0/0	0/0	0/0	1/1	./.	1/1	./.	./.	./.	./.	./.	0/0	0/0	./.	0/0	0/0	0/0	./.	0/0	0/0	./.	0/0	1/1	./.	./.	0/0	0/0	0/0	0/0	0/0	0/0	0/0	0/0	0/0	0/0	0/0	0/0	0/0	0/0	0/0	0/0	0/0
62	5367	S1_572200	N	.	.	PASS	.	GT	0/0	0/0	0/0	0/0	0/0	0/0	0/0	0/0	0/0	0/0	./.	./.	./.	./.	./.	./.	./.	./.	0/0	./.	./.	0/0	0/0	./.	./.	0/0	0/0	./.	0/0	./.	./.	0/0	0/0	0/0	0/0	0/0	0/0	0/0	0/0	0/0	0/0	0/0	0/0	0/0	0/0	0/0	0/0	0/0	0/0
62	5383	S1_572216	T	C	.	PASS	.	GT	0/0	0/0	0/0	0/0	0/0	0/0	0/0	0/0	0/0	0/0	./.	./.	./.	./.	./.	./.	./.	./.	0/0	./.	./.	0/0	0/0	./.	./.	0/0	0/0	./.	0/0	./.	./.	1/1	0/0	0/0	0/0	0/0	0/0	0/0	0/0	0/0	0/0	0/0	0/0	0/0	0/0	0/0	0/0	0/0	0/0
62	5386	S1_572219	A	.	.	PASS	.	GT	0/0	0/0	0/0	0/0	0/0	0/0	0/0	0/0	0/0	0/0	./.	./.	./.	./.	./.	./.	./.	./.	0/0	./.	./.	0/0	0/0	./.	./.	0/0	0/0	./.	0/0	./.	./.	0/0	0/0	0/0	0/0	0/0	0/0	0/0	0/0	0/0	0/0	0/0	0/0	0/0	0/0	0/0	0/0	0/0	0/0
62	5419	S1_572252	T	A	.	PASS	.	GT	0/0	1/0	0/0	1/0	0/0	0/0	0/0	0/0	0/0	0/0	./.	./.	./.	./.	./.	./.	./.	./.	0/0	./.	./.	0/0	0/0	./.	./.	0/0	0/0	./.	0/0	./.	./.	0/0	0/0	0/0	0/0	0/0	0/0	0/0	0/0	0/0	0/0	0/0	0/0	0/0	0/0	0/0	0/0	0/0	0/0
62	5420	S1_572253	C	G	.	PASS	.	GT	0/0	0/0	0/0	0/0	0/0	0/0	0/0	0/0	0/0	0/0	./.	./.	./.	./.	./.	./.	./.	./.	0/0	./.	./.	0/0	0/0	./.	./.	0/0	0/0	./.	0/0	./.	./.	1/1	0/0	0/0	0/0	0/0	0/0	0/0	0/0	0/0	0/0	0/0	0/0	0/0	0/0	0/0	0/0	0/0	0/0
62	5435	S1_572268	T	G	.	PASS	.	GT	0/0	0/0	0/0	0/0	0/0	0/0	0/0	0/0	0/0	0/0	0/0	0/0	./.	0/0	0/0	./.	./.	0/0	0/0	./.	0/0	0/0	0/0	./.	0/0	0/0	0/0	./.	0/0	./.	./.	0/0	0/0	0/0	0/0	0/0	0/0	0/0	0/0	0/0	0/0	1/0	0/0	0/0	0/0	0/0	0/0	0/0	0/0
62	5443	S1_572276	G	A	.	PASS	.	GT	0/0	0/0	0/0	0/0	0/0	0/0	0/0	0/0	0/0	0/0	0/0	0/0	./.	0/0	1/1	./.	./.	0/0	0/0	./.	1/1	0/0	0/0	./.	0/0	0/0	0/0	./.	0/0	./.	./.	0/0	0/0	0/0	0/0	0/0	0/0	0/0	0/0	0/0	0/0	0/0	0/0	0/0	0/0	0/0	0/0	0/0	0/0
62	5459	S1_572292	C	T	.	PASS	.	GT	0/0	0/0	0/0	0/0	0/0	0/0	0/0	0/0	0/0	0/0	1/1	0/0	./.	1/1	0/0	./.	./.	1/1	0/1	./.	0/0	0/1	0/0	./.	1/1	0/0	0/0	./.	0/0	./.	./.	0/0	0/0	0/0	0/0	0/0	0/0	0/0	0/0	0/0	0/0	0/0	0/0	0/0	0/0	0/0	0/0	0/0	0/0
62	5465	S1_572298	NC	N	.	PASS	.	GT	0/0	0/0	0/0	0/0	0/0	0/0	0/0	0/0	0/0	0/0	1/1	0/0	./.	1/1	1/1	./.	./.	1/1	1/0	./.	1/1	1/0	0/0	./.	1/1	0/0	0/0	./.	0/0	./.	./.	1/1	0/0	0/0	0/0	0/0	0/0	0/0	0/0	0/0	0/0	0/0	0/0	0/0	0/0	0/0	0/0	0/0	0/0
62	5466	S1_572299	N	NC	.	PASS	.	GT	0/0	0/0	0/0	0/0	0/0	0/0	0/0	0/0	0/0	0/0	1/1	0/0	./.	1/1	1/1	./.	./.	1/1	0/1	./.	1/1	0/1	0/0	./.	1/1	0/0	0/0	./.	0/0	./.	./.	1/1	0/0	0/0	0/0	0/0	0/0	0/0	0/0	0/0	0/0	0/0	0/0	0/0	0/0	0/0	0/0	0/0	0/0
62	5476	S1_572309	A	G	.	PASS	.	GT	0/0	0/0	0/0	0/0	0/0	0/0	0/0	0/0	0/0	0/0	0/0	0/0	./.	0/0	0/0	./.	./.	0/0	0/0	./.	0/0	0/0	0/0	./.	0/0	0/0	0/0	./.	0/0	./.	./.	1/1	0/0	0/0	0/0	0/0	0/0	0/0	0/0	0/0	0/0	0/0	0/0	0/0	0/0	0/0	0/0	0/0	0/0
62	5490	S1_572323	NC	NT,N	.	PASS	.	GT	0/0	0/0	0/0	0/0	0/0	0/0	0/0	0/0	0/0	0/0	1/1	0/0	./.	1/1	1/1	./.	./.	1/1	2/1	./.	1/1	0/1	0/0	./.	1/1	0/0	0/0	./.	0/0	./.	./.	1/1	0/0	0/0	0/0	0/0	0/0	0/0	0/0	0/0	0/0	0/0	0/0	0/0	0/0	0/0	0/0	0/0	0/0
62	5500	S1_572333	G	C	.	PASS	.	GT	0/0	0/0	0/0	0/0	0/0	0/0	0/0	0/0	0/0	0/0	./.	./.	./.	./.	./.	./.	./.	./.	./.	1/0	./.	1/1	0/0	1/1	./.	0/0	0/0	./.	0/0	./.	./.	./.	0/0	0/0	0/0	0/0	0/0	0/0	0/0	0/0	0/0	0/0	0/0	0/0	0/0	0/0	0/0	0/0	0/0
62	5527	S1_572360	A	G	.	PASS	.	GT	0/0	0/0	0/0	0/0	0/0	0/0	0/0	0/0	0/0	0/0	./.	./.	./.	./.	./.	./.	./.	./.	./.	0/1	./.	0/0	0/0	1/1	./.	0/0	0/0	./.	0/0	./.	./.	./.	0/0	0/0	0/0	0/0	0/0	0/0	0/0	0/0	0/0	0/0	0/0	0/0	0/0	0/0	0/0	0/0	0/0
62	5594	S1_572427	N	NC	.	PASS	.	GT	0/0	0/0	0/0	0/0	0/0	0/0	0/0	0/0	0/0	0/0	1/1	./.	./.	1/1	./.	./.	./.	1/1	0/0	./.	./.	0/0	0/0	./.	1/1	0/0	0/0	./.	0/0	./.	./.	./.	0/0	0/0	0/0	0/0	0/0	0/0	0/0	0/0	0/0	0/0	0/0	0/0	0/0	0/0	0/0	0/0	0/0
62	5599	S1_572432	A	G	.	PASS	.	GT	0/0	0/0	0/0	0/0	0/0	0/0	0/0	0/0	0/0	0/0	0/0	./.	./.	0/0	./.	./.	./.	0/0	1/1	./.	./.	0/0	0/0	./.	0/0	0/0	0/0	./.	0/0	./.	./.	./.	0/0	0/0	0/0	0/0	0/0	0/0	0/0	0/0	0/0	0/0	0/0	0/0	0/0	0/0	0/0	0/0	0/0
62	5600	S1_572433	A	G	.	PASS	.	GT	0/0	0/0	0/0	0/0	0/0	0/0	0/0	0/0	0/0	0/0	1/1	./.	./.	1/1	./.	./.	./.	1/1	0/0	./.	./.	0/0	0/0	./.	1/1	0/0	0/0	./.	0/0	./.	./.	./.	0/0	0/0	0/0	0/0	0/0	0/0	0/0	0/0	0/0	0/0	0/0	0/0	0/0	0/0	0/0	0/0	0/0
62	5610	S1_572443	A	C	.	PASS	.	GT	0/0	0/0	0/0	0/0	0/0	0/0	0/0	0/0	0/0	0/0	1/1	./.	./.	1/1	./.	./.	./.	1/1	0/0	./.	./.	0/0	0/0	./.	1/1	0/0	0/0	./.	0/0	./.	./.	./.	0/0	0/0	0/0	0/0	0/0	0/0	0/0	0/0	0/0	0/0	0/0	0/0	0/0	0/0	0/0	0/0	0/0
62	5621	S1_572454	NG	N	.	PASS	.	GT	0/0	0/0	0/0	0/0	0/0	0/0	0/0	0/0	0/0	0/0	1/1	./.	./.	1/1	./.	./.	./.	1/1	0/0	./.	./.	0/0	0/0	./.	1/1	0/0	0/0	./.	0/0	./.	./.	./.	0/0	0/0	0/0	0/0	0/0	0/0	0/0	0/0	0/0	0/0	0/0	0/0	0/0	0/0	0/0	0/0	0/0
62	5656	S1_572489	A	T	.	PASS	.	GT	0/0	0/0	0/0	0/0	0/0	0/0	0/0	0/0	0/0	0/0	./.	./.	./.	0/0	./.	./.	./.	./.	0/0	./.	./.	0/0	0/0	./.	0/0	0/0	0/0	./.	0/0	./.	./.	1/1	0/0	0/0	0/0	0/0	0/0	0/0	0/0	0/0	0/0	0/0	0/0	0/0	0/0	0/0	0/0	0/0	0/0
62	5664	S1_572497	T	C	.	PASS	.	GT	0/0	0/0	0/0	0/0	0/0	0/0	0/0	0/0	0/0	0/0	./.	./.	./.	1/1	./.	./.	./.	./.	0/0	./.	./.	0/0	0/0	./.	1/1	0/0	0/0	./.	0/0	./.	./.	0/0	0/0	0/0	0/0	0/0	0/0	0/0	0/0	0/0	0/0	0/0	0/0	0/0	0/0	0/0	0/0	0/0	0/0
62	5665	S1_572498	C	G	.	PASS	.	GT	0/0	0/0	0/0	0/0	0/0	0/0	0/0	0/0	0/0	0/0	./.	./.	./.	1/1	./.	./.	./.	./.	0/0	./.	./.	0/0	0/0	./.	1/1	0/0	0/0	./.	0/0	./.	./.	1/1	0/0	0/0	0/0	0/0	0/0	0/0	0/0	0/0	0/0	0/0	0/0	0/0	0/0	0/0	0/0	0/0	0/0
62	5668	S1_572501	C	T	.	PASS	.	GT	0/0	0/0	0/0	0/0	0/0	0/0	0/0	0/0	0/0	0/0	./.	./.	./.	1/1	./.	./.	./.	./.	0/0	./.	./.	0/0	0/0	./.	1/1	0/0	0/0	./.	0/0	./.	./.	1/1	0/0	0/0	0/0	0/0	0/0	0/0	0/0	0/0	0/0	0/0	0/0	0/0	0/0	0/0	0/0	0/0	0/0
62	5681	S1_572514	C	T	.	PASS	.	GT	0/0	0/0	0/0	0/0	0/0	0/0	0/0	0/0	0/0	0/0	./.	./.	./.	1/1	./.	./.	./.	./.	0/0	./.	./.	0/0	0/0	./.	1/1	0/0	0/0	./.	0/0	./.	./.	0/0	0/0	0/0	0/0	0/0	0/0	0/0	0/0	0/0	0/0	0/0	0/0	0/0	0/0	0/0	0/0	0/0	0/0
62	5685	S1_572518	T	A	.	PASS	.	GT	0/0	0/0	0/0	0/0	0/0	0/0	0/0	0/0	0/0	0/0	./.	./.	./.	0/0	./.	./.	./.	./.	0/0	./.	./.	0/0	0/0	./.	0/0	0/0	0/0	./.	0/0	./.	./.	0/0	0/0	0/0	0/0	1/0	0/0	0/0	1/0	0/0	0/0	0/0	0/0	0/0	0/0	0/0	0/0	0/0	0/0
62	5692	S1_572525	T	A	.	PASS	.	GT	0/0	0/0	0/0	0/0	0/0	0/0	0/0	0/0	0/0	0/0	./.	./.	./.	0/0	./.	./.	./.	./.	0/0	./.	./.	0/0	0/0	./.	0/0	0/0	0/0	./.	0/0	./.	./.	1/1	0/0	0/0	0/0	0/0	0/0	0/0	0/0	0/0	0/0	0/0	0/0	0/0	0/0	0/0	0/0	0/0	0/0
62	5702	S1_572535	A	T	.	PASS	.	GT	0/0	0/0	0/0	0/0	0/0	0/0	0/0	0/0	0/0	0/0	./.	./.	./.	0/0	./.	./.	./.	./.	0/0	./.	./.	1/1	0/0	./.	0/0	0/0	0/0	./.	0/0	./.	./.	0/0	0/0	0/0	0/0	0/0	0/0	0/0	0/0	0/0	0/0	0/0	0/0	0/0	0/0	0/0	0/0	0/0	0/0
69	17921	S1_663848	T	G	.	PASS	.	GT	0/0	0/0	0/0	0/0	0/0	1/0	0/0	0/0	0/0	0/0	0/0	./.	0/0	./.	0/0	./.	./.	0/0	./.	0/0	0/0	0/0	0/0	0/0	./.	0/0	0/0	./.	0/0	0/0	./.	0/0	0/0	0/0	0/0	1/0	0/0	0/0	0/0	0/0	0/0	0/0	0/0	0/0	0/0	0/0	0/0	1/0	0/0
69	17926	S1_663853	C	A	.	PASS	.	GT	0/0	0/0	0/0	0/0	0/0	0/0	0/0	0/0	0/0	0/0	0/0	./.	0/0	./.	0/0	./.	./.	0/0	./.	0/0	0/0	0/0	0/0	0/0	./.	0/0	0/0	./.	0/0	0/0	./.	1/1	0/0	0/0	0/0	0/0	0/0	0/0	0/0	0/0	0/0	0/0	0/0	0/0	0/0	0/0	0/0	0/0	0/0
69	17933	S1_663860	T	G	.	PASS	.	GT	0/0	0/0	0/0	0/0	0/0	0/0	0/0	0/0	0/0	0/0	0/0	./.	0/0	./.	1/0	./.	./.	0/0	./.	0/0	0/0	0/0	0/0	0/0	./.	0/0	0/0	./.	0/0	0/0	./.	0/0	0/0	0/0	0/0	0/0	0/0	0/0	0/0	0/0	0/0	0/0	0/0	0/0	0/0	0/0	0/0	0/0	0/0
69	17942	S1_663869	T	G	.	PASS	.	GT	0/0	0/0	0/0	0/0	0/0	0/0	0/0	0/0	0/0	0/0	0/0	./.	0/0	./.	0/0	./.	./.	0/0	./.	0/0	0/0	0/0	0/0	0/0	./.	1/0	0/0	./.	1/0	0/0	./.	0/0	1/0	0/0	0/0	0/0	0/0	0/0	0/0	0/0	0/0	0/0	0/0	0/0	0/0	0/0	0/0	1/0	1/0
69	17960	S1_663887	G	A	.	PASS	.	GT	0/0	0/0	0/0	0/0	0/0	0/0	0/0	0/0	0/0	0/0	0/0	./.	0/0	./.	0/0	./.	./.	0/0	./.	0/0	0/0	0/0	0/0	0/0	./.	0/0	0/0	./.	0/0	0/0	./.	1/1	0/0	0/0	0/0	0/0	0/0	0/0	0/0	0/0	0/0	0/0	0/0	0/0	0/0	0/0	0/0	0/0	0/0
69	17961	S1_663888	T	C	.	PASS	.	GT	0/0	0/0	0/0	0/0	0/0	0/0	0/0	0/0	0/0	0/0	0/0	./.	0/0	./.	0/0	./.	./.	0/0	./.	0/0	0/0	0/0	0/0	0/0	./.	0/0	0/0	./.	0/0	0/0	./.	1/1	0/0	0/0	0/0	0/0	0/0	0/0	0/0	0/0	0/0	0/0	0/0	0/0	0/0	0/0	0/0	0/0	0/0
79	1491	S1_777181	G	C	.	PASS	.	GT	./.	./.	./.	./.	./.	./.	./.	./.	./.	0/0	0/0	./.	0/0	1/1	./.	./.	./.	./.	./.	./.	./.	./.	0/0	./.	./.	./.	./.	./.	0/0	1/1	./.	./.	./.	0/0	./.	0/0	./.	0/0	0/0	0/0	./.	./.	./.	./.	./.	0/0	./.	0/0	./.
88	2646	S1_861490	N	NA	.	PASS	.	GT	./.	0/0	./.	./.	./.	./.	./.	./.	./.	./.	./.	./.	./.	0/0	0/0	./.	./.	./.	0/0	./.	0/0	0/0	1/1	0/0	./.	./.	0/0	./.	./.	./.	./.	./.	./.	./.	./.	./.	0/0	./.	./.	1/1	./.	./.	./.	./.	./.	1/1	./.	1/1	./.
88	2650	S1_861494	G	C	.	PASS	.	GT	./.	0/0	./.	./.	./.	./.	./.	./.	./.	./.	./.	./.	./.	1/1	1/1	./.	./.	./.	1/1	./.	1/1	1/1	0/0	0/0	./.	./.	0/0	./.	./.	./.	./.	./.	./.	./.	./.	./.	0/0	./.	./.	0/0	./.	./.	./.	./.	./.	0/0	./.	0/0	./.
88	2656	S1_861500	A	G	.	PASS	.	GT	./.	0/0	./.	./.	./.	./.	./.	./.	./.	./.	./.	./.	./.	1/1	1/1	./.	./.	./.	1/1	./.	1/1	1/1	0/0	0/0	./.	./.	0/0	./.	./.	./.	./.	./.	./.	./.	./.	./.	0/0	./.	./.	0/0	./.	./.	./.	./.	./.	0/0	./.	0/0	./.
88	2662	S1_861506	NA	N	.	PASS	.	GT	./.	0/0	./.	./.	./.	./.	./.	./.	./.	./.	./.	./.	./.	0/0	0/0	./.	./.	./.	0/0	./.	0/0	0/0	1/1	0/0	./.	./.	0/0	./.	./.	./.	./.	./.	./.	./.	./.	./.	0/0	./.	./.	1/1	./.	./.	./.	./.	./.	1/1	./.	1/1	./.
88	2871	S1_861715	T	A	.	PASS	.	GT	./.	./.	./.	./.	./.	./.	./.	./.	./.	./.	./.	./.	./.	0/0	./.	./.	0/0	./.	0/0	./.	./.	0/0	./.	./.	0/0	./.	./.	1/1	./.	./.	./.	./.	./.	./.	./.	./.	./.	./.	./.	./.	./.	./.	./.	./.	./.	./.	./.	./.	./.
88	2880	S1_861724	C	G	.	PASS	.	GT	./.	./.	./.	./.	./.	./.	./.	./.	./.	./.	./.	./.	./.	0/0	./.	./.	0/0	./.	0/0	./.	./.	1/1	./.	./.	0/0	./.	./.	0/0	./.	./.	./.	./.	./.	./.	./.	./.	./.	./.	./.	./.	./.	./.	./.	./.	./.	./.	./.	./.	./.
88	2905	S1_861749	A	C	.	PASS	.	GT	./.	./.	./.	./.	./.	./.	./.	./.	./.	./.	./.	./.	./.	0/0	./.	./.	0/0	./.	0/0	./.	./.	0/0	./.	./.	1/1	./.	./.	0/0	./.	./.	./.	./.	./.	./.	./.	./.	./.	./.	./.	./.	./.	./.	./.	./.	./.	./.	./.	./.	./.
88	3236	S1_862080	G	A	.	PASS	.	GT	./.	0/0	./.	./.	./.	./.	./.	./.	./.	./.	0/0	./.	./.	0/0	0/0	./.	./.	0/0	./.	./.	./.	./.	./.	./.	./.	0/0	./.	1/1	./.	./.	./.	./.	./.	./.	./.	./.	./.	./.	0/0	0/0	./.	./.	./.	./.	./.	./.	./.	./.	./.
88	3242	S1_862086	G	A	.	PASS	.	GT	./.	0/0	./.	./.	./.	./.	./.	./.	./.	./.	0/0	./.	./.	0/0	0/0	./.	./.	0/0	./.	./.	./.	./.	./.	./.	./.	0/0	./.	1/1	./.	./.	./.	./.	./.	./.	./.	./.	./.	./.	0/0	0/0	./.	./.	./.	./.	./.	./.	./.	./.	./.
88	3268	S1_862112	A	G	.	PASS	.	GT	./.	0/0	./.	./.	./.	./.	./.	./.	./.	./.	0/0	./.	./.	0/0	0/0	./.	./.	0/0	./.	./.	./.	./.	./.	./.	./.	0/0	./.	1/1	./.	./.	./.	./.	./.	./.	./.	./.	./.	./.	0/0	0/0	./.	./.	./.	./.	./.	./.	./.	./.	./.
88	3757	S1_862601	C	T	.	PASS	.	GT	0/0	./.	0/0	0/0	0/0	0/0	./.	0/0	0/0	0/0	./.	1/1	0/0	./.	1/1	./.	./.	1/1	./.	./.	./.	1/1	0/0	0/0	1/1	0/0	0/0	./.	./.	0/0	./.	./.	0/0	0/0	./.	0/0	0/0	0/0	0/0	0/0	0/0	0/0	0/0	0/0	0/0	0/0	./.	./.	0/0
88	3769	S1_862613	C	T,G	.	PASS	.	GT	0/0	./.	0/0	0/0	0/0	0/0	./.	0/0	0/0	0/0	./.	2/2	0/0	./.	2/2	./.	./.	1/1	./.	./.	./.	1/1	0/0	0/0	1/1	0/0	0/0	./.	./.	0/0	./.	./.	0/0	0/0	./.	0/0	0/0	0/0	0/0	0/0	0/0	0/0	0/0	0/0	0/0	0/0	./.	./.	0/0
88	3775	S1_862619	T	C	.	PASS	.	GT	0/0	./.	0/0	0/0	0/0	0/0	./.	0/0	0/0	0/0	./.	1/1	0/0	./.	0/0	./.	./.	0/0	./.	./.	./.	0/0	0/0	0/0	0/0	0/0	0/0	./.	./.	0/0	./.	./.	0/0	0/0	./.	0/0	0/0	0/0	0/0	0/0	0/0	0/0	0/0	0/0	0/0	0/0	./.	./.	0/0
88	3796	S1_862640	A	T	.	PASS	.	GT	0/0	./.	0/0	0/0	0/0	0/0	./.	0/0	0/0	0/0	./.	1/1	0/0	./.	0/0	./.	./.	0/0	./.	./.	./.	0/0	0/0	0/0	0/0	0/0	0/0	./.	./.	0/0	./.	./.	0/0	0/0	./.	0/0	0/0	0/0	0/0	0/0	0/0	0/0	0/0	0/0	0/0	0/0	./.	./.	0/0
88	3820	S1_862664	A	G	.	PASS	.	GT	0/0	0/0	0/0	0/0	0/0	0/0	0/0	0/0	0/0	0/0	0/0	1/1	0/0	0/0	0/0	./.	1/1	0/0	0/0	0/0	0/0	0/0	0/0	0/0	0/0	0/0	0/0	./.	0/0	0/0	1/1	./.	0/0	0/0	0/0	0/0	0/0	0/0	0/0	0/0	0/0	0/0	0/0	0/0	0/0	0/0	0/0	0/0	0/0
88	3826	S1_862670	G	C	.	PASS	.	GT	0/0	0/0	0/0	0/0	0/0	0/0	0/0	0/0	0/0	0/0	0/0	0/0	0/0	0/0	0/0	./.	0/0	0/0	0/0	0/0	0/0	0/0	0/0	0/0	0/0	0/0	0/0	./.	0/0	0/0	1/1	./.	0/0	0/0	0/0	0/0	0/0	0/0	0/0	0/0	0/0	0/0	0/0	0/0	0/0	0/0	0/0	0/0	0/0
88	3841	S1_862685	C	T	.	PASS	.	GT	0/0	0/0	0/0	0/0	0/0	0/0	0/0	0/0	0/0	0/0	0/0	0/0	0/0	0/0	0/0	./.	0/0	0/0	0/0	0/0	0/0	0/0	0/0	0/0	1/1	0/0	0/0	./.	0/0	0/0	0/0	./.	0/0	0/0	0/0	0/0	0/0	0/0	0/0	0/0	0/0	0/0	0/0	0/0	0/0	0/0	0/0	0/0	0/0
88	3852	S1_862696	A	G	.	PASS	.	GT	0/0	0/0	0/0	0/0	0/0	0/0	0/0	0/0	0/0	0/0	0/0	0/0	0/0	0/0	0/0	./.	0/0	1/1	0/0	0/0	0/0	0/0	0/0	0/0	0/0	0/0	0/0	./.	0/0	0/0	0/0	./.	0/0	0/0	0/0	0/0	0/0	0/0	0/0	0/0	0/0	0/0	0/0	0/0	0/0	0/0	0/0	0/0	0/0
88	3871	S1_862715	C	A	.	PASS	.	GT	0/0	0/0	0/0	0/0	0/0	0/0	0/0	0/0	0/0	0/0	0/0	1/1	0/0	0/0	0/0	./.	1/1	0/0	0/0	0/0	0/0	0/0	0/0	0/0	0/0	0/0	0/0	./.	0/0	0/0	1/1	./.	0/0	0/0	0/0	0/0	0/0	0/0	0/0	0/0	0/0	0/0	0/0	0/0	0/0	0/0	0/0	0/0	0/0
88	3875	S1_862719	G	A	.	PASS	.	GT	0/0	0/0	0/0	0/0	0/0	0/0	0/0	0/0	0/0	0/0	0/0	1/1	0/0	0/0	0/0	./.	1/1	0/0	0/0	0/0	0/0	0/0	0/0	0/0	0/0	0/0	0/0	./.	0/0	0/0	1/1	./.	0/0	0/0	0/0	0/0	0/0	0/0	0/0	0/0	0/0	0/0	0/0	0/0	0/0	0/0	0/0	0/0	0/0
88	4024	S1_862868	G	A	.	PASS	.	GT	0/0	0/0	0/0	0/0	0/0	0/0	0/0	0/0	0/0	0/0	0/0	0/0	0/0	0/0	0/0	./.	0/0	0/0	0/0	0/0	0/0	0/0	0/0	0/0	0/0	0/0	0/0	./.	0/0	0/0	0/0	1/1	0/0	0/0	0/0	0/0	0/0	0/0	0/0	0/0	0/0	0/0	0/0	0/0	0/0	0/0	0/0	0/0	0/0
88	4025	S1_862869	C	T	.	PASS	.	GT	0/0	0/0	0/0	0/0	0/0	0/0	0/0	0/0	0/0	0/0	0/0	0/0	0/0	0/0	0/0	./.	0/0	0/0	0/0	0/0	0/0	0/0	0/0	0/0	0/0	0/0	0/0	./.	0/0	0/0	0/0	1/1	0/0	0/0	0/0	0/0	0/0	0/0	0/0	0/0	0/0	0/0	0/0	0/0	0/0	0/0	0/0	0/0	0/0
88	4038	S1_862882	A	G	.	PASS	.	GT	0/0	0/0	0/0	0/0	0/0	0/0	0/0	0/0	0/0	0/0	0/0	0/0	0/0	0/0	0/0	./.	0/0	0/0	0/0	0/0	0/0	0/0	0/0	0/0	0/0	0/0	0/0	1/1	0/0	0/0	0/0	1/1	0/0	0/0	0/0	0/0	0/0	0/0	0/0	0/0	0/0	0/0	0/0	0/0	0/0	0/0	0/0	0/0	0/0
88	4040	S1_862884	C	T	.	PASS	.	GT	0/0	0/0	0/0	0/0	0/0	0/0	0/0	0/0	0/0	0/0	0/0	1/1	0/0	0/0	0/0	./.	1/1	0/0	0/0	0/0	0/0	0/0	0/0	0/0	0/0	0/0	0/0	1/1	0/0	0/0	1/1	1/1	0/0	0/0	0/0	0/0	0/0	0/0	0/0	0/0	0/0	0/0	0/0	0/0	0/0	0/0	0/0	0/0	0/0
88	4058	S1_862902	G	T	.	PASS	.	GT	0/0	0/0	0/0	0/0	0/0	0/0	0/0	0/0	0/0	0/0	0/0	0/0	0/0	0/0	0/0	./.	0/0	1/1	0/0	0/0	0/0	0/0	0/0	0/0	0/0	0/0	0/0	0/0	0/0	0/0	0/0	0/0	0/0	0/0	0/0	0/0	0/0	0/0	0/0	0/0	0/0	0/0	0/0	0/0	0/0	0/0	0/0	0/0	0/0
88	4060	S1_862904	G	A	.	PASS	.	GT	0/0	0/0	0/0	0/0	0/0	0/0	0/0	0/0	0/0	0/0	0/0	0/0	0/0	0/0	0/0	./.	0/0	1/1	0/0	0/0	0/0	0/0	0/0	0/0	0/0	0/0	0/0	0/0	0/0	0/0	0/0	0/0	0/0	0/0	0/0	0/0	0/0	0/0	0/0	0/0	0/0	0/0	0/0	0/0	0/0	0/0	0/0	0/0	0/0
88	4070	S1_862914	A	G	.	PASS	.	GT	0/0	0/0	0/0	0/0	0/0	0/0	0/0	0/0	0/0	0/0	0/0	0/0	0/0	0/0	0/0	./.	0/0	0/0	0/0	0/0	0/0	0/0	0/0	0/0	1/1	0/0	0/0	0/0	0/0	0/0	0/0	0/0	0/0	0/0	0/0	0/0	0/0	0/0	0/0	0/0	0/0	0/0	0/0	0/0	0/0	0/0	0/0	0/0	0/0
88	4073	S1_862917	A	G	.	PASS	.	GT	0/0	0/0	0/0	0/0	0/0	0/0	0/0	0/0	0/0	0/0	0/0	0/0	0/0	0/0	0/0	./.	0/0	0/0	1/1	0/0	0/1	0/0	0/0	0/0	0/0	0/0	0/0	0/0	0/0	0/0	0/0	0/0	0/0	0/0	0/0	0/0	0/0	0/0	0/0	0/0	0/0	0/0	0/0	0/0	0/0	0/0	0/0	0/0	0/0
88	4121	S1_862965	A	T	.	PASS	.	GT	./.	./.	./.	./.	./.	./.	./.	./.	0/0	0/0	0/0	./.	0/0	./.	./.	1/1	./.	0/0	./.	0/0	0/0	0/0	./.	0/0	./.	./.	./.	./.	0/0	./.	./.	0/0	./.	0/0	./.	./.	./.	./.	./.	./.	0/0	./.	./.	0/0	./.	./.	./.	./.	./.
88	4129	S1_862973	A	G	.	PASS	.	GT	./.	./.	./.	./.	./.	./.	./.	./.	0/0	0/0	0/0	./.	0/0	./.	./.	1/1	./.	0/0	./.	0/0	0/0	0/0	./.	0/0	./.	./.	./.	./.	0/0	./.	./.	1/1	./.	0/0	./.	./.	./.	./.	./.	./.	0/0	./.	./.	0/0	./.	./.	./.	./.	./.
88	4137	S1_862981	A	C	.	PASS	.	GT	./.	./.	./.	./.	./.	./.	./.	./.	0/0	0/0	0/0	./.	0/0	./.	./.	0/0	./.	1/1	./.	0/0	0/0	0/0	./.	0/0	./.	./.	./.	./.	0/0	./.	./.	0/0	./.	0/0	./.	./.	./.	./.	./.	./.	0/0	./.	./.	0/0	./.	./.	./.	./.	./.
88	4733	S1_863577	C	G	.	PASS	.	GT	0/0	0/0	./.	./.	0/0	./.	./.	0/0	./.	./.	./.	./.	0/0	./.	./.	0/0	./.	./.	./.	./.	0/0	0/0	./.	./.	./.	./.	0/0	1/1	0/0	0/0	./.	0/0	./.	0/0	./.	./.	0/0	./.	./.	0/0	./.	./.	./.	0/0	./.	./.	./.	0/0	./.
88	4748	S1_863592	C	T	.	PASS	.	GT	0/0	0/0	./.	./.	0/0	./.	./.	0/0	./.	./.	./.	./.	0/0	./.	./.	1/1	./.	./.	./.	./.	0/0	0/0	./.	./.	./.	./.	0/0	1/1	0/0	0/0	./.	0/0	./.	0/0	./.	./.	0/0	./.	./.	0/0	./.	./.	./.	0/0	./.	./.	./.	0/0	./.
88	4812	S1_863656	T	A,C	.	PASS	.	GT	./.	./.	./.	0/0	./.	./.	./.	0/0	./.	./.	0/0	1/1	./.	1/1	./.	./.	./.	1/1	2/2	./.	2/2	1/1	./.	0/0	2/2	1/1	./.	./.	0/0	./.	1/1	1/1	./.	./.	./.	./.	0/0	0/0	0/0	0/0	./.	./.	0/0	0/0	0/0	0/0	./.	0/0	./.
88	4813	S1_863657	C	A	.	PASS	.	GT	./.	./.	./.	0/0	./.	./.	./.	0/0	./.	./.	0/0	0/0	./.	0/0	./.	./.	./.	0/0	1/1	./.	1/1	0/0	./.	0/0	1/1	0/0	./.	./.	0/0	./.	0/0	0/0	./.	./.	./.	./.	0/0	0/0	0/0	0/0	./.	./.	0/0	0/0	0/0	0/0	./.	0/0	./.
88	4814	S1_863658	T	A	.	PASS	.	GT	./.	./.	./.	0/0	./.	./.	./.	0/0	./.	./.	0/0	0/0	./.	0/0	./.	./.	./.	0/0	1/1	./.	1/1	0/0	./.	0/0	1/1	0/0	./.	./.	0/0	./.	0/0	0/0	./.	./.	./.	./.	0/0	0/0	0/0	0/0	./.	./.	0/0	0/0	0/0	0/0	./.	0/0	./.
88	4815	S1_863659	C	A	.	PASS	.	GT	./.	./.	./.	0/0	./.	./.	./.	0/0	./.	./.	0/0	1/1	./.	0/0	./.	./.	./.	0/0	0/0	./.	0/0	0/0	./.	0/0	0/0	0/0	./.	./.	0/0	./.	1/1	0/0	./.	./.	./.	./.	0/0	0/0	0/0	0/0	./.	./.	0/0	0/0	0/0	0/0	./.	0/0	./.
88	4816	S1_863660	T	A	.	PASS	.	GT	./.	./.	./.	0/0	./.	./.	./.	0/0	./.	./.	0/0	0/0	./.	0/0	./.	./.	./.	0/0	1/1	./.	1/1	0/0	./.	0/0	1/1	0/0	./.	./.	0/0	./.	0/0	0/0	./.	./.	./.	./.	0/0	0/0	0/0	0/0	./.	./.	0/0	0/0	0/0	0/0	./.	0/0	./.
88	5150	S1_863994	G	A	.	PASS	.	GT	./.	./.	./.	./.	./.	./.	./.	./.	./.	./.	./.	./.	./.	1/1	0/0	./.	./.	./.	./.	./.	0/0	0/0	./.	./.	./.	./.	./.	./.	./.	./.	./.	./.	./.	./.	./.	./.	./.	./.	./.	./.	./.	./.	./.	./.	./.	./.	./.	./.	./.
88	5205	S1_864049	A	T	.	PASS	.	GT	0/0	0/0	0/0	0/0	0/0	0/0	0/0	0/0	0/0	0/0	0/0	./.	0/0	1/1	1/1	./.	./.	1/1	./.	0/0	./.	./.	0/0	0/0	./.	./.	0/0	./.	0/0	0/0	0/0	./.	0/0	0/0	0/0	0/0	0/0	0/0	0/0	0/0	0/0	0/0	0/0	0/0	0/0	0/0	0/0	0/0	0/0
88	5211	S1_864055	G	C	.	PASS	.	GT	0/0	0/0	0/0	0/0	0/0	0/0	0/0	0/0	0/0	0/0	0/0	1/1	0/0	1/1	1/1	./.	./.	1/1	./.	0/0	./.	./.	0/0	0/0	./.	./.	0/0	./.	0/0	0/0	1/1	./.	0/0	0/0	0/0	0/0	0/0	0/0	0/0	0/0	0/0	0/0	0/0	0/0	0/0	0/0	0/0	0/0	0/0
88	5212	S1_864056	T	C	.	PASS	.	GT	0/0	0/0	0/0	0/0	0/0	0/0	0/0	0/0	0/0	0/0	0/0	./.	0/0	1/1	1/1	./.	./.	1/1	./.	0/0	./.	./.	0/0	0/0	./.	./.	0/0	./.	0/0	0/0	0/0	./.	0/0	0/0	0/0	0/0	0/0	0/0	0/0	0/0	0/0	0/0	0/0	0/0	0/0	0/0	0/0	0/0	0/0
88	5224	S1_864068	C	T	.	PASS	.	GT	0/0	0/0	0/0	0/0	0/0	0/0	0/0	0/0	0/0	0/0	0/0	1/1	0/0	0/0	0/0	./.	./.	0/0	./.	0/0	./.	./.	0/0	0/0	./.	./.	0/0	./.	0/0	0/0	1/1	./.	0/0	0/0	0/0	0/0	0/0	0/0	0/0	0/0	0/0	0/0	0/0	0/0	0/0	0/0	0/0	0/0	0/0
88	5245	S1_864089	G	A	.	PASS	.	GT	0/0	0/0	0/0	0/0	0/0	0/0	0/0	0/0	0/0	0/0	0/0	0/0	0/0	0/0	0/0	./.	./.	0/0	./.	0/0	./.	./.	0/0	0/0	./.	./.	0/0	./.	0/0	0/0	1/1	./.	0/0	0/0	0/0	0/0	0/0	0/0	0/0	0/0	0/0	0/0	0/0	0/0	0/0	0/0	0/0	0/0	0/0
88	5254	S1_864098	C	A	.	PASS	.	GT	0/0	0/0	0/0	0/0	0/0	0/0	0/0	0/0	0/0	0/0	0/0	1/1	0/0	./.	./.	./.	./.	./.	./.	0/0	./.	./.	0/0	0/0	./.	./.	0/0	./.	0/0	0/0	0/0	./.	0/0	0/0	0/0	0/0	0/0	0/0	0/0	0/0	0/0	0/0	0/0	0/0	0/0	0/0	0/0	0/0	0/0
88	5273	S1_864117	G	A	.	PASS	.	GT	0/0	0/0	0/0	0/0	0/0	0/0	0/0	0/0	0/0	0/0	0/0	1/1	0/0	0/0	0/0	1/1	1/1	./.	0/0	0/0	0/0	0/0	0/0	0/0	./.	0/0	0/0	1/1	0/0	0/0	1/1	./.	0/0	0/0	0/0	0/0	0/0	0/0	0/0	0/0	0/0	0/0	0/0	0/0	0/0	0/0	0/0	0/0	0/0
88	5305	S1_864149	A	G	.	PASS	.	GT	0/0	1/1	1/1	0/0	1/1	0/0	1/1	1/1	0/0	1/1	1/1	0/0	1/1	0/0	0/0	0/0	0/0	./.	0/0	0/0	0/0	0/0	1/1	0/0	./.	0/0	1/1	0/0	1/1	0/0	0/0	./.	1/1	1/1	0/0	1/1	1/1	0/0	0/0	1/1	1/1	0/0	0/1	0/0	0/0	1/1	0/0	1/1	1/1
88	5308	S1_864152	N	NG,NT	.	PASS	.	GT	0/0	0/0	0/0	0/0	0/0	0/0	0/0	0/0	0/0	0/0	0/0	1/2	0/0	0/0	0/0	1/2	1/2	./.	1/2	0/0	1/2	1/2	0/0	0/0	./.	1/2	0/0	1/2	0/0	0/0	1/2	./.	0/0	0/0	0/0	0/0	0/0	0/0	0/0	0/0	0/0	0/0	0/0	0/0	0/0	0/0	0/0	0/0	0/0
88	5312	S1_864156	T	G	.	PASS	.	GT	0/0	0/0	0/0	0/0	0/0	0/0	0/0	0/0	0/0	0/0	0/0	1/1	0/0	0/0	0/0	1/1	1/1	./.	1/1	0/0	1/1	1/1	0/0	0/0	./.	0/0	0/0	1/1	0/0	0/0	1/1	./.	0/0	0/0	0/0	0/0	0/0	0/0	0/0	0/0	0/0	0/0	0/0	0/0	0/0	0/0	0/0	0/0	0/0
88	5313	S1_864157	NG	N	.	PASS	.	GT	0/0	0/0	0/0	0/0	0/0	0/0	0/0	0/0	0/0	0/0	0/0	0/0	0/0	0/0	0/0	1/1	1/1	./.	0/0	0/0	0/0	0/0	0/0	0/0	./.	0/0	0/0	1/1	0/0	0/0	0/0	./.	0/0	0/0	0/0	0/0	0/0	0/0	0/0	0/0	0/0	0/0	0/0	0/0	0/0	0/0	0/0	0/0	0/0
88	5314	S1_864158	NA	N	.	PASS	.	GT	0/0	0/0	0/0	0/0	0/0	0/0	0/0	0/0	0/0	0/0	0/0	1/1	0/0	0/0	0/0	1/1	1/1	./.	1/1	0/0	1/1	1/1	0/0	0/0	./.	0/0	0/0	1/1	0/0	0/0	1/1	./.	0/0	0/0	0/0	0/0	0/0	0/0	0/0	0/0	0/0	0/0	0/0	0/0	0/0	0/0	0/0	0/0	0/0
88	5315	S1_864159	NA	N	.	PASS	.	GT	0/0	0/0	0/0	0/0	0/0	0/0	0/0	0/0	0/0	0/0	0/0	1/1	0/0	0/0	0/0	1/1	1/1	./.	1/1	0/0	1/1	1/1	0/0	0/0	./.	0/0	0/0	1/1	0/0	0/0	1/1	./.	0/0	0/0	0/0	0/0	0/0	0/0	0/0	0/0	0/0	0/0	0/0	0/0	0/0	0/0	0/0	0/0	0/0
88	5316	S1_864160	NC	N	.	PASS	.	GT	0/0	0/0	0/0	0/0	0/0	0/0	0/0	0/0	0/0	0/0	0/0	1/1	0/0	0/0	0/0	0/0	0/0	./.	1/1	0/0	1/1	1/1	0/0	0/0	./.	0/0	0/0	0/0	0/0	0/0	1/1	./.	0/0	0/0	0/0	0/0	0/0	0/0	0/0	0/0	0/0	0/0	0/0	0/0	0/0	0/0	0/0	0/0	0/0
88	5319	S1_864163	G	C	.	PASS	.	GT	0/0	0/0	0/0	0/0	0/0	0/0	0/0	0/0	0/0	0/0	0/0	1/1	0/0	1/1	0/0	0/0	1/1	./.	1/1	0/0	1/1	1/1	0/0	0/0	./.	1/1	0/0	0/0	0/0	0/0	1/1	./.	0/0	0/0	0/0	0/0	0/0	0/0	0/0	0/0	0/0	0/0	0/0	0/0	0/0	0/0	0/0	0/0	0/0
88	5322	S1_864166	G	C	.	PASS	.	GT	0/0	0/0	0/0	0/0	0/0	0/0	0/0	0/0	0/0	0/0	0/0	0/0	0/0	0/0	0/0	1/1	0/0	./.	0/0	0/0	0/0	0/0	0/0	0/0	./.	0/0	0/0	1/1	0/0	0/0	0/0	./.	0/0	0/0	0/0	0/0	0/0	0/0	0/0	0/0	0/0	0/0	0/0	0/0	0/0	0/0	0/0	0/0	0/0
88	5325	S1_864169	NT	N	.	PASS	.	GT	0/0	0/0	0/0	0/0	0/0	0/0	0/0	0/0	0/0	0/0	0/0	0/0	0/0	0/0	0/0	0/0	0/0	./.	0/0	0/0	0/0	0/0	0/0	0/0	./.	1/1	0/0	0/0	0/0	0/0	0/0	./.	0/0	0/0	0/0	0/0	0/0	0/0	0/0	0/0	0/0	0/0	0/0	0/0	0/0	0/0	0/0	0/0	0/0
88	5326	S1_864170	NT	N	.	PASS	.	GT	0/0	0/0	0/0	0/0	0/0	0/0	0/0	0/0	0/0	0/0	0/0	0/0	0/0	0/0	0/0	0/0	0/0	./.	0/0	0/0	0/0	0/0	0/0	0/0	./.	1/1	0/0	0/0	0/0	0/0	0/0	./.	0/0	0/0	0/0	0/0	0/0	0/0	0/0	0/0	0/0	0/0	0/0	0/0	0/0	0/0	0/0	0/0	0/0
88	5327	S1_864171	NT	N	.	PASS	.	GT	0/0	0/0	0/0	0/0	0/0	0/0	0/0	0/0	0/0	0/0	0/0	0/0	0/0	0/0	0/0	0/0	0/0	./.	0/0	0/0	0/0	0/0	0/0	0/0	./.	1/1	0/0	0/0	0/0	0/0	0/0	./.	0/0	0/0	0/0	0/0	0/0	0/0	0/0	0/0	0/0	0/0	0/0	0/0	0/0	0/0	0/0	0/0	0/0
88	5351	S1_864195	G	A	.	PASS	.	GT	./.	./.	./.	./.	./.	./.	./.	./.	./.	./.	./.	./.	./.	0/0	./.	./.	./.	0/0	0/0	./.	0/0	0/0	./.	./.	1/1	./.	./.	./.	./.	./.	./.	./.	./.	./.	./.	./.	./.	./.	./.	./.	./.	./.	./.	./.	./.	./.	./.	./.	./.
88	5395	S1_864239	NT	N	.	PASS	.	GT	0/0	0/0	0/0	0/0	0/0	0/0	0/0	0/0	0/0	0/0	0/0	0/0	0/0	0/0	0/0	0/0	0/0	0/0	0/0	0/0	0/0	0/0	0/0	0/0	0/0	0/0	0/0	1/1	0/0	0/0	0/0	0/0	0/0	0/0	0/0	0/0	0/0	0/0	0/0	0/0	0/0	0/0	0/0	0/0	0/0	0/0	0/0	0/0	0/0
88	5396	S1_864240	NT	N,NC	.	PASS	.	GT	0/0	0/0	0/0	0/0	0/0	0/0	0/0	0/0	0/0	0/0	0/0	0/0	0/0	2/2	0/0	1/1	0/0	1/1	1/1	0/0	1/1	1/1	0/0	0/0	1/1	0/0	0/0	0/0	0/0	0/0	0/0	1/1	0/0	0/0	0/0	0/0	0/0	0/0	0/0	0/0	0/0	0/0	0/0	0/0	0/0	0/0	0/0	0/0	0/0
88	5397	S1_864241	NC	N	.	PASS	.	GT	0/0	0/0	0/0	0/0	0/0	0/0	0/0	0/0	0/0	0/0	0/0	1/1	0/0	1/1	0/0	0/0	1/1	0/0	0/0	0/0	0/0	0/0	0/0	0/0	0/0	0/0	0/0	0/0	0/0	0/0	1/1	0/0	0/0	0/0	0/0	0/0	0/0	0/0	0/0	0/0	0/0	0/0	0/0	0/0	0/0	0/0	0/0	0/0	0/0
88	5401	S1_864245	A	G	.	PASS	.	GT	0/0	0/0	0/0	0/0	0/0	0/0	0/0	0/0	0/0	0/0	0/0	0/0	0/0	0/0	0/0	0/0	0/0	0/0	0/0	0/0	0/0	0/0	0/0	0/0	1/1	0/0	0/0	0/0	0/0	0/0	0/0	0/0	0/0	0/0	0/0	0/0	0/0	0/0	0/0	0/0	0/0	0/0	0/0	0/0	0/0	0/0	0/0	0/0	0/0
88	5403	S1_864247	NG	N,NT	.	PASS	.	GT	1/0	1/0	1/0	1/0	1/0	1/0	1/0	1/0	1/0	1/0	1/0	./.	1/0	./.	1/0	0/2	./.	0/2	0/2	1/0	0/2	0/2	1/0	1/0	0/2	1/0	1/0	./.	1/0	1/0	0/2	0/2	1/0	1/0	1/0	1/0	1/0	1/0	1/0	1/0	1/0	1/0	1/0	1/0	1/0	1/0	1/0	1/0	1/0
88	5404	S1_864248	A	G	.	PASS	.	GT	0/0	0/0	0/0	0/0	0/0	0/0	0/0	0/0	0/0	0/0	0/0	0/0	0/0	0/0	0/0	0/0	0/0	0/0	0/0	0/0	0/0	0/0	0/0	0/0	0/0	0/0	0/0	0/0	0/0	0/0	0/0	1/1	0/0	0/0	0/0	0/0	0/0	0/0	0/0	0/0	0/0	0/0	0/0	0/0	0/0	0/0	0/0	0/0	0/0
88	5421	S1_864265	A	C	.	PASS	.	GT	0/0	0/0	0/0	0/0	0/0	0/0	0/0	0/0	0/0	0/0	0/0	0/0	0/0	0/0	0/0	0/0	0/0	0/0	0/0	0/0	0/0	0/0	0/0	0/0	0/0	0/0	0/0	0/0	0/0	0/0	1/1	0/0	0/0	0/0	0/0	0/0	0/0	0/0	0/0	0/0	0/0	0/0	0/0	0/0	0/0	0/0	0/0	0/0	0/0
88	5439	S1_864283	A	G	.	PASS	.	GT	0/0	0/0	0/0	0/0	0/0	0/0	0/0	0/0	0/0	0/0	0/0	0/0	0/0	0/0	0/0	0/0	0/0	0/0	0/0	0/0	0/0	0/0	0/0	0/0	0/0	0/0	0/0	0/0	0/0	0/0	0/0	1/1	0/0	0/0	0/0	0/0	0/0	0/0	0/0	0/0	0/0	0/0	0/0	0/0	0/0	0/0	0/0	0/0	0/0
88	5448	S1_864292	T	A	.	PASS	.	GT	0/0	0/0	0/0	0/0	0/0	0/0	0/0	0/0	0/0	0/0	1/0	0/0	0/0	0/0	1/0	0/0	0/0	0/0	0/0	0/0	0/0	0/0	0/0	0/0	0/0	0/0	0/0	0/0	0/0	0/0	0/0	0/0	0/0	0/0	0/0	0/0	0/0	0/0	0/0	0/0	0/0	0/0	0/0	0/0	0/0	0/0	0/0	0/0	0/0
88	5456	S1_864300	T	A	.	PASS	.	GT	0/0	0/0	0/0	0/0	0/0	1/0	0/0	0/0	0/0	0/0	0/0	0/0	0/0	0/0	0/0	0/0	0/0	0/0	0/0	0/0	0/0	0/0	0/0	0/0	0/0	0/0	0/0	0/0	0/0	0/0	0/0	0/0	0/0	0/0	0/0	0/0	0/0	0/0	0/0	0/0	0/0	0/0	0/0	0/0	0/0	0/0	0/0	0/0	0/0
89	14489	S1_879259	T	A	.	PASS	.	GT	0/0	./.	0/0	0/0	./.	./.	./.	./.	./.	./.	0/0	./.	./.	./.	1/1	./.	./.	1/1	1/1	./.	1/1	1/1	0/0	1/1	./.	./.	0/0	./.	./.	1/1	./.	./.	0/0	./.	0/0	./.	./.	0/0	0/0	./.	./.	./.	0/0	0/0	0/0	0/0	0/0	1/1	0/0
89	14497	S1_879267	T	C	.	PASS	.	GT	0/0	./.	0/0	0/0	./.	./.	./.	./.	./.	./.	0/0	./.	./.	./.	0/0	./.	./.	1/1	0/0	./.	0/0	0/0	0/0	0/0	./.	./.	0/0	./.	./.	0/0	./.	./.	0/0	./.	0/0	./.	./.	0/0	0/0	./.	./.	./.	0/0	0/0	0/0	0/0	0/0	0/0	0/0
109	5367	S1_1056578	T	A	.	PASS	.	GT	./.	./.	./.	./.	./.	./.	./.	./.	./.	./.	./.	0/0	./.	./.	./.	./.	0/0	./.	./.	./.	./.	./.	./.	./.	./.	./.	./.	1/1	./.	./.	1/1	0/0	./.	./.	./.	./.	./.	./.	./.	./.	./.	./.	./.	./.	./.	./.	./.	./.	./.
109	5384	S1_1056595	C	G	.	PASS	.	GT	./.	./.	./.	./.	./.	./.	./.	./.	./.	./.	./.	0/0	./.	./.	./.	./.	0/0	./.	./.	./.	./.	./.	./.	./.	./.	./.	./.	0/0	./.	./.	0/0	1/1	./.	./.	./.	./.	./.	./.	./.	./.	./.	./.	./.	./.	./.	./.	./.	./.	./.
109	5387	S1_1056598	G	C	.	PASS	.	GT	./.	./.	./.	./.	./.	./.	./.	./.	./.	./.	./.	1/1	./.	./.	./.	./.	0/0	./.	./.	./.	./.	./.	./.	./.	./.	./.	./.	0/0	./.	./.	0/0	0/0	./.	./.	./.	./.	./.	./.	./.	./.	./.	./.	./.	./.	./.	./.	./.	./.	./.
109	5389	S1_1056600	G	C	.	PASS	.	GT	./.	./.	./.	./.	./.	./.	./.	./.	./.	./.	./.	0/0	./.	./.	./.	./.	0/0	./.	./.	./.	./.	./.	./.	./.	./.	./.	./.	1/1	./.	./.	0/0	0/0	./.	./.	./.	./.	./.	./.	./.	./.	./.	./.	./.	./.	./.	./.	./.	./.	./.
109	5396	S1_1056607	C	T	.	PASS	.	GT	./.	./.	./.	./.	./.	./.	./.	./.	./.	./.	./.	0/0	./.	./.	./.	./.	1/1	./.	./.	./.	./.	./.	./.	./.	./.	./.	./.	0/0	./.	./.	1/1	0/0	./.	./.	./.	./.	./.	./.	./.	./.	./.	./.	./.	./.	./.	./.	./.	./.	./.
109	5403	S1_1056614	C	G	.	PASS	.	GT	./.	./.	./.	./.	./.	./.	./.	./.	./.	./.	./.	0/0	./.	./.	./.	./.	0/0	./.	./.	./.	./.	./.	./.	./.	./.	./.	./.	1/1	./.	./.	0/0	0/0	./.	./.	./.	./.	./.	./.	./.	./.	./.	./.	./.	./.	./.	./.	./.	./.	./.
109	5408	S1_1056619	C	T	.	PASS	.	GT	./.	./.	./.	./.	./.	./.	./.	./.	./.	./.	./.	1/1	./.	./.	./.	./.	0/0	./.	./.	./.	./.	./.	./.	./.	./.	./.	./.	0/0	./.	./.	0/0	0/0	./.	./.	./.	./.	./.	./.	./.	./.	./.	./.	./.	./.	./.	./.	./.	./.	./.
109	7087	S1_1058298	T	A	.	PASS	.	GT	./.	./.	./.	./.	./.	./.	./.	./.	./.	./.	./.	0/0	./.	./.	./.	0/0	1/0	./.	./.	./.	./.	./.	./.	./.	./.	./.	./.	./.	./.	./.	0/0	0/0	./.	./.	./.	./.	./.	./.	./.	./.	./.	./.	./.	./.	./.	./.	./.	./.	./.
109	7097	S1_1058308	C	G	.	PASS	.	GT	./.	./.	./.	./.	./.	./.	./.	./.	./.	./.	./.	0/0	./.	./.	./.	1/1	0/0	./.	./.	./.	./.	./.	./.	./.	./.	./.	./.	./.	./.	./.	0/0	0/0	./.	./.	./.	./.	./.	./.	./.	./.	./.	./.	./.	./.	./.	./.	./.	./.	./.
109	7136	S1_1058347	C	G	.	PASS	.	GT	./.	./.	./.	./.	./.	./.	./.	./.	./.	./.	./.	0/0	./.	./.	./.	0/0	0/0	./.	./.	./.	./.	./.	./.	./.	./.	./.	./.	./.	./.	./.	0/0	1/1	./.	./.	./.	./.	./.	./.	./.	./.	./.	./.	./.	./.	./.	./.	./.	./.	./.
117	808	S1_1128574	A	G	.	PASS	.	GT	./.	./.	./.	./.	./.	./.	./.	./.	./.	./.	./.	./.	./.	./.	./.	./.	0/0	./.	./.	./.	./.	./.	./.	./.	./.	./.	./.	./.	./.	./.	0/0	1/1	./.	./.	./.	./.	./.	./.	./.	./.	./.	./.	./.	./.	./.	./.	./.	./.	./.
117	827	S1_1128593	A	.	.	PASS	.	GT	./.	./.	./.	./.	./.	./.	./.	./.	./.	./.	./.	./.	./.	./.	./.	./.	0/0	./.	./.	./.	./.	./.	./.	./.	./.	./.	./.	./.	./.	./.	0/0	0/0	./.	./.	./.	./.	./.	./.	./.	./.	./.	./.	./.	./.	./.	./.	./.	./.	./.
117	1555	S1_1129321	C	T	.	PASS	.	GT	0/0	./.	./.	./.	./.	./.	./.	./.	./.	./.	./.	./.	./.	./.	./.	./.	./.	./.	./.	./.	1/1	./.	./.	./.	./.	0/0	./.	./.	./.	./.	./.	./.	./.	0/0	./.	./.	./.	./.	./.	./.	./.	./.	./.	./.	./.	./.	./.	./.	./.
118	3340	S1_1158306	T	C	.	PASS	.	GT	0/0	0/0	./.	0/0	0/0	0/0	0/0	0/0	./.	0/0	0/0	0/0	0/0	0/0	0/0	1/1	0/0	0/0	0/0	0/0	./.	0/0	0/0	./.	0/0	0/0	./.	1/1	./.	0/0	./.	0/0	0/0	0/0	0/0	./.	./.	0/0	./.	0/0	0/0	0/0	0/0	./.	./.	0/0	0/0	0/0	0/0
119	5125	S1_1168771	G	A	.	PASS	.	GT	0/0	0/0	0/0	0/0	0/0	0/0	0/0	0/0	0/0	0/0	0/0	./.	0/0	0/0	0/0	./.	0/0	./.	0/0	0/0	0/0	./.	0/0	0/0	0/0	0/0	0/0	./.	0/0	0/0	./.	./.	0/0	0/0	0/0	0/0	0/0	0/0	0/0	0/0	0/0	0/0	0/0	0/0	0/0	0/0	0/0	1/0	0/0
119	5126	S1_1168772	C	.	.	PASS	.	GT	0/0	0/0	0/0	0/0	0/0	0/0	0/0	0/0	0/0	0/0	0/0	./.	0/0	0/0	0/0	./.	0/0	./.	0/0	0/0	0/0	./.	0/0	0/0	0/0	0/0	0/0	./.	0/0	0/0	./.	./.	0/0	0/0	0/0	0/0	0/0	0/0	0/0	0/0	0/0	0/0	0/0	0/0	0/0	0/0	0/0	0/0	0/0
119	5127	S1_1168773	A	G,T	.	PASS	.	GT	0/1	0/0	0/0	0/1	0/1	0/1	0/1	0/0	0/1	0/1	0/0	./.	0/0	0/0	0/0	./.	2/2	./.	1/1	0/0	0/0	./.	0/0	0/1	0/0	0/0	0/0	./.	0/0	0/1	./.	./.	0/0	0/1	0/0	0/1	0/0	0/0	0/0	0/1	0/0	0/0	0/1	0/0	0/1	0/1	0/0	0/1	0/1
119	5128	S1_1168774	G	C	.	PASS	.	GT	0/0	0/0	0/0	0/0	0/0	0/0	0/0	0/0	0/0	0/0	0/0	./.	0/0	0/0	0/0	./.	0/0	./.	0/0	0/0	0/0	./.	0/0	0/0	0/0	0/0	0/0	./.	0/0	0/0	./.	./.	0/0	0/0	0/0	0/0	0/0	0/0	0/0	0/0	0/0	0/0	0/0	0/0	0/0	0/0	0/0	1/0	0/0
119	5130	S1_1168776	C	T	.	PASS	.	GT	0/0	0/0	0/1	0/0	0/1	0/0	0/1	0/1	0/0	0/0	0/0	./.	0/0	0/0	0/0	./.	0/0	./.	0/0	0/0	0/0	./.	0/1	0/0	0/0	0/0	0/1	./.	0/1	0/0	./.	./.	0/0	0/0	0/0	0/0	0/0	0/0	0/0	0/0	0/1	0/0	0/1	0/1	0/0	0/0	0/0	0/0	0/1
119	5131	S1_1168777	C	A,T	.	PASS	.	GT	1/0	0/0	0/2	0/2	1/0	1/0	1/0	0/0	0/2	1/0	0/0	./.	0/0	0/0	0/0	./.	0/0	./.	1/1	0/2	1/1	./.	0/2	1/0	0/0	0/0	0/0	./.	0/0	1/0	./.	./.	0/0	0/2	0/0	1/0	0/0	0/0	0/2	0/0	0/0	0/2	1/0	0/2	1/0	1/0	0/0	1/0	1/0
119	5134	S1_1168780	T	G	.	PASS	.	GT	1/0	0/0	0/0	0/0	0/0	0/0	0/0	0/0	0/0	0/0	0/0	./.	0/0	0/0	0/0	./.	0/0	./.	0/0	1/0	0/0	./.	0/0	0/0	0/0	0/0	0/0	./.	0/0	0/0	./.	./.	0/0	0/0	0/0	0/0	0/0	0/0	0/0	0/0	0/0	0/0	0/0	0/0	0/0	0/0	0/0	1/0	0/0
119	5142	S1_1168788	T	A,G	.	PASS	.	GT	0/0	1/0	1/0	0/0	0/0	0/0	1/0	0/0	1/0	0/0	0/0	./.	1/1	0/0	0/0	./.	2/2	./.	0/0	0/0	0/0	./.	1/0	0/0	0/0	1/0	0/0	./.	0/0	0/0	./.	./.	0/0	1/0	0/0	1/0	0/0	0/0	1/0	0/0	1/0	1/0	0/0	0/0	0/0	1/0	0/0	1/0	0/0
119	5146	S1_1168792	G	A	.	PASS	.	GT	0/0	0/0	0/0	0/0	0/0	0/0	0/0	0/0	0/0	0/0	0/0	./.	1/0	0/0	0/0	./.	0/0	./.	0/0	0/0	0/0	./.	0/0	0/0	0/0	1/0	0/0	./.	0/0	0/0	./.	./.	0/0	0/0	0/0	0/0	0/0	0/0	0/0	0/0	0/0	0/0	0/0	0/0	0/0	1/0	0/0	1/0	0/0
119	5151	S1_1168797	C	T	.	PASS	.	GT	0/0	0/0	0/0	0/1	0/0	0/0	0/0	0/0	0/0	0/0	0/0	./.	0/0	0/0	0/0	./.	0/0	./.	0/0	0/1	0/0	./.	0/0	0/0	0/0	0/0	0/0	./.	0/0	0/0	./.	./.	0/0	0/0	0/0	0/1	0/0	0/0	0/0	0/0	0/0	0/0	0/0	0/1	0/0	0/0	0/0	0/0	0/0
119	5153	S1_1168799	C	A	.	PASS	.	GT	0/0	0/0	1/0	0/0	0/0	0/0	0/0	0/0	1/0	0/0	0/0	./.	0/0	0/0	0/0	./.	0/0	./.	0/0	0/0	0/0	./.	1/0	0/0	0/0	0/0	0/0	./.	0/0	0/0	./.	./.	0/0	1/0	0/0	0/0	0/0	0/0	1/0	0/0	0/0	1/0	0/0	0/0	0/0	0/0	0/0	0/0	0/0
119	5156	S1_1168802	G	C	.	PASS	.	GT	0/0	0/0	0/0	0/0	0/0	0/0	0/0	0/0	0/0	0/0	0/0	./.	0/0	0/0	0/0	./.	0/0	./.	0/0	0/0	1/1	./.	0/0	0/0	0/0	0/0	0/0	./.	0/0	0/0	./.	./.	0/0	0/0	0/0	0/0	0/0	0/0	0/0	0/0	0/0	0/0	0/0	0/0	0/0	0/0	0/0	0/0	0/0
119	5160	S1_1168806	A	G	.	PASS	.	GT	0/0	0/0	0/0	0/0	0/0	0/0	0/0	0/0	0/0	0/0	0/0	./.	0/0	0/0	0/0	./.	1/1	./.	0/0	0/0	0/0	./.	0/0	0/0	0/0	0/0	0/0	./.	0/0	0/0	./.	./.	0/0	0/0	0/0	0/0	0/0	0/0	0/0	0/0	0/0	0/0	0/0	0/0	0/0	0/0	0/0	0/0	0/0
119	5163	S1_1168809	G	A,C	.	PASS	.	GT	1/0	0/0	0/0	0/0	1/0	1/0	1/0	0/0	1/0	1/0	0/0	./.	0/0	0/0	0/0	./.	0/0	./.	2/2	0/0	0/0	./.	0/0	1/0	0/0	0/0	0/0	./.	0/0	1/0	./.	./.	0/0	0/0	0/0	1/0	0/0	0/0	0/0	0/0	0/0	0/0	1/0	0/0	1/0	1/0	0/0	0/0	1/0
119	5164	S1_1168810	C	A	.	PASS	.	GT	0/0	0/0	0/0	0/0	0/0	0/0	0/0	0/0	0/0	0/0	0/0	./.	0/0	1/1	0/0	./.	0/0	./.	0/0	0/0	0/0	./.	0/0	0/0	0/0	0/0	0/0	./.	0/0	0/0	./.	./.	0/0	0/0	0/0	0/0	0/0	0/0	0/0	0/0	0/0	0/0	0/0	0/0	0/0	0/0	0/0	0/0	0/0
119	5166	S1_1168812	C	T	.	PASS	.	GT	0/1	0/0	0/0	0/1	0/0	0/0	0/1	0/0	0/0	0/1	0/0	./.	0/0	0/0	0/0	./.	0/0	./.	0/0	0/0	0/0	./.	0/0	0/0	0/0	0/0	0/0	./.	0/0	0/0	./.	./.	0/0	0/1	0/0	0/0	0/0	0/0	0/0	0/1	0/0	0/0	0/0	0/0	0/0	0/1	0/0	0/1	0/0
119	5167	S1_1168813	C	T	.	PASS	.	GT	0/0	0/0	0/0	0/0	0/0	0/0	0/0	0/0	0/0	0/0	0/0	./.	0/0	1/1	0/0	./.	0/0	./.	0/0	0/0	0/0	./.	0/0	0/0	0/0	0/0	0/0	./.	0/0	0/0	./.	./.	0/0	0/0	0/0	0/0	0/0	0/0	0/0	0/0	0/0	0/0	0/0	0/0	0/0	0/0	0/0	0/0	0/0
119	5172	S1_1168818	C	T	.	PASS	.	GT	0/0	0/0	0/0	0/0	0/0	0/0	0/0	0/0	0/0	0/0	0/0	./.	0/0	0/0	0/0	./.	1/1	./.	0/0	0/0	0/0	./.	0/0	0/0	0/0	0/0	0/0	./.	0/0	0/0	./.	./.	0/0	0/0	0/0	0/0	0/0	0/0	0/0	0/0	0/0	0/0	0/0	0/0	0/0	0/0	0/0	0/0	0/0
119	5175	S1_1168821	C	T	.	PASS	.	GT	0/0	0/1	0/0	0/1	0/0	0/0	0/1	0/0	0/0	0/0	0/0	./.	0/1	0/0	0/0	./.	0/0	./.	0/0	0/1	0/0	./.	0/1	0/0	0/0	0/0	0/0	./.	0/0	0/0	./.	./.	0/0	0/0	0/0	0/1	0/0	0/0	0/0	0/0	0/1	0/0	0/0	0/1	0/0	0/0	0/0	0/1	0/0
119	5178	S1_1168824	G	A	.	PASS	.	GT	0/0	1/0	1/0	1/0	1/0	0/0	1/0	0/0	1/0	1/0	1/0	./.	0/0	0/0	0/0	./.	0/0	./.	0/0	0/0	0/0	./.	1/0	0/0	0/0	1/0	1/0	./.	0/0	0/0	./.	./.	0/0	1/0	1/0	1/0	0/0	1/0	1/0	0/0	1/0	1/0	0/0	0/0	0/0	0/0	0/0	1/0	0/0
119	5181	S1_1168827	G	A	.	PASS	.	GT	0/0	0/0	0/0	1/0	0/0	0/0	0/0	0/0	0/0	0/0	0/0	./.	0/0	0/0	0/0	./.	0/0	./.	0/0	1/0	0/0	./.	0/0	0/0	0/0	0/0	0/0	./.	0/0	0/0	./.	./.	0/0	0/0	0/0	1/0	0/0	0/0	0/0	0/0	0/0	0/0	0/0	1/0	0/0	0/0	0/0	0/0	0/0
121	18747	S1_1198109	G	T	.	PASS	.	GT	./.	./.	./.	./.	./.	./.	./.	./.	./.	./.	0/0	./.	./.	./.	./.	./.	./.	./.	./.	0/1	./.	./.	./.	0/1	./.	./.	./.	./.	0/0	./.	./.	./.	./.	./.	./.	./.	./.	./.	./.	./.	./.	./.	./.	./.	./.	./.	./.	./.	./.
121	18785	S1_1198147	G	A	.	PASS	.	GT	./.	./.	./.	./.	./.	./.	./.	./.	./.	./.	0/0	./.	./.	./.	./.	./.	./.	./.	./.	1/0	./.	./.	./.	1/0	./.	./.	./.	./.	0/0	./.	./.	./.	./.	./.	./.	./.	./.	./.	./.	./.	./.	./.	./.	./.	./.	./.	./.	./.	./.
124	9953	S1_1224971	G	A	.	PASS	.	GT	./.	0/0	1/0	./.	./.	1/1	0/0	1/1	./.	1/1	./.	./.	./.	0/0	0/0	./.	./.	./.	1/0	./.	0/0	0/0	1/1	./.	0/0	./.	./.	./.	./.	./.	./.	./.	1/0	0/0	1/1	./.	./.	./.	./.	./.	1/1	./.	./.	./.	./.	./.	0/0	./.	./.
124	9961	S1_1224979	C	T	.	PASS	.	GT	./.	1/1	0/1	./.	./.	0/0	1/1	0/0	./.	0/0	./.	./.	./.	0/0	0/0	./.	./.	./.	0/0	./.	0/0	1/1	0/0	./.	0/0	./.	./.	./.	./.	./.	./.	./.	0/0	0/0	0/0	./.	./.	./.	./.	./.	0/0	./.	./.	./.	./.	./.	0/0	./.	./.
129	136	S1_1261124	T	.	.	PASS	.	GT	./.	./.	./.	0/0	./.	0/0	./.	0/0	./.	./.	./.	./.	./.	./.	./.	./.	./.	./.	./.	./.	./.	./.	./.	./.	./.	./.	./.	./.	./.	./.	./.	./.	./.	0/0	0/0	0/0	./.	./.	0/0	./.	./.	./.	./.	./.	0/0	./.	0/0	./.	./.
129	137	S1_1261125	A	.	.	PASS	.	GT	./.	./.	./.	0/0	./.	0/0	./.	0/0	./.	./.	./.	./.	./.	./.	./.	./.	./.	./.	./.	./.	./.	./.	./.	./.	./.	./.	./.	./.	./.	./.	./.	./.	./.	0/0	0/0	0/0	./.	./.	0/0	./.	./.	./.	./.	./.	0/0	./.	0/0	./.	./.
129	138	S1_1261126	G	.	.	PASS	.	GT	./.	./.	./.	0/0	./.	0/0	./.	0/0	./.	./.	./.	./.	./.	./.	./.	./.	./.	./.	./.	./.	./.	./.	./.	./.	./.	./.	./.	./.	./.	./.	./.	./.	./.	0/0	0/0	0/0	./.	./.	0/0	./.	./.	./.	./.	./.	0/0	./.	0/0	./.	./.
129	5418	S1_1266406	A	G	.	PASS	.	GT	0/0	./.	./.	./.	./.	0/0	./.	./.	./.	./.	0/0	1/1	./.	./.	./.	./.	1/1	./.	./.	./.	./.	./.	0/0	./.	./.	./.	0/0	./.	./.	./.	1/1	./.	./.	0/0	./.	./.	./.	./.	./.	./.	0/0	./.	./.	0/0	./.	./.	./.	0/0	./.
129	5443	S1_1266431	C	T	.	PASS	.	GT	0/0	./.	./.	./.	./.	0/0	./.	./.	./.	./.	0/0	1/1	./.	./.	./.	./.	0/0	./.	./.	./.	./.	./.	0/0	./.	./.	./.	0/0	./.	./.	./.	0/0	./.	./.	0/0	./.	./.	./.	./.	./.	./.	0/0	./.	./.	0/0	./.	./.	./.	0/0	./.
129	5451	S1_1266439	A	G	.	PASS	.	GT	0/0	./.	./.	./.	./.	0/0	./.	./.	./.	./.	0/0	1/1	./.	./.	./.	./.	1/1	./.	./.	./.	./.	./.	0/0	./.	./.	./.	0/0	./.	./.	./.	1/1	./.	./.	0/0	./.	./.	./.	./.	./.	./.	0/0	./.	./.	0/0	./.	./.	./.	0/0	./.
129	5539	S1_1266527	G	A	.	PASS	.	GT	./.	0/0	0/0	./.	./.	./.	./.	./.	./.	0/0	./.	./.	./.	./.	./.	./.	./.	./.	./.	./.	./.	./.	0/0	./.	./.	./.	./.	./.	./.	./.	0/0	1/1	./.	./.	./.	./.	./.	./.	./.	0/0	./.	./.	./.	./.	./.	./.	./.	./.	./.
129	5545	S1_1266533	C	T	.	PASS	.	GT	./.	0/0	0/0	./.	./.	./.	./.	./.	./.	0/0	./.	./.	./.	./.	./.	./.	./.	./.	./.	./.	./.	./.	0/0	./.	./.	./.	./.	./.	./.	./.	1/1	0/0	./.	./.	./.	./.	./.	./.	./.	0/0	./.	./.	./.	./.	./.	./.	./.	./.	./.
129	5561	S1_1266549	T	C	.	PASS	.	GT	./.	0/0	0/0	./.	./.	./.	./.	./.	./.	0/0	./.	./.	./.	./.	./.	./.	./.	./.	./.	./.	./.	./.	1/1	./.	./.	./.	./.	./.	./.	./.	0/0	0/0	./.	./.	./.	./.	./.	./.	./.	0/0	./.	./.	./.	./.	./.	./.	./.	./.	./.
129	5575	S1_1266563	G	A	.	PASS	.	GT	./.	0/0	0/0	./.	./.	./.	./.	./.	./.	0/0	./.	./.	./.	./.	./.	./.	./.	./.	./.	./.	./.	./.	0/0	./.	./.	./.	./.	./.	./.	./.	1/1	0/0	./.	./.	./.	./.	./.	./.	./.	0/0	./.	./.	./.	./.	./.	./.	./.	./.	./.
129	5584	S1_1266572	A	G	.	PASS	.	GT	./.	0/0	0/0	./.	./.	./.	./.	./.	./.	0/0	./.	./.	./.	./.	./.	./.	./.	./.	./.	./.	./.	./.	1/1	./.	./.	./.	./.	./.	./.	./.	1/1	1/1	./.	./.	./.	./.	./.	./.	./.	0/0	./.	./.	./.	./.	./.	./.	./.	./.	./.
130	10166	S1_1277186	G	T	.	PASS	.	GT	0/0	0/0	0/0	./.	0/0	./.	0/0	0/0	./.	0/0	0/0	./.	0/0	0/0	./.	./.	./.	./.	./.	1/1	./.	./.	0/0	1/1	0/0	0/0	1/1	./.	./.	./.	./.	./.	./.	./.	0/0	./.	0/0	0/0	0/0	0/0	0/0	./.	./.	0/0	./.	0/1	./.	0/0	./.
130	10169	S1_1277189	C	A	.	PASS	.	GT	1/1	0/0	0/0	./.	0/0	./.	1/0	1/1	./.	0/0	1/1	./.	0/0	0/0	./.	./.	./.	./.	./.	0/0	./.	./.	1/1	0/0	0/0	1/0	0/0	./.	./.	./.	./.	./.	./.	./.	1/0	./.	0/0	1/1	1/0	1/1	0/0	./.	./.	0/0	./.	0/0	./.	1/0	./.
130	10170	S1_1277190	T	G	.	PASS	.	GT	0/0	0/0	0/0	./.	0/0	./.	0/0	0/0	./.	0/0	0/0	./.	0/0	1/0	./.	./.	./.	./.	./.	0/0	./.	./.	0/0	0/0	0/0	0/0	0/0	./.	./.	./.	./.	./.	./.	./.	0/0	./.	0/0	0/0	0/0	0/0	0/0	./.	./.	0/0	./.	0/0	./.	0/0	./.
130	10190	S1_1277210	C	A	.	PASS	.	GT	0/0	1/1	1/1	./.	1/1	./.	1/0	0/0	./.	1/1	0/0	./.	1/1	0/0	./.	./.	./.	./.	./.	0/0	./.	./.	0/0	0/0	0/0	1/0	0/0	./.	./.	./.	./.	./.	./.	./.	1/0	./.	1/1	0/0	1/0	0/0	1/1	./.	./.	1/1	./.	1/0	./.	1/0	./.
130	10191	S1_1277211	A	T	.	PASS	.	GT	0/0	0/0	0/0	./.	0/0	./.	0/0	0/0	./.	0/0	0/0	./.	0/0	0/1	./.	./.	./.	./.	./.	0/0	./.	./.	0/0	0/0	1/1	0/0	0/0	./.	./.	./.	./.	./.	./.	./.	0/0	./.	0/0	0/0	0/0	0/0	0/0	./.	./.	0/0	./.	0/0	./.	0/0	./.
130	10197	S1_1277217	A	G	.	PASS	.	GT	0/0	1/1	1/1	./.	1/1	./.	0/1	0/0	./.	1/1	0/0	./.	1/1	0/1	./.	./.	./.	./.	./.	0/0	./.	./.	0/0	0/0	1/1	0/1	0/0	./.	./.	./.	./.	./.	./.	./.	0/1	./.	1/1	0/0	0/1	0/0	1/1	./.	./.	1/1	./.	0/1	./.	0/1	./.
130	10204	S1_1277224	C	T	.	PASS	.	GT	0/0	0/0	0/0	./.	0/0	./.	0/0	0/0	./.	0/0	0/0	./.	0/0	0/0	./.	./.	./.	./.	./.	1/1	./.	./.	0/0	1/1	0/0	0/0	0/0	./.	./.	./.	./.	./.	./.	./.	0/0	./.	0/0	0/0	0/0	0/0	0/0	./.	./.	0/0	./.	0/0	./.	0/0	./.
130	10212	S1_1277232	C	T	.	PASS	.	GT	0/0	0/0	0/0	./.	0/0	./.	0/0	0/0	./.	0/0	0/0	./.	0/0	0/1	./.	./.	./.	./.	./.	0/0	./.	./.	0/0	0/0	1/1	0/0	0/0	./.	./.	./.	./.	./.	./.	./.	0/0	./.	0/0	0/0	0/0	0/0	0/0	./.	./.	0/0	./.	0/0	./.	0/0	./.
130	10213	S1_1277233	A	G	.	PASS	.	GT	0/0	0/0	0/0	./.	0/0	./.	0/0	0/0	./.	0/0	0/0	./.	0/0	0/1	./.	./.	./.	./.	./.	0/0	./.	./.	0/0	0/0	1/1	0/0	0/0	./.	./.	./.	./.	./.	./.	./.	0/0	./.	0/0	0/0	0/0	0/0	0/0	./.	./.	0/0	./.	0/0	./.	0/0	./.
133	6697	S1_1326757	A	G	.	PASS	.	GT	./.	./.	./.	0/0	0/0	0/0	./.	0/0	0/0	0/0	0/0	./.	0/0	0/0	./.	1/1	./.	./.	./.	0/0	0/0	0/0	./.	0/0	0/0	0/0	./.	1/1	./.	0/0	1/1	./.	0/0	0/0	./.	0/0	0/0	./.	0/0	0/0	./.	./.	./.	0/0	0/0	./.	0/0	0/0	0/0
133	6712	S1_1326772	G	T	.	PASS	.	GT	./.	./.	./.	0/0	0/0	0/0	./.	0/0	0/0	0/0	0/0	./.	0/0	0/0	./.	0/0	./.	./.	./.	0/0	0/0	0/0	./.	0/0	0/0	0/0	./.	0/0	./.	0/0	1/1	./.	0/0	0/0	./.	0/0	0/0	./.	0/0	0/0	./.	./.	./.	0/0	0/0	./.	0/0	0/0	0/0
133	6718	S1_1326778	G	A	.	PASS	.	GT	./.	./.	./.	0/0	0/0	0/0	./.	0/0	0/0	0/0	0/0	./.	0/0	0/0	./.	0/0	./.	./.	./.	0/0	0/0	0/0	./.	0/0	0/0	0/0	./.	0/0	./.	0/0	1/1	./.	0/0	0/0	./.	0/0	0/0	./.	0/0	0/0	./.	./.	./.	0/0	0/0	./.	0/0	0/0	0/0
133	6733	S1_1326793	A	G	.	PASS	.	GT	./.	./.	./.	0/0	0/0	0/0	./.	0/0	0/0	0/0	0/0	./.	0/0	0/0	./.	1/1	./.	./.	./.	0/0	0/0	0/0	./.	0/0	0/0	0/0	./.	1/1	./.	0/0	0/0	./.	0/0	0/0	./.	0/0	0/0	./.	0/0	0/0	./.	./.	./.	0/0	0/0	./.	0/0	0/0	0/0
133	6737	S1_1326797	T	C	.	PASS	.	GT	./.	./.	./.	0/0	0/0	0/0	./.	0/0	0/0	0/0	0/0	./.	0/0	0/0	./.	0/0	./.	./.	./.	0/0	0/0	0/0	./.	0/0	0/0	0/0	./.	0/0	./.	0/0	1/1	./.	0/0	0/0	./.	0/0	0/0	./.	0/0	0/0	./.	./.	./.	0/0	0/0	./.	0/0	0/0	0/0
133	6738	S1_1326798	A	C	.	PASS	.	GT	./.	./.	./.	0/0	0/0	0/0	./.	0/0	0/0	0/0	0/0	./.	0/0	0/0	./.	1/1	./.	./.	./.	0/0	0/0	0/0	./.	0/0	0/0	0/0	./.	1/1	./.	0/0	0/0	./.	0/0	0/0	./.	0/0	0/0	./.	0/0	0/0	./.	./.	./.	0/0	0/0	./.	0/0	0/0	0/0
138	562	S1_1376434	T	A	.	PASS	.	GT	./.	./.	0/0	./.	./.	./.	./.	./.	./.	./.	0/0	./.	./.	./.	./.	./.	1/1	0/0	./.	./.	./.	./.	./.	./.	./.	./.	./.	1/1	./.	./.	./.	1/1	./.	./.	./.	./.	./.	./.	./.	./.	./.	./.	./.	./.	./.	0/0	./.	./.	./.
138	2987	S1_1378859	C	T	.	PASS	.	GT	0/0	0/0	0/0	0/0	0/0	0/0	0/0	0/0	0/0	0/0	0/0	./.	0/0	0/0	0/0	./.	./.	./.	0/1	0/0	0/0	0/0	0/0	0/0	0/0	0/0	0/0	./.	0/0	0/0	./.	0/0	0/0	0/0	0/0	0/0	0/0	0/0	0/0	0/0	0/0	0/0	0/0	0/0	0/0	0/0	0/0	0/0	0/0
138	2988	S1_1378860	G	A	.	PASS	.	GT	0/0	0/0	0/0	0/0	0/0	0/0	0/0	0/0	0/0	0/0	0/0	./.	0/0	0/0	0/0	./.	./.	./.	0/0	0/0	0/0	0/0	0/0	0/0	1/1	0/0	0/0	./.	0/0	0/0	./.	0/0	0/0	0/0	0/0	0/0	0/0	0/0	0/0	0/0	0/0	0/0	0/0	0/0	0/0	0/0	0/0	0/0	0/0
138	2995	S1_1378867	T	C	.	PASS	.	GT	0/0	0/0	0/0	0/0	0/0	0/0	0/0	0/0	0/0	0/0	0/0	./.	0/0	1/1	1/1	./.	./.	./.	1/1	0/0	1/1	1/1	0/0	0/0	0/0	0/0	0/0	./.	0/0	1/1	./.	1/1	0/0	0/0	0/0	0/0	0/0	0/0	0/0	0/0	0/0	0/0	0/0	0/0	0/0	0/0	0/0	0/0	0/0
138	2996	S1_1378868	C	A	.	PASS	.	GT	0/0	0/0	0/0	0/0	0/0	0/0	0/0	0/0	0/0	0/0	0/0	./.	0/0	0/0	0/0	./.	./.	./.	0/0	0/0	0/0	0/0	0/0	0/0	0/0	0/0	0/0	./.	0/0	0/0	./.	1/1	0/0	0/0	0/0	0/0	0/0	0/0	0/0	0/0	0/0	0/0	0/0	0/0	0/0	0/0	0/0	0/0	0/0
138	3005	S1_1378877	A	T	.	PASS	.	GT	0/0	0/0	0/0	0/0	0/0	0/0	0/0	0/0	0/0	0/0	0/0	./.	0/0	0/0	0/0	./.	./.	./.	0/0	0/0	0/0	0/0	0/0	0/0	0/0	0/0	0/0	./.	0/0	0/0	./.	0/0	0/0	0/0	0/0	0/0	0/0	0/1	0/0	0/0	0/0	0/0	0/0	0/0	0/0	0/0	0/0	0/0	0/0
138	3038	S1_1378910	NT	N	.	PASS	.	GT	0/0	0/0	0/0	0/0	0/0	0/0	0/0	0/0	0/0	0/0	0/0	./.	0/0	0/0	0/0	1/1	./.	0/0	0/0	0/0	0/0	0/0	0/0	0/0	0/0	0/0	0/0	1/1	0/0	0/0	./.	0/0	0/0	0/0	0/0	0/0	0/0	0/0	0/0	0/0	0/0	0/0	0/0	0/0	0/0	0/0	0/0	0/0	0/0
138	3039	S1_1378911	T	C	.	PASS	.	GT	0/0	0/0	0/0	0/0	0/0	0/0	0/0	0/0	0/0	0/0	0/0	./.	0/0	0/0	0/0	1/1	./.	0/0	0/0	0/0	0/0	0/0	0/0	0/0	0/0	0/0	0/0	1/1	0/0	0/0	./.	0/0	0/0	0/0	0/0	0/0	0/0	0/0	0/0	0/0	0/0	0/0	0/0	0/0	0/0	0/0	0/0	0/0	0/0
138	3040	S1_1378912	G	A	.	PASS	.	GT	0/0	0/0	0/0	0/0	0/0	0/0	0/0	0/0	0/0	0/0	0/0	./.	0/0	0/0	0/0	0/0	./.	1/1	0/0	0/0	0/0	0/0	0/0	0/0	0/0	0/0	0/0	0/0	0/0	0/0	./.	0/0	0/0	0/0	0/0	0/0	0/0	0/0	0/0	0/0	0/0	0/0	0/0	0/0	0/0	0/0	0/0	0/0	0/0
138	3051	S1_1378923	T	G	.	PASS	.	GT	0/0	0/0	0/0	0/0	0/0	0/0	0/0	0/0	0/0	0/0	0/0	./.	0/0	0/0	0/0	1/1	./.	0/0	0/0	0/0	0/0	0/0	0/0	0/0	0/0	0/0	0/0	1/1	0/0	0/0	./.	1/1	0/0	0/0	0/0	0/0	0/0	0/0	0/0	0/0	0/0	0/0	0/0	0/0	0/0	0/0	0/0	0/0	0/0
138	3066	S1_1378938	A	G	.	PASS	.	GT	0/0	0/0	0/0	0/0	0/0	0/0	0/0	0/0	0/0	0/0	0/0	./.	0/0	0/0	0/0	1/1	./.	0/0	0/0	0/0	0/0	0/0	0/0	0/0	0/0	0/0	0/0	1/1	0/0	0/0	./.	1/1	0/0	0/0	0/0	0/0	0/0	0/0	0/0	0/0	0/0	0/0	0/0	0/0	0/0	0/0	0/0	0/0	0/0
138	3077	S1_1378949	N	NT	.	PASS	.	GT	0/0	0/0	0/0	0/0	0/0	0/0	0/0	0/0	0/0	0/0	0/0	./.	0/0	0/0	0/0	1/1	./.	0/0	0/0	0/0	0/0	0/0	0/0	0/0	0/0	0/0	0/0	1/1	0/0	0/0	./.	0/0	0/0	0/0	0/0	0/0	0/0	0/0	0/0	0/0	0/0	0/0	0/0	0/0	0/0	0/0	0/0	0/0	0/0
140	8	S1_1398080	A	C	.	PASS	.	GT	./.	./.	./.	./.	./.	./.	./.	./.	./.	./.	0/0	./.	./.	./.	./.	./.	./.	./.	./.	0/0	./.	./.	./.	0/0	./.	./.	0/0	./.	./.	1/1	./.	./.	./.	./.	./.	./.	./.	./.	./.	./.	./.	./.	./.	./.	./.	./.	./.	./.	./.
140	49	S1_1398121	A	C	.	PASS	.	GT	./.	./.	./.	./.	./.	./.	./.	./.	./.	./.	0/0	./.	./.	./.	./.	./.	./.	./.	./.	0/0	./.	./.	./.	0/0	./.	./.	0/0	./.	./.	1/1	./.	./.	./.	./.	./.	./.	./.	./.	./.	./.	./.	./.	./.	./.	./.	./.	./.	./.	./.
140	54	S1_1398126	T	A	.	PASS	.	GT	./.	./.	./.	./.	./.	./.	./.	./.	./.	./.	0/0	./.	./.	./.	./.	./.	./.	./.	./.	0/0	./.	./.	./.	0/0	./.	./.	0/0	./.	./.	1/1	./.	./.	./.	./.	./.	./.	./.	./.	./.	./.	./.	./.	./.	./.	./.	./.	./.	./.	./.
140	55	S1_1398127	G	C	.	PASS	.	GT	./.	./.	./.	./.	./.	./.	./.	./.	./.	./.	0/0	./.	./.	./.	./.	./.	./.	./.	./.	0/0	./.	./.	./.	0/0	./.	./.	0/0	./.	./.	1/1	./.	./.	./.	./.	./.	./.	./.	./.	./.	./.	./.	./.	./.	./.	./.	./.	./.	./.	./.
141	15589	S1_1418988	A	G	.	PASS	.	GT	./.	./.	./.	1/1	./.	0/0	0/0	0/0	./.	1/1	1/1	./.	1/1	./.	./.	./.	./.	./.	0/0	0/0	0/0	0/0	./.	./.	0/0	./.	1/1	./.	./.	./.	./.	./.	0/0	0/0	0/0	0/0	./.	1/1	./.	1/1	./.	./.	0/0	./.	./.	./.	0/0	./.	./.
141	15651	S1_1419050	C	A	.	PASS	.	GT	0/0	0/0	0/0	0/0	0/0	0/0	0/0	0/0	0/0	0/0	0/0	./.	0/0	0/0	0/0	./.	./.	0/0	0/0	0/0	0/0	0/0	0/0	0/0	0/0	0/0	0/0	./.	0/0	0/0	./.	1/1	0/0	0/0	0/0	0/0	0/0	0/0	0/0	0/0	0/0	0/0	0/0	0/0	0/0	0/0	0/0	0/0	0/0
141	15662	S1_1419061	C	.	.	PASS	.	GT	0/0	0/0	0/0	0/0	0/0	0/0	0/0	0/0	0/0	0/0	0/0	./.	0/0	0/0	0/0	./.	./.	0/0	0/0	0/0	0/0	0/0	0/0	0/0	0/0	0/0	0/0	./.	0/0	0/0	./.	0/0	0/0	0/0	0/0	0/0	0/0	0/0	0/0	0/0	0/0	0/0	0/0	0/0	0/0	0/0	0/0	0/0	0/0
141	15663	S1_1419062	C	G	.	PASS	.	GT	0/0	0/0	0/0	0/0	0/0	0/0	0/0	0/0	0/0	0/0	0/0	./.	0/0	0/0	0/0	./.	./.	0/0	0/0	0/0	0/0	0/0	0/0	0/0	0/0	0/0	0/0	./.	0/0	0/0	./.	1/1	0/0	0/0	0/0	0/0	0/0	0/0	0/0	0/0	0/0	0/0	0/0	0/0	0/0	0/0	0/0	0/0	0/0
141	15707	S1_1419106	C	T	.	PASS	.	GT	0/0	0/0	0/0	0/0	0/0	0/0	0/0	0/0	0/0	0/1	0/0	./.	0/0	0/0	0/0	./.	./.	0/0	0/0	0/0	0/0	0/0	0/0	0/0	0/0	0/0	0/0	./.	0/1	0/0	./.	0/0	0/0	0/0	0/0	0/0	0/0	0/0	0/0	0/0	0/0	0/0	0/0	0/0	0/0	0/0	0/0	0/0	0/0
141	15750	S1_1419149	T	A	.	PASS	.	GT	0/0	0/0	0/0	0/0	0/0	0/0	0/0	0/0	0/0	0/0	0/0	./.	0/0	0/0	0/0	0/0	./.	0/0	0/0	0/0	1/1	1/1	0/0	0/0	0/0	0/0	0/0	./.	0/0	0/0	./.	0/0	0/0	0/0	0/0	0/0	0/0	0/0	0/0	0/0	0/0	0/0	0/0	0/0	0/0	0/0	0/0	0/0	0/0
141	16295	S1_1419694	C	T	.	PASS	.	GT	./.	./.	0/0	./.	0/0	0/0	0/0	./.	0/0	0/0	0/0	./.	1/1	1/1	./.	./.	./.	./.	./.	1/1	1/1	./.	0/0	./.	1/1	0/0	./.	./.	./.	1/1	./.	./.	./.	0/0	0/0	0/0	0/0	0/0	0/0	0/0	0/0	0/0	0/0	0/0	./.	0/0	0/0	0/0	./.
141	16364	S1_1419763	T	A	.	PASS	.	GT	./.	./.	./.	0/0	0/0	./.	./.	./.	./.	./.	./.	./.	./.	./.	./.	./.	./.	./.	1/1	./.	./.	1/1	0/0	./.	./.	0/0	./.	./.	0/0	0/0	./.	./.	0/0	./.	0/0	./.	./.	0/0	./.	./.	0/0	./.	./.	./.	./.	./.	0/0	0/0	./.
141	21608	S1_1425007	T	A	.	PASS	.	GT	0/0	0/0	0/0	0/0	0/0	0/0	0/0	0/0	0/0	0/0	0/0	1/1	0/0	0/0	0/0	0/0	./.	0/0	0/0	0/0	0/0	0/0	0/0	0/0	0/0	0/0	0/0	./.	0/0	0/0	./.	0/0	0/0	0/0	0/0	0/0	0/0	0/0	0/0	0/0	0/0	0/0	0/0	0/0	0/0	0/0	0/0	0/0	0/0
141	21629	S1_1425028	C	T	.	PASS	.	GT	0/0	0/0	0/0	0/0	0/0	0/0	0/0	0/0	0/0	0/0	0/0	1/1	0/0	0/0	0/0	1/1	./.	0/0	0/0	0/0	0/0	0/0	0/0	0/0	0/0	0/0	0/0	./.	0/0	0/0	./.	1/1	0/0	0/0	0/0	0/0	0/0	0/0	0/0	0/0	0/0	0/0	0/0	0/0	0/0	0/0	0/0	0/0	0/0
141	21631	S1_1425030	C	A,T	.	PASS	.	GT	0/0	0/0	0/0	0/0	0/0	0/0	0/0	0/0	0/0	0/0	0/0	0/0	0/2	0/0	0/0	0/0	./.	0/0	0/0	0/0	0/0	0/0	0/0	0/0	0/0	0/0	0/0	./.	0/0	0/0	./.	1/1	0/0	0/0	0/0	0/0	0/0	0/0	0/0	0/0	0/0	0/0	0/0	0/2	0/0	0/0	0/0	0/0	0/0
141	21646	S1_1425045	T	A	.	PASS	.	GT	0/0	0/0	0/0	0/0	0/0	0/0	0/0	0/0	0/0	0/0	0/0	0/0	0/0	0/0	0/0	0/0	./.	0/0	0/0	0/0	1/1	0/0	0/0	0/0	0/0	0/0	0/0	./.	0/0	0/0	./.	0/0	0/0	0/0	0/0	0/0	0/0	0/0	0/0	0/0	0/0	0/0	0/0	0/0	0/0	0/0	0/0	0/0	0/0
141	21647	S1_1425046	G	A	.	PASS	.	GT	0/0	0/0	0/0	0/0	0/0	0/0	0/0	0/0	0/0	0/0	0/0	0/0	0/0	0/0	0/0	0/0	./.	0/0	0/0	0/0	0/0	0/0	0/0	0/0	0/0	0/0	0/0	./.	0/0	0/0	./.	1/1	0/0	0/0	0/0	0/0	0/0	0/0	0/0	0/0	0/0	0/0	0/0	0/0	0/0	0/0	0/0	0/0	0/0
141	21649	S1_1425048	G	T	.	PASS	.	GT	0/0	0/0	0/0	0/0	0/0	0/0	0/0	0/0	0/0	0/0	0/0	0/0	0/0	0/0	1/1	0/0	./.	0/0	0/0	0/0	1/1	0/0	0/0	0/0	0/0	0/0	0/0	./.	0/0	0/0	./.	0/0	0/0	0/0	0/0	0/0	0/0	0/0	0/0	0/0	0/0	0/0	0/0	0/0	0/0	0/0	0/0	0/0	0/0
141	21653	S1_1425052	T	G	.	PASS	.	GT	0/0	0/0	0/0	0/0	0/0	0/0	0/0	0/0	0/0	0/0	0/0	0/0	0/0	0/0	0/0	0/0	./.	1/1	0/0	0/0	0/0	0/0	0/0	0/0	0/0	0/0	0/0	./.	0/0	0/0	./.	0/0	0/0	0/0	0/0	0/0	0/0	0/0	0/0	0/0	0/0	0/0	0/0	0/0	0/0	0/0	0/0	0/0	0/0
141	21657	S1_1425056	G	A,C	.	PASS	.	GT	0/0	0/0	0/0	0/0	0/0	0/0	0/0	0/0	0/0	0/0	0/0	1/1	0/0	0/0	0/0	2/2	./.	0/0	0/0	0/0	0/0	0/0	0/0	0/0	0/0	0/0	0/0	./.	0/0	0/0	./.	1/1	0/0	0/0	0/0	0/0	0/0	0/0	0/0	0/0	0/0	0/0	0/0	0/0	0/0	0/0	0/0	0/0	0/0
141	21659	S1_1425058	A	.	.	PASS	.	GT	0/0	0/0	0/0	0/0	0/0	0/0	0/0	0/0	0/0	0/0	0/0	0/0	0/0	0/0	0/0	0/0	./.	0/0	0/0	0/0	0/0	0/0	0/0	0/0	0/0	0/0	0/0	./.	0/0	0/0	./.	0/0	0/0	0/0	0/0	0/0	0/0	0/0	0/0	0/0	0/0	0/0	0/0	0/0	0/0	0/0	0/0	0/0	0/0
144	10609	S1_1443362	T	C	.	PASS	.	GT	0/0	0/0	0/0	0/0	0/0	0/0	0/0	./.	0/0	./.	0/0	./.	1/1	./.	./.	./.	./.	./.	./.	./.	./.	1/1	./.	1/1	1/1	0/0	1/1	./.	0/0	./.	./.	./.	0/0	0/0	0/0	0/0	0/0	0/0	0/0	0/0	0/0	0/0	0/0	0/0	0/0	0/0	0/0	./.	0/0
144	10629	S1_1443382	C	T	.	PASS	.	GT	./.	./.	./.	./.	1/1	./.	1/1	./.	1/1	./.	./.	./.	./.	0/0	./.	1/1	./.	1/1	0/0	0/0	0/0	0/0	./.	0/0	0/0	0/0	./.	./.	0/0	./.	./.	./.	./.	1/1	./.	./.	./.	./.	./.	./.	1/1	./.	./.	1/1	1/1	0/0	1/1	1/1	0/0
144	10633	S1_1443386	A	C	.	PASS	.	GT	./.	./.	./.	./.	0/0	./.	0/0	./.	0/0	./.	./.	./.	./.	1/1	./.	0/0	./.	0/0	1/1	1/1	1/1	1/1	./.	1/1	1/1	1/1	./.	./.	1/1	./.	./.	./.	./.	0/0	./.	./.	./.	./.	./.	./.	0/0	./.	./.	0/0	0/0	1/1	0/0	0/0	1/1
144	10639	S1_1443392	A	G	.	PASS	.	GT	./.	./.	./.	./.	0/0	./.	0/0	./.	0/0	./.	./.	./.	./.	0/0	./.	1/1	./.	0/0	0/0	0/0	0/0	0/0	./.	0/0	0/0	0/0	./.	./.	0/0	./.	./.	./.	./.	0/0	./.	./.	./.	./.	./.	./.	0/0	./.	./.	0/0	0/0	0/0	0/0	0/0	0/0
144	10647	S1_1443400	T	C	.	PASS	.	GT	./.	./.	./.	./.	1/1	./.	1/1	./.	1/1	./.	./.	./.	./.	0/0	./.	0/0	./.	1/1	0/0	0/0	0/0	0/0	./.	0/0	0/0	0/0	./.	./.	0/0	./.	./.	./.	./.	1/1	./.	./.	./.	./.	./.	./.	1/1	./.	./.	1/1	1/1	0/0	1/1	1/1	0/0
144	10660	S1_1443413	C	A	.	PASS	.	GT	./.	./.	./.	./.	1/1	./.	1/1	./.	1/1	./.	./.	./.	./.	0/0	./.	0/0	./.	1/1	0/0	0/0	0/0	0/0	./.	0/0	0/0	0/0	./.	./.	0/0	./.	./.	./.	./.	1/1	./.	./.	./.	./.	./.	./.	1/1	./.	./.	1/1	1/1	0/0	1/1	1/1	0/0
144	10675	S1_1443428	G	A	.	PASS	.	GT	./.	./.	./.	./.	0/0	./.	0/0	./.	0/0	./.	./.	./.	./.	0/0	./.	1/1	./.	0/0	0/0	0/0	0/0	0/0	./.	0/0	0/0	0/0	./.	./.	0/0	./.	./.	./.	./.	0/0	./.	./.	./.	./.	./.	./.	0/0	./.	./.	0/0	0/0	0/0	0/0	0/0	0/0
149	4018	S1_1478830	C	T	.	PASS	.	GT	0/0	0/0	0/0	0/0	0/0	0/0	0/0	0/1	0/1	0/0	0/0	0/0	0/0	0/0	0/0	0/0	0/0	0/0	0/0	0/0	0/0	0/0	0/0	0/0	0/0	0/0	0/0	0/0	0/0	0/0	0/0	0/0	0/0	0/0	0/0	0/0	0/0	0/0	0/0	0/0	0/0	0/0	0/0	0/0	0/0	0/0	0/0	0/1	0/0
149	4020	S1_1478832	A	G	.	PASS	.	GT	0/0	0/0	0/0	0/0	0/0	0/0	0/0	0/0	0/0	0/0	0/0	0/0	0/0	0/0	0/0	1/1	0/0	0/0	0/0	0/0	0/0	0/0	0/0	0/0	0/0	0/0	0/0	1/1	0/0	0/0	0/0	0/0	0/0	0/0	0/0	0/0	0/0	0/0	0/0	0/0	0/0	0/0	0/0	0/0	0/0	0/0	0/0	0/0	0/0
149	4057	S1_1478869	T	.	.	PASS	.	GT	0/0	0/0	0/0	0/0	0/0	0/0	0/0	0/0	0/0	0/0	0/0	0/0	0/0	0/0	0/0	0/0	0/0	0/0	0/0	0/0	0/0	0/0	0/0	0/0	0/0	0/0	0/0	0/0	0/0	0/0	0/0	0/0	0/0	0/0	0/0	0/0	0/0	0/0	0/0	0/0	0/0	0/0	0/0	0/0	0/0	0/0	0/0	0/0	0/0
149	4059	S1_1478871	A	G	.	PASS	.	GT	0/0	0/0	0/0	0/0	0/0	0/0	0/0	0/0	0/0	0/0	0/0	1/1	0/0	0/0	0/0	0/0	0/0	0/0	0/0	0/0	0/0	0/0	0/0	0/0	0/0	0/0	0/0	0/0	0/0	0/0	0/0	0/0	0/0	0/0	0/0	0/0	0/0	0/0	0/0	0/0	0/0	0/0	0/0	0/0	0/0	0/0	0/0	0/0	0/0
149	4101	S1_1478913	T	A	.	PASS	.	GT	0/0	0/0	0/0	0/0	0/0	0/0	0/0	0/0	0/0	0/0	0/0	0/0	0/0	0/0	0/0	0/0	0/0	0/0	0/0	0/0	0/0	0/0	0/0	0/0	0/0	0/0	0/0	0/0	0/0	0/0	0/0	0/0	0/0	0/0	0/0	0/0	0/0	0/0	1/0	0/0	0/0	0/0	0/0	0/0	0/0	0/0	0/0	0/0	0/0
149	4121	S1_1478933	A	G	.	PASS	.	GT	0/0	0/0	0/0	0/0	0/0	0/0	0/0	0/0	0/0	0/0	0/0	0/0	0/0	0/0	0/0	0/0	0/1	0/0	0/0	0/0	0/0	0/0	0/0	0/0	0/0	0/0	0/0	0/0	0/0	0/0	0/0	0/0	0/0	0/0	0/0	0/0	0/0	0/0	0/0	0/0	0/0	0/0	0/0	0/0	0/0	0/0	0/1	0/0	0/0
149	4124	S1_1478936	C	G	.	PASS	.	GT	0/0	0/0	0/0	0/0	0/0	0/0	0/0	0/0	0/0	0/0	0/0	0/0	0/0	0/0	0/0	1/1	0/0	0/0	0/0	0/0	0/0	0/0	0/0	0/0	0/0	0/0	0/0	1/1	0/0	0/0	0/0	1/1	0/0	0/0	0/0	0/0	0/0	0/0	0/0	0/0	0/0	0/0	0/0	0/0	0/0	0/0	0/0	0/0	0/0
149	4125	S1_1478937	C	G	.	PASS	.	GT	0/0	0/0	0/0	0/0	0/0	0/0	0/0	0/0	0/0	0/0	0/0	0/0	0/0	0/0	0/0	1/1	0/0	0/0	0/0	0/0	0/0	0/0	0/0	0/0	0/0	0/0	0/0	1/1	0/0	0/0	0/0	0/0	0/0	0/0	0/0	0/0	0/0	0/0	0/0	0/0	0/0	0/0	0/0	0/0	0/0	0/0	0/0	0/0	0/0
149	4129	S1_1478941	G	A	.	PASS	.	GT	0/0	0/0	0/0	0/0	0/0	0/0	0/0	0/0	0/0	0/0	0/0	1/1	0/0	0/0	0/0	0/0	0/0	0/0	0/0	0/0	0/0	0/0	0/0	0/0	0/0	0/0	0/0	0/0	0/0	0/0	0/0	0/0	0/0	0/0	0/0	0/0	0/0	0/0	0/0	0/0	0/0	0/0	0/0	0/0	0/0	0/0	0/0	0/0	0/0
149	4137	S1_1478949	A	.	.	PASS	.	GT	0/0	0/0	0/0	0/0	0/0	0/0	0/0	0/0	0/0	0/0	0/0	0/0	0/0	0/0	0/0	0/0	0/0	0/0	0/0	0/0	0/0	0/0	0/0	0/0	0/0	0/0	0/0	0/0	0/0	0/0	0/0	0/0	0/0	0/0	0/0	0/0	0/0	0/0	0/0	0/0	0/0	0/0	0/0	0/0	0/0	0/0	0/0	0/0	0/0
149	4150	S1_1478962	A	G	.	PASS	.	GT	0/0	0/0	0/0	0/0	0/0	0/0	0/0	0/0	0/0	0/0	0/0	0/0	0/0	0/0	0/0	0/0	0/0	0/0	0/0	0/0	0/0	0/0	0/0	0/0	0/0	0/0	0/0	0/0	0/0	0/0	1/1	0/0	0/0	0/0	0/0	0/0	0/0	0/0	0/0	0/0	0/0	0/0	0/0	0/0	0/0	0/0	0/0	0/0	0/0
149	4158	S1_1478970	A	C	.	PASS	.	GT	0/0	0/1	0/0	0/0	0/0	0/0	0/0	0/1	0/0	0/0	0/0	0/0	0/0	0/0	0/0	0/0	0/0	0/0	0/0	0/0	0/0	0/0	0/0	0/0	0/0	0/0	0/0	0/0	0/0	0/0	0/0	0/0	0/0	0/0	0/0	0/0	0/1	0/0	0/0	0/0	0/0	0/0	0/0	0/0	0/1	0/0	0/0	0/0	0/0
149	4221	S1_1479033	G	A	.	PASS	.	GT	./.	./.	./.	./.	./.	./.	./.	./.	./.	./.	0/0	0/0	./.	./.	./.	0/0	0/0	0/0	./.	./.	./.	./.	./.	./.	./.	./.	./.	0/0	./.	0/0	1/1	0/0	./.	./.	./.	./.	./.	./.	./.	./.	./.	./.	./.	./.	./.	./.	./.	./.	./.
149	4284	S1_1479096	A	G	.	PASS	.	GT	./.	./.	./.	./.	./.	./.	./.	./.	./.	./.	./.	0/0	./.	./.	./.	1/1	0/0	./.	./.	./.	./.	./.	./.	./.	./.	./.	./.	1/1	./.	./.	0/0	0/0	./.	./.	./.	./.	./.	./.	./.	./.	./.	./.	./.	./.	./.	./.	./.	./.	./.
149	4350	S1_1479162	G	A	.	PASS	.	GT	./.	./.	./.	./.	./.	./.	./.	./.	./.	./.	./.	1/1	./.	./.	./.	0/0	1/1	./.	./.	./.	./.	./.	./.	./.	./.	./.	./.	0/0	./.	./.	1/1	0/0	./.	./.	./.	./.	./.	./.	./.	./.	./.	./.	./.	./.	./.	./.	./.	0/0	./.
149	4363	S1_1479175	T	G	.	PASS	.	GT	./.	./.	./.	./.	./.	./.	./.	./.	./.	./.	./.	0/0	./.	./.	./.	1/1	0/0	./.	./.	./.	./.	./.	./.	./.	./.	./.	./.	1/1	./.	./.	0/0	0/0	./.	./.	./.	./.	./.	./.	./.	./.	./.	./.	./.	./.	./.	./.	./.	0/0	./.
149	4383	S1_1479195	G	C	.	PASS	.	GT	./.	./.	./.	./.	./.	./.	./.	./.	./.	./.	./.	0/0	./.	./.	./.	1/1	0/0	./.	./.	./.	./.	./.	./.	./.	./.	./.	./.	1/1	./.	./.	0/0	0/0	./.	./.	./.	./.	./.	./.	./.	./.	./.	./.	./.	./.	./.	./.	./.	0/0	./.
149	4401	S1_1479213	T	C	.	PASS	.	GT	./.	./.	./.	./.	./.	./.	./.	./.	./.	./.	./.	0/0	./.	./.	./.	0/0	0/0	./.	./.	./.	./.	./.	./.	./.	./.	./.	./.	0/0	./.	./.	0/0	1/1	./.	./.	./.	./.	./.	./.	./.	./.	./.	./.	./.	./.	./.	./.	./.	1/1	./.
149	4560	S1_1479372	T	C	.	PASS	.	GT	./.	./.	./.	./.	./.	./.	./.	./.	./.	./.	./.	0/0	./.	./.	./.	0/0	0/0	./.	./.	./.	./.	./.	./.	./.	./.	./.	./.	0/0	./.	./.	0/0	1/1	./.	./.	./.	./.	./.	./.	./.	./.	./.	./.	./.	./.	./.	./.	./.	./.	0/0
149	4599	S1_1479411	A	T	.	PASS	.	GT	./.	./.	./.	./.	./.	./.	./.	./.	./.	./.	./.	0/0	./.	./.	./.	0/0	0/0	./.	./.	./.	./.	./.	./.	./.	./.	./.	./.	0/0	./.	./.	0/0	0/0	./.	./.	./.	./.	./.	./.	./.	./.	./.	./.	./.	./.	./.	./.	./.	./.	1/1
149	4613	S1_1479425	T	C	.	PASS	.	GT	./.	./.	./.	./.	./.	./.	./.	./.	./.	./.	./.	0/0	./.	./.	./.	0/0	0/0	./.	./.	./.	./.	./.	./.	./.	./.	./.	./.	1/1	./.	./.	0/0	0/0	./.	./.	./.	./.	./.	./.	./.	./.	./.	./.	./.	./.	./.	./.	./.	./.	0/0
149	4650	S1_1479462	A	G	.	PASS	.	GT	0/0	0/0	0/0	0/0	0/0	0/0	0/0	0/0	0/0	0/0	0/0	1/1	0/0	1/1	0/0	1/1	1/1	0/0	0/0	0/0	0/0	0/0	0/0	0/0	1/1	0/0	0/0	1/1	0/0	0/0	1/1	1/1	0/0	0/0	0/0	0/0	0/0	0/0	0/0	0/0	0/0	0/0	0/0	0/0	0/0	0/0	0/0	0/0	0/0
149	4668	S1_1479480	C	T	.	PASS	.	GT	0/0	0/0	0/0	0/0	0/0	0/0	0/0	0/0	0/0	0/0	0/0	1/1	0/0	0/0	0/0	1/1	1/1	0/0	0/0	0/0	0/0	0/0	0/0	0/0	0/0	0/0	0/0	1/1	0/0	0/0	1/1	0/0	0/0	0/0	0/0	0/0	0/0	0/0	0/0	0/0	0/0	0/0	0/0	0/0	0/0	0/0	0/0	0/0	0/0
149	4674	S1_1479486	G	A	.	PASS	.	GT	0/0	0/0	0/0	0/0	0/0	0/0	0/0	0/0	0/0	0/0	0/0	0/0	0/0	0/0	0/0	0/0	0/0	0/0	0/0	0/0	0/0	0/0	0/0	0/0	0/0	0/0	0/0	0/0	0/0	1/1	0/0	0/0	0/0	0/0	0/0	0/0	0/0	0/0	0/0	0/0	0/0	0/0	0/0	0/0	0/0	0/0	0/0	0/0	0/0
149	4731	S1_1479543	A	G	.	PASS	.	GT	0/0	0/0	0/0	0/0	0/0	0/0	0/0	0/0	0/0	0/0	0/0	0/0	0/0	0/0	0/0	0/0	1/1	0/0	0/0	0/0	0/0	0/0	0/0	0/0	0/0	0/0	0/0	0/0	0/0	0/0	0/0	0/0	0/0	0/0	0/0	0/0	0/0	0/0	0/0	0/0	0/0	0/0	0/0	0/0	0/0	0/0	0/0	0/0	0/0
149	4735	S1_1479547	G	A	.	PASS	.	GT	0/0	0/0	0/0	0/0	0/0	0/0	0/0	0/0	0/0	0/0	0/0	0/0	0/0	0/0	0/0	0/0	0/0	0/0	0/0	0/0	0/0	1/0	0/0	0/0	0/0	0/0	0/0	0/0	0/0	0/0	0/0	0/0	0/0	0/0	0/0	0/0	0/0	0/0	0/0	0/0	0/0	0/0	0/0	0/0	0/0	0/0	0/0	0/0	0/0
149	4749	S1_1479561	T	C	.	PASS	.	GT	./.	0/0	0/0	0/0	0/0	0/0	0/0	0/0	0/0	./.	0/0	1/1	0/0	0/0	0/0	0/0	0/0	0/0	0/0	0/0	0/0	0/0	0/0	0/0	0/0	0/0	0/0	0/0	0/0	0/0	0/0	./.	0/0	0/0	0/0	0/0	0/0	./.	0/0	0/0	0/0	0/0	0/0	0/0	0/0	0/0	0/0	0/0	0/0
149	4767	S1_1479579	C	T	.	PASS	.	GT	./.	0/0	0/0	0/0	0/0	0/0	0/0	0/0	0/0	./.	0/0	0/0	0/0	0/0	0/0	0/0	0/0	0/0	0/0	0/0	0/0	0/0	0/0	0/0	0/0	0/0	0/0	0/0	0/0	0/0	1/1	./.	0/0	0/0	0/0	0/0	0/0	./.	0/0	0/0	0/0	0/0	0/0	0/0	0/0	0/0	0/0	0/0	0/0
149	4788	S1_1479600	C	A	.	PASS	.	GT	./.	0/0	0/0	0/0	0/0	0/0	0/0	0/0	0/0	./.	0/0	1/1	0/0	0/0	0/0	1/1	1/1	0/0	0/0	0/0	0/0	0/0	0/0	0/0	0/0	0/0	0/0	1/1	0/0	0/0	1/1	./.	0/0	0/0	0/0	0/0	0/0	./.	0/0	0/0	0/0	0/0	0/0	0/0	0/0	0/0	0/0	0/0	0/0
149	5001	S1_1479813	T	A	.	PASS	.	GT	0/0	0/0	0/0	0/0	0/0	0/0	0/0	0/0	0/0	0/0	0/0	0/0	0/0	0/0	./.	0/0	./.	0/0	0/0	0/0	0/0	1/0	0/0	0/0	0/0	0/0	0/0	0/0	0/0	0/0	0/0	0/0	0/0	0/0	0/0	0/0	0/0	0/0	0/0	0/0	0/0	0/0	0/0	./.	0/0	0/0	0/0	0/0	0/0
151	11168	S1_1493091	C	G	.	PASS	.	GT	./.	./.	0/0	0/0	./.	./.	./.	./.	0/0	0/0	./.	./.	0/0	./.	0/0	./.	./.	0/0	./.	./.	./.	0/0	0/0	./.	0/0	./.	./.	./.	./.	./.	./.	1/1	./.	./.	./.	./.	./.	0/0	./.	0/0	0/0	0/0	./.	./.	./.	0/0	./.	./.	./.
151	11181	S1_1493104	G	C	.	PASS	.	GT	0/0	0/0	0/0	0/0	0/0	0/0	0/0	0/0	0/0	0/0	0/0	1/1	0/0	0/0	0/0	1/1	0/0	0/0	0/0	0/0	0/0	0/0	0/0	0/0	0/0	0/0	0/0	1/1	0/0	0/0	0/0	0/0	0/0	0/0	0/0	0/0	0/0	0/0	0/0	0/0	0/0	0/0	0/0	0/0	0/0	0/0	0/0	0/0	0/0
151	11186	S1_1493109	T	A	.	PASS	.	GT	0/0	0/0	0/0	0/0	0/0	0/0	0/0	0/0	0/0	0/0	0/0	0/0	0/0	0/0	0/0	0/0	0/0	0/0	0/0	0/0	0/0	0/0	0/0	0/0	0/0	0/0	0/0	0/0	0/0	0/0	0/0	1/1	0/0	0/0	0/0	0/0	0/0	0/0	0/0	0/0	0/0	0/0	0/0	0/0	0/0	0/0	0/0	0/0	0/0
151	11202	S1_1493125	T	A	.	PASS	.	GT	0/0	0/0	0/0	0/0	0/0	0/0	0/0	0/0	0/0	0/0	0/0	0/0	0/0	0/0	0/0	1/1	0/0	0/0	0/0	0/0	0/0	0/0	0/0	0/0	0/0	0/0	0/0	1/1	0/0	0/0	0/0	0/0	0/0	0/0	0/0	0/0	0/0	0/0	0/0	0/0	0/0	0/0	0/0	0/0	0/0	0/0	0/0	0/0	0/0
151	11216	S1_1493139	A	G	.	PASS	.	GT	0/0	0/0	0/0	0/0	0/0	0/0	0/0	0/0	0/0	0/0	0/0	0/0	0/0	0/0	0/0	1/1	0/0	0/0	0/0	0/0	0/0	0/0	0/0	0/0	0/0	0/0	0/0	1/1	0/0	0/0	0/0	0/0	0/0	0/0	0/0	0/0	0/0	0/0	0/0	0/0	0/0	0/0	0/0	0/0	0/0	0/0	0/0	0/0	0/0
151	11249	S1_1493172	A	G,C	.	PASS	.	GT	0/0	0/0	0/0	0/0	0/0	0/0	0/0	0/0	0/0	0/0	0/0	0/0	0/0	1/1	0/0	./.	1/1	1/1	0/0	0/0	0/0	0/0	0/0	0/0	1/1	0/0	0/0	0/0	0/0	0/0	2/2	0/0	0/0	0/0	0/0	0/0	0/0	0/0	0/0	0/0	0/0	0/0	0/0	0/0	0/0	0/0	0/0	0/0	0/0
151	11252	S1_1493175	C	T	.	PASS	.	GT	0/0	0/0	0/0	0/0	0/0	0/0	0/0	0/0	0/0	0/0	0/0	0/0	0/0	0/0	0/0	./.	0/0	0/0	0/0	0/0	0/0	0/0	0/0	0/0	0/0	0/0	0/0	1/1	0/0	0/0	0/0	0/0	0/0	0/0	0/0	0/0	0/0	0/0	0/0	0/0	0/0	0/0	0/0	0/0	0/0	0/0	0/0	0/0	0/0
151	11261	S1_1493184	C	T	.	PASS	.	GT	0/0	0/0	0/0	0/0	0/0	0/0	0/0	0/0	0/0	0/0	0/0	1/1	0/0	0/0	0/0	./.	0/0	0/0	0/0	0/0	0/0	0/0	0/0	0/0	0/0	0/0	0/0	0/0	0/0	0/0	0/0	0/0	0/0	0/0	0/0	0/0	0/0	0/0	0/0	0/0	0/0	0/0	0/0	0/0	0/0	0/0	0/0	0/0	0/0
151	11286	S1_1493209	G	A	.	PASS	.	GT	0/0	0/0	0/0	0/0	0/0	0/0	0/0	0/0	0/0	0/0	0/0	0/0	0/0	0/0	0/0	./.	./.	0/0	0/0	0/0	0/0	0/0	0/0	0/0	0/0	0/0	0/0	1/1	0/0	0/0	./.	./.	0/0	0/0	0/0	0/0	0/0	0/0	0/0	0/0	0/0	0/0	0/0	0/0	0/0	0/0	0/0	0/0	0/0
151	11291	S1_1493214	A	T	.	PASS	.	GT	0/0	0/0	0/0	0/0	0/1	0/0	0/0	0/0	0/0	0/0	0/0	0/0	0/0	0/0	0/0	./.	./.	0/0	0/0	0/0	0/0	0/0	0/0	0/0	0/0	0/0	0/0	0/0	0/0	0/0	./.	./.	0/0	0/0	0/0	0/0	0/0	0/0	0/0	0/0	0/0	0/0	0/0	0/0	0/0	0/0	0/1	0/0	0/0
151	11317	S1_1493240	G	A	.	PASS	.	GT	0/0	0/0	0/0	0/0	0/0	0/0	0/0	0/0	0/0	0/0	0/0	0/0	0/0	0/0	0/0	./.	./.	0/0	0/0	0/0	0/0	0/0	0/0	0/0	0/0	0/0	0/0	1/1	0/0	0/0	./.	./.	0/0	0/0	0/0	0/0	0/0	0/0	0/0	0/0	0/0	0/0	0/0	0/0	0/0	0/0	0/0	0/0	0/0
151	11328	S1_1493251	A	G	.	PASS	.	GT	0/0	0/0	0/0	0/0	0/0	0/0	0/0	0/0	0/0	0/0	0/0	0/0	0/0	0/0	0/0	./.	./.	0/0	0/0	0/0	0/0	0/0	0/0	0/0	0/0	0/0	0/0	1/1	0/0	0/0	./.	./.	0/0	0/0	0/0	0/0	0/0	0/0	0/0	0/0	0/0	0/0	0/0	0/0	0/0	0/0	0/0	0/0	0/0
151	11397	S1_1493320	G	C	.	PASS	.	GT	0/0	0/0	0/0	0/0	0/0	0/0	0/0	0/0	0/0	0/0	0/0	./.	0/0	0/0	0/0	./.	./.	0/0	0/0	0/0	0/0	0/0	0/0	0/0	0/0	0/0	0/0	1/1	0/0	0/0	./.	./.	0/0	0/0	0/0	0/0	0/0	0/0	0/0	0/0	0/0	0/0	0/0	0/0	0/0	0/0	0/0	0/0	0/0
151	11433	S1_1493356	G	C	.	PASS	.	GT	0/0	0/0	0/0	0/0	0/0	0/0	0/0	0/0	0/0	0/0	0/0	./.	0/0	0/0	0/0	./.	./.	0/0	0/0	0/0	0/0	0/0	0/0	0/0	0/0	0/0	0/0	1/1	0/0	0/0	./.	./.	0/0	0/0	0/0	0/0	0/0	0/0	0/0	0/0	0/0	0/0	0/0	0/0	0/0	0/0	0/0	0/0	0/0
151	11438	S1_1493361	T	A	.	PASS	.	GT	0/0	0/0	0/0	0/0	0/0	0/0	0/0	0/0	0/0	0/0	0/0	./.	0/0	0/0	0/0	./.	./.	0/0	0/0	0/0	1/0	0/0	0/0	0/0	0/0	0/0	0/0	0/0	0/0	0/0	./.	./.	0/0	0/0	0/0	0/0	0/0	0/0	0/0	0/0	0/0	0/0	0/0	0/0	0/0	0/0	0/0	0/0	0/0
151	11439	S1_1493362	T	C	.	PASS	.	GT	0/0	0/0	0/0	0/0	0/0	0/0	0/0	0/0	0/0	0/0	0/0	./.	0/0	0/0	0/0	./.	./.	0/0	0/0	0/0	0/0	0/0	0/0	0/0	0/0	0/0	0/0	1/1	0/0	0/0	./.	./.	0/0	0/0	0/0	0/0	0/0	0/0	0/0	0/0	0/0	0/0	0/0	0/0	0/0	0/0	0/0	0/0	0/0
151	11442	S1_1493365	G	A	.	PASS	.	GT	0/0	0/0	0/0	0/0	0/0	0/0	0/0	0/0	0/0	0/0	0/0	./.	0/0	0/0	1/0	./.	./.	0/0	0/0	0/0	0/0	0/0	0/0	0/0	0/0	0/0	0/0	0/0	0/0	0/0	./.	./.	0/0	0/0	0/0	0/0	0/0	0/0	0/0	0/0	0/0	0/0	0/0	0/0	0/0	0/0	0/0	0/0	0/0
151	11446	S1_1493369	T	A	.	PASS	.	GT	0/0	0/0	0/0	0/0	0/0	0/0	0/0	0/0	0/0	0/0	0/0	./.	0/0	0/0	0/0	./.	./.	0/0	0/0	0/0	0/0	0/0	0/0	0/0	0/0	0/0	0/0	0/0	0/0	0/0	./.	./.	0/0	0/0	0/0	0/0	0/0	0/0	1/0	0/0	0/0	0/0	0/0	0/0	0/0	0/0	0/0	0/0	0/0
151	11468	S1_1493391	T	A	.	PASS	.	GT	./.	0/0	./.	./.	./.	./.	./.	0/0	./.	./.	./.	./.	./.	./.	1/1	./.	./.	./.	./.	./.	1/1	./.	1/1	1/1	./.	./.	./.	./.	./.	./.	./.	./.	./.	./.	./.	0/0	./.	0/0	./.	./.	./.	0/0	./.	./.	./.	./.	0/0	1/1	./.
152	6411	S1_1500903	G	A	.	PASS	.	GT	./.	0/0	0/0	0/0	./.	0/0	1/1	1/1	1/1	1/1	./.	./.	0/0	./.	./.	./.	./.	./.	0/0	./.	1/1	0/0	0/0	./.	./.	./.	0/0	./.	0/0	./.	./.	./.	./.	./.	./.	1/0	1/1	1/0	1/0	1/0	./.	1/1	./.	./.	./.	1/0	0/0	1/0	0/0
152	6415	S1_1500907	A	G	.	PASS	.	GT	./.	1/1	1/1	1/1	./.	1/1	0/0	0/0	0/0	0/0	./.	./.	1/1	./.	./.	./.	./.	./.	0/0	./.	0/0	0/0	0/0	./.	./.	./.	1/1	./.	1/1	./.	./.	./.	./.	./.	./.	0/1	0/0	0/1	0/1	0/1	./.	0/0	./.	./.	./.	0/1	1/1	0/1	1/1
152	6430	S1_1500922	G	A	.	PASS	.	GT	./.	0/0	0/0	0/0	./.	0/0	1/1	1/1	1/1	1/1	./.	./.	0/0	./.	./.	./.	./.	./.	0/0	./.	1/1	0/0	0/0	./.	./.	./.	0/0	./.	0/0	./.	./.	./.	./.	./.	./.	1/0	1/1	1/0	1/0	1/0	./.	1/1	./.	./.	./.	1/0	0/0	1/0	0/0
152	6447	S1_1500939	T	A	.	PASS	.	GT	./.	0/0	0/0	0/0	./.	0/0	1/1	1/1	1/1	1/1	./.	./.	0/0	./.	./.	./.	./.	./.	0/0	./.	1/1	0/0	0/0	./.	./.	./.	0/0	./.	0/0	./.	./.	./.	./.	./.	./.	1/0	1/1	1/0	1/0	1/0	./.	1/1	./.	./.	./.	1/0	0/0	1/0	0/0
157	4808	S1_1556058	G	T	.	PASS	.	GT	./.	./.	./.	./.	./.	./.	./.	./.	./.	./.	./.	./.	./.	./.	./.	./.	./.	./.	./.	./.	0/0	0/0	./.	0/0	./.	./.	1/1	./.	./.	0/0	./.	./.	./.	./.	./.	./.	./.	./.	./.	./.	./.	./.	./.	./.	./.	./.	1/1	./.	./.
167	5368	S1_1619934	C	T	.	PASS	.	GT	0/0	0/0	0/0	0/0	0/0	0/0	0/0	0/0	0/0	0/0	0/0	./.	0/0	./.	./.	./.	./.	./.	./.	0/0	./.	0/1	0/0	0/0	./.	1/1	0/0	./.	0/0	./.	./.	./.	0/0	0/0	0/0	0/0	0/0	0/0	0/0	0/0	0/0	0/0	0/0	0/0	0/0	0/0	0/0	0/0	0/0
167	5431	S1_1619997	T	G	.	PASS	.	GT	0/0	0/0	0/0	0/0	0/0	0/0	0/0	0/0	0/0	0/0	0/0	./.	0/0	./.	./.	./.	./.	./.	./.	0/0	./.	0/0	0/0	0/0	./.	0/0	0/0	./.	0/0	./.	./.	./.	0/0	0/0	0/0	0/0	0/0	0/0	0/0	0/0	0/0	0/0	0/0	0/0	0/0	0/0	0/0	1/0	0/0
167	5445	S1_1620011	T	C	.	PASS	.	GT	0/0	0/0	0/0	0/0	0/0	0/0	0/0	0/0	0/0	0/0	0/0	./.	0/0	./.	./.	./.	./.	./.	./.	1/1	./.	1/1	0/0	1/1	./.	1/1	0/0	./.	0/0	./.	./.	./.	0/0	0/0	0/0	0/0	0/0	0/0	0/0	0/0	0/0	0/0	0/0	0/0	0/0	0/0	0/0	0/0	0/0
167	5876	S1_1620442	C	T	.	PASS	.	GT	./.	./.	./.	./.	./.	./.	./.	./.	./.	./.	0/0	./.	./.	./.	./.	./.	./.	./.	./.	0/0	./.	1/1	0/0	0/0	./.	./.	./.	./.	./.	./.	./.	./.	./.	./.	./.	./.	./.	0/0	./.	0/0	./.	./.	./.	./.	./.	./.	./.	0/0	./.
171	12189	S1_1645003	A	C	.	PASS	.	GT	0/0	0/0	0/0	0/0	0/0	0/0	0/0	0/0	0/0	0/0	0/0	./.	0/0	./.	./.	0/0	./.	0/0	0/0	0/0	0/0	1/1	0/0	0/0	./.	0/0	0/0	0/0	0/0	1/1	./.	0/0	0/0	0/0	0/0	0/0	0/0	0/0	0/0	0/0	0/0	0/0	0/0	0/0	0/0	0/0	0/0	0/0	0/0
171	12196	S1_1645010	C	T	.	PASS	.	GT	0/0	0/0	0/0	0/0	0/0	0/0	0/0	0/0	0/0	0/0	0/0	./.	0/0	./.	./.	1/1	./.	0/0	0/0	0/0	0/0	0/0	0/0	0/0	./.	0/0	0/0	1/1	0/0	0/0	./.	0/0	0/0	0/0	0/0	0/0	0/0	0/0	0/0	0/0	0/0	0/0	0/0	0/0	0/0	0/0	0/0	0/0	0/0
171	12218	S1_1645032	T	C	.	PASS	.	GT	0/0	0/0	0/0	0/0	0/0	0/0	0/0	0/0	0/0	0/0	0/0	./.	0/0	./.	./.	1/1	./.	0/0	0/0	0/0	0/0	0/0	0/0	0/0	./.	0/0	0/0	1/1	0/0	0/0	./.	0/0	0/0	0/0	0/0	0/0	0/0	0/0	0/0	0/0	0/0	0/0	0/0	0/0	0/0	0/0	0/0	0/0	0/0
171	12221	S1_1645035	G	A	.	PASS	.	GT	0/0	0/0	0/0	0/0	0/0	0/0	0/0	0/0	0/0	0/0	0/0	./.	0/0	./.	./.	0/0	./.	0/0	0/0	0/0	0/0	0/0	0/0	0/0	./.	0/0	0/0	0/0	0/0	0/0	./.	1/1	0/0	0/0	0/0	0/0	0/0	0/0	0/0	0/0	0/0	0/0	0/0	0/0	0/0	0/0	0/0	0/0	0/0
171	12222	S1_1645036	A	C	.	PASS	.	GT	0/0	0/0	0/0	0/0	0/0	0/0	0/0	1/1	0/0	1/1	0/0	./.	0/0	./.	./.	0/0	./.	0/0	0/0	0/0	0/0	0/0	0/0	0/0	./.	0/0	0/0	0/0	0/0	0/0	./.	0/0	0/0	1/1	0/0	0/0	1/1	0/0	0/0	0/0	1/1	0/0	0/0	0/0	0/0	0/0	0/0	0/0	0/0
182	6986	S1_1714079	A	T	.	PASS	.	GT	./.	./.	1/1	./.	0/0	./.	./.	./.	0/0	0/0	0/0	./.	0/0	./.	0/0	./.	./.	./.	0/0	./.	./.	0/0	0/0	./.	0/0	0/0	0/0	./.	./.	./.	./.	./.	./.	./.	0/0	0/0	./.	1/1	./.	0/0	./.	./.	./.	./.	./.	./.	./.	0/0	./.
182	6990	S1_1714083	G	A	.	PASS	.	GT	./.	./.	0/0	./.	0/0	./.	./.	./.	0/0	0/0	0/0	./.	0/0	./.	1/1	./.	./.	./.	1/1	./.	./.	0/0	0/0	./.	0/0	0/0	0/0	./.	./.	./.	./.	./.	./.	./.	0/0	0/0	./.	0/0	./.	0/0	./.	./.	./.	./.	./.	./.	./.	0/0	./.
182	7000	S1_1714093	T	G	.	PASS	.	GT	./.	./.	0/0	./.	1/1	./.	./.	./.	1/1	1/1	0/0	./.	0/0	./.	0/0	./.	./.	./.	0/0	./.	./.	0/0	0/0	./.	0/0	0/0	0/0	./.	./.	./.	./.	./.	./.	./.	1/1	1/1	./.	0/0	./.	0/0	./.	./.	./.	./.	./.	./.	./.	0/0	./.
182	7003	S1_1714096	C	T	.	PASS	.	GT	./.	./.	0/0	./.	0/0	./.	./.	./.	0/0	0/0	0/0	./.	0/0	./.	0/0	./.	./.	./.	0/0	./.	./.	0/0	0/0	./.	1/1	0/0	0/0	./.	./.	./.	./.	./.	./.	./.	0/0	0/0	./.	0/0	./.	0/0	./.	./.	./.	./.	./.	./.	./.	0/0	./.
182	7005	S1_1714098	G	A	.	PASS	.	GT	./.	./.	0/0	./.	0/0	./.	./.	./.	0/0	0/0	1/1	./.	1/1	./.	0/0	./.	./.	./.	0/0	./.	./.	0/0	1/1	./.	0/0	1/1	1/1	./.	./.	./.	./.	./.	./.	./.	0/0	0/0	./.	0/0	./.	1/1	./.	./.	./.	./.	./.	./.	./.	1/1	./.
182	7011	S1_1714104	G	A	.	PASS	.	GT	./.	./.	0/0	./.	0/0	./.	./.	./.	0/0	0/0	0/0	./.	0/0	./.	0/0	./.	./.	./.	0/0	./.	./.	1/1	0/0	./.	1/1	0/0	0/0	./.	./.	./.	./.	./.	./.	./.	0/0	0/0	./.	0/0	./.	0/0	./.	./.	./.	./.	./.	./.	./.	0/0	./.
182	7046	S1_1714139	G	A	.	PASS	.	GT	./.	./.	0/0	./.	0/0	./.	./.	./.	0/0	0/0	0/0	./.	0/0	./.	0/0	./.	./.	./.	0/0	./.	./.	0/0	0/0	./.	1/1	0/0	0/0	./.	./.	./.	./.	./.	./.	./.	0/0	0/0	./.	0/0	./.	0/0	./.	./.	./.	./.	./.	./.	./.	0/0	./.
185	2101	S1_1728760	T	C	.	PASS	.	GT	0/0	./.	0/0	0/0	0/0	0/0	0/0	0/0	0/0	./.	0/0	./.	./.	./.	./.	./.	./.	0/0	./.	0/0	1/1	1/1	0/0	0/0	./.	0/0	0/0	./.	./.	./.	./.	./.	0/0	0/0	0/0	0/0	0/0	./.	./.	0/0	0/0	0/0	0/0	0/0	0/0	0/0	0/0	0/0	0/0
192	11958	S1_1783032	C	G	.	PASS	.	GT	0/0	0/0	0/0	0/0	0/0	0/0	0/0	0/0	0/0	0/0	0/0	./.	0/0	0/0	0/0	./.	1/1	0/0	0/0	0/0	0/0	0/0	0/0	0/0	0/0	0/0	0/0	./.	0/0	0/0	0/0	./.	0/0	0/0	0/0	0/0	0/0	0/0	0/0	0/0	0/0	0/0	0/0	0/0	0/0	0/0	0/0	0/0	0/0
192	11978	S1_1783052	T	C	.	PASS	.	GT	0/0	0/0	0/0	0/0	0/0	0/0	0/0	0/0	0/0	0/0	0/0	./.	0/0	0/0	0/0	./.	1/1	0/0	0/0	0/0	0/0	0/0	0/0	0/0	0/0	0/0	0/0	./.	0/0	0/0	1/1	./.	0/0	0/0	0/0	0/0	0/0	0/0	0/0	0/0	0/0	0/0	0/0	0/0	0/0	0/0	0/0	0/0	0/0
192	11983	S1_1783057	C	G	.	PASS	.	GT	0/0	0/0	0/0	0/0	0/0	0/0	0/0	0/0	0/0	0/0	0/0	./.	0/0	0/0	0/0	./.	1/1	0/0	0/0	0/0	0/0	0/0	0/0	0/0	0/0	0/0	0/0	./.	0/0	0/0	1/1	./.	0/0	0/0	0/0	0/0	0/0	0/0	0/0	0/0	0/0	0/0	0/0	0/0	0/0	0/0	0/0	0/0	0/0
192	11988	S1_1783062	C	A	.	PASS	.	GT	0/0	0/0	0/0	0/0	0/0	0/0	0/0	0/0	0/0	0/0	0/0	./.	0/0	0/0	0/0	./.	1/1	0/0	0/0	0/0	0/0	0/0	0/0	0/0	0/0	0/0	0/0	./.	0/0	0/0	1/1	./.	0/0	0/0	0/0	0/0	0/0	0/0	0/0	0/0	0/0	0/0	0/0	0/0	0/0	0/0	0/0	0/0	0/0
192	12004	S1_1783078	G	C	.	PASS	.	GT	0/0	0/0	0/0	0/0	0/0	0/0	0/0	0/0	0/0	0/0	0/0	./.	0/0	0/0	0/0	./.	1/1	0/0	0/0	0/0	0/0	0/0	0/0	0/0	0/0	0/0	0/0	./.	0/0	0/0	./.	./.	0/0	0/0	0/0	0/0	0/0	0/0	0/0	0/0	0/0	0/0	0/0	0/0	0/0	0/0	0/0	0/0	0/0
192	12016	S1_1783090	G	T	.	PASS	.	GT	0/0	0/0	0/0	0/0	0/0	0/0	0/0	0/0	0/0	0/0	1/1	./.	1/1	0/0	0/0	./.	0/0	1/1	0/0	0/0	0/0	0/0	0/0	0/0	0/0	1/1	1/1	./.	0/0	0/0	./.	./.	0/0	0/0	0/0	0/0	0/0	0/0	0/0	0/0	0/0	0/0	0/0	0/0	0/0	1/1	0/0	0/0	0/0
195	5635	S1_1799867	G	A	.	PASS	.	GT	./.	./.	./.	./.	./.	./.	./.	./.	./.	./.	0/0	./.	./.	./.	./.	./.	./.	./.	0/0	./.	0/0	0/0	./.	./.	0/0	./.	./.	./.	./.	0/0	./.	./.	1/1	./.	./.	./.	./.	1/1	./.	./.	./.	./.	./.	./.	./.	0/0	./.	./.	./.
201	224	S1_1831194	G	.	.	PASS	.	GT	0/0	0/0	0/0	0/0	0/0	0/0	0/0	0/0	0/0	0/0	0/0	0/0	0/0	0/0	0/0	0/0	0/0	0/0	0/0	0/0	0/0	0/0	0/0	0/0	0/0	0/0	0/0	0/0	0/0	0/0	0/0	0/0	0/0	0/0	0/0	0/0	0/0	0/0	0/0	0/0	0/0	0/0	0/0	0/0	0/0	0/0	0/0	0/0	0/0
201	228	S1_1831198	A	C	.	PASS	.	GT	0/0	0/0	0/0	0/0	0/0	0/0	0/0	0/0	0/0	0/0	0/0	0/0	0/0	0/0	0/0	0/0	0/0	1/1	0/0	0/0	0/0	0/0	0/0	0/0	0/0	0/0	0/0	0/0	0/0	0/0	0/0	0/0	0/0	0/0	0/0	0/0	0/0	0/0	0/0	0/0	0/0	0/0	0/0	0/0	0/0	0/0	0/0	0/0	0/0
201	236	S1_1831206	G	.	.	PASS	.	GT	0/0	0/0	0/0	0/0	0/0	0/0	0/0	0/0	0/0	0/0	0/0	0/0	0/0	0/0	0/0	0/0	0/0	0/0	0/0	0/0	0/0	0/0	0/0	0/0	0/0	0/0	0/0	0/0	0/0	0/0	0/0	0/0	0/0	0/0	0/0	0/0	0/0	0/0	0/0	0/0	0/0	0/0	0/0	0/0	0/0	0/0	0/0	0/0	0/0
201	268	S1_1831238	T	A	.	PASS	.	GT	1/0	0/0	0/0	0/0	0/0	0/0	1/0	0/0	0/0	0/0	0/0	0/0	0/0	0/0	0/0	0/0	0/0	0/0	0/0	0/0	0/0	0/0	0/0	0/0	0/0	0/0	0/0	0/0	0/0	0/0	0/0	0/0	0/0	0/0	0/0	0/0	0/0	0/0	0/0	0/0	0/0	0/0	0/0	0/0	0/0	0/0	0/0	0/0	0/0
202	416	S1_1837035	T	G	.	PASS	.	GT	./.	1/1	./.	0/0	0/0	./.	0/0	1/1	1/1	0/0	0/0	./.	./.	./.	0/0	./.	./.	./.	./.	0/0	./.	0/0	0/0	./.	./.	0/0	1/0	./.	0/0	./.	./.	./.	./.	0/0	./.	./.	0/0	./.	./.	0/0	0/0	1/1	./.	./.	0/0	1/1	./.	0/0	0/0
202	417	S1_1837036	G	A	.	PASS	.	GT	./.	0/0	./.	1/1	1/1	./.	1/1	0/0	0/0	0/0	0/0	./.	./.	./.	1/1	./.	./.	./.	./.	0/0	./.	0/0	1/1	./.	./.	1/0	0/0	./.	0/0	./.	./.	./.	./.	0/0	./.	./.	0/0	./.	./.	1/1	1/1	0/0	./.	./.	0/0	0/0	./.	0/0	1/1
202	421	S1_1837040	G	A	.	PASS	.	GT	./.	1/1	./.	0/0	0/0	./.	0/0	1/1	1/1	0/0	0/0	./.	./.	./.	0/0	./.	./.	./.	./.	0/0	./.	0/0	0/0	./.	./.	0/0	1/0	./.	0/0	./.	./.	./.	./.	0/0	./.	./.	0/0	./.	./.	0/0	0/0	1/1	./.	./.	0/0	1/1	./.	0/0	0/0
202	429	S1_1837048	G	A	.	PASS	.	GT	./.	0/0	./.	0/0	0/0	./.	0/0	0/0	0/0	1/0	0/0	./.	./.	./.	0/0	./.	./.	./.	./.	0/0	./.	0/0	0/0	./.	./.	0/0	0/0	./.	1/1	./.	./.	./.	./.	0/0	./.	./.	1/1	./.	./.	0/0	0/0	0/0	./.	./.	0/0	0/0	./.	1/0	0/0
202	436	S1_1837055	C	T	.	PASS	.	GT	./.	0/0	./.	1/1	1/1	./.	1/1	0/0	0/0	0/0	0/0	./.	./.	./.	1/1	./.	./.	./.	./.	0/0	./.	0/0	1/1	./.	./.	0/1	0/0	./.	0/0	./.	./.	./.	./.	0/0	./.	./.	0/0	./.	./.	1/1	1/1	0/0	./.	./.	0/0	0/0	./.	0/0	1/1
202	457	S1_1837076	C	T	.	PASS	.	GT	./.	0/0	./.	1/1	1/1	./.	1/1	0/0	0/0	0/0	0/0	./.	./.	./.	1/1	./.	./.	./.	./.	0/0	./.	0/0	1/1	./.	./.	0/1	0/0	./.	0/0	./.	./.	./.	./.	0/0	./.	./.	0/0	./.	./.	1/1	1/1	0/0	./.	./.	0/0	0/0	./.	0/0	1/1
202	460	S1_1837079	C	G	.	PASS	.	GT	./.	1/1	./.	0/0	0/0	./.	0/0	1/1	1/1	0/0	0/0	./.	./.	./.	0/0	./.	./.	./.	./.	0/0	./.	0/0	0/0	./.	./.	0/0	0/1	./.	0/0	./.	./.	./.	./.	0/0	./.	./.	0/0	./.	./.	0/0	0/0	1/1	./.	./.	0/0	1/1	./.	0/0	0/0
202	465	S1_1837084	C	T	.	PASS	.	GT	./.	0/0	./.	1/1	1/1	./.	1/1	0/0	0/0	0/1	0/0	./.	./.	./.	1/1	./.	./.	./.	./.	0/0	./.	0/0	1/1	./.	./.	1/1	0/0	./.	1/1	./.	./.	./.	./.	0/0	./.	./.	1/1	./.	./.	1/1	1/1	0/0	./.	./.	0/0	0/0	./.	0/1	1/1
203	5459	S1_1847432	NC	N,NT	.	PASS	.	GT	1/0	1/0	1/0	1/0	1/0	1/0	1/0	1/0	1/0	1/0	1/0	./.	1/0	1/2	0/2	./.	./.	1/0	1/0	1/0	1/0	1/0	1/0	1/0	1/0	1/0	1/0	./.	1/0	1/0	./.	./.	1/0	1/0	1/0	1/0	1/0	1/0	1/0	1/0	1/0	1/0	1/0	1/0	1/0	1/0	1/0	1/0	1/0
203	5460	S1_1847433	NT	N	.	PASS	.	GT	0/0	0/0	0/0	0/0	0/0	0/0	0/0	0/0	0/0	0/0	0/0	./.	0/0	1/0	0/0	./.	./.	0/0	0/0	0/0	0/0	0/0	0/0	0/0	0/0	0/0	0/0	./.	0/0	0/0	./.	./.	0/0	0/0	0/0	0/0	0/0	0/0	0/0	0/0	0/0	0/0	0/0	0/0	0/0	0/0	0/0	0/0	0/0
203	5503	S1_1847476	G	A	.	PASS	.	GT	0/0	0/0	0/0	0/0	0/0	0/0	0/0	0/0	0/0	0/0	0/0	./.	0/0	1/0	0/0	./.	./.	0/0	0/0	0/0	0/0	0/0	0/0	0/0	0/0	0/0	0/0	./.	0/0	0/0	./.	./.	0/0	0/0	0/0	0/0	0/0	0/0	0/0	0/0	0/0	0/0	0/0	0/0	0/0	0/0	0/0	0/0	0/0
203	5504	S1_1847477	N	NA	.	PASS	.	GT	0/0	0/0	0/0	0/0	0/0	0/0	0/0	0/0	0/0	0/0	0/0	./.	0/0	0/1	0/0	./.	./.	0/0	0/0	0/0	0/0	0/0	0/0	0/0	0/0	0/0	0/0	./.	0/0	0/0	./.	./.	0/0	0/0	0/0	0/0	0/0	0/0	0/0	0/0	0/0	0/0	0/0	0/0	0/0	0/0	0/0	0/0	0/0
203	5509	S1_1847482	NA	N	.	PASS	.	GT	0/0	0/0	0/0	0/0	0/0	0/0	0/0	0/0	0/0	0/0	0/0	./.	0/0	0/0	1/0	./.	./.	0/0	0/0	0/0	0/0	0/0	0/0	0/0	0/0	0/0	0/0	./.	0/0	0/0	./.	./.	0/0	0/0	0/0	0/0	0/0	0/0	0/0	0/0	0/0	0/0	0/0	0/0	0/0	0/0	0/0	0/0	0/0
203	5510	S1_1847483	NT	N	.	PASS	.	GT	0/0	0/0	0/0	0/0	0/0	0/0	0/0	0/0	0/0	0/0	0/0	./.	0/0	0/0	1/0	./.	./.	0/0	0/0	0/0	0/0	0/0	0/0	0/0	0/0	0/0	0/0	./.	0/0	0/0	./.	./.	0/0	0/0	0/0	0/0	0/0	0/0	0/0	0/0	0/0	0/0	0/0	0/0	0/0	0/0	0/0	0/0	0/0
203	5511	S1_1847484	G	A	.	PASS	.	GT	0/0	0/0	0/0	0/0	0/0	0/0	0/0	0/0	0/0	0/0	0/0	./.	0/0	0/0	0/0	./.	./.	0/0	0/0	0/0	0/0	0/0	0/0	0/0	0/0	0/0	0/0	./.	0/0	0/0	./.	./.	0/0	0/0	1/0	0/0	0/0	0/0	0/0	0/0	0/0	0/0	0/0	0/0	0/0	0/0	0/0	0/0	0/0
204	15869	S1_1864144	A	T	.	PASS	.	GT	./.	./.	./.	./.	./.	./.	./.	./.	./.	./.	./.	1/1	./.	./.	./.	./.	./.	./.	./.	./.	./.	0/0	./.	./.	./.	./.	./.	./.	./.	./.	./.	./.	./.	./.	./.	./.	./.	./.	./.	./.	./.	./.	./.	./.	./.	./.	./.	./.	./.
204	15897	S1_1864172	C	G	.	PASS	.	GT	./.	./.	./.	./.	./.	./.	./.	./.	./.	./.	./.	0/0	./.	./.	./.	./.	./.	./.	./.	./.	./.	1/1	./.	./.	./.	./.	./.	./.	./.	./.	./.	./.	./.	./.	./.	./.	./.	./.	./.	./.	./.	./.	./.	./.	./.	./.	./.	./.	./.
204	15918	S1_1864193	C	T	.	PASS	.	GT	./.	./.	./.	./.	./.	./.	./.	./.	./.	./.	./.	1/1	./.	./.	./.	./.	./.	./.	./.	./.	./.	0/0	./.	./.	./.	./.	./.	./.	./.	./.	./.	./.	./.	./.	./.	./.	./.	./.	./.	./.	./.	./.	./.	./.	./.	./.	./.	./.	./.
204	15944	S1_1864219	C	T	.	PASS	.	GT	0/0	0/0	0/0	0/0	0/0	0/0	0/0	0/0	0/0	0/0	0/0	0/0	0/0	0/0	0/0	./.	0/0	0/0	0/0	0/0	0/0	0/0	0/0	0/0	0/0	0/0	0/0	1/1	0/0	0/0	0/0	./.	0/0	0/0	0/0	0/0	0/0	0/0	0/0	0/0	0/0	0/0	0/0	0/0	0/0	0/0	0/0	0/0	0/0
204	15953	S1_1864228	A	G	.	PASS	.	GT	0/0	0/0	0/0	0/0	0/0	0/0	0/0	0/0	0/0	0/0	0/0	0/0	0/0	0/0	0/0	./.	0/0	0/0	0/0	0/0	0/0	0/0	0/0	0/0	0/0	0/0	0/0	0/0	0/0	1/1	0/0	./.	0/0	0/0	0/0	0/0	0/0	0/0	0/0	0/0	0/0	0/0	0/0	0/0	0/0	0/0	0/0	0/0	0/0
204	15957	S1_1864232	C	T	.	PASS	.	GT	0/0	0/0	0/0	0/0	0/0	0/0	0/0	0/0	0/0	0/0	0/0	1/1	0/0	0/0	0/0	./.	1/1	0/0	0/0	0/0	0/0	0/0	0/0	0/0	0/0	0/0	0/0	1/1	0/0	0/0	1/1	./.	0/0	0/0	0/0	0/0	0/0	0/0	0/0	0/0	0/0	0/0	0/0	0/0	0/0	0/0	0/0	0/0	0/0
204	15962	S1_1864237	G	C	.	PASS	.	GT	0/0	0/0	0/0	0/0	0/0	0/0	0/0	0/0	0/0	0/0	0/0	1/1	0/0	0/0	0/0	./.	0/0	0/0	0/0	0/0	0/0	0/0	0/0	0/0	0/0	0/0	0/0	0/0	0/0	0/0	0/0	./.	0/0	0/0	0/0	0/0	0/0	0/0	0/0	0/0	0/0	0/0	0/0	0/0	0/0	0/0	0/0	0/0	0/0
204	15970	S1_1864245	A	C	.	PASS	.	GT	0/0	0/0	0/0	0/0	0/0	0/0	0/0	0/0	0/0	0/0	0/0	0/0	0/0	1/1	0/0	./.	0/0	0/0	0/0	0/0	0/0	0/0	0/0	0/0	0/0	0/0	0/0	0/0	0/0	0/0	0/0	./.	0/0	0/0	0/0	0/0	0/0	0/0	0/0	0/0	0/0	0/0	0/0	0/0	0/0	0/0	0/0	0/0	0/0
204	15990	S1_1864265	C	A	.	PASS	.	GT	0/0	0/0	0/0	0/0	0/0	0/0	0/0	0/0	0/0	0/0	0/0	1/1	0/0	0/0	0/0	./.	0/0	0/0	0/0	0/0	0/0	0/0	0/0	0/0	0/0	0/0	0/0	0/0	0/0	0/0	0/0	./.	0/0	0/0	0/0	0/0	0/0	0/0	0/0	0/0	0/0	0/0	0/0	0/0	0/0	0/0	0/0	0/0	0/0
204	16093	S1_1864368	N	NA	.	PASS	.	GT	0/0	0/0	./.	0/0	0/0	0/0	0/0	0/0	0/0	./.	0/0	1/1	0/0	0/0	0/0	./.	./.	1/1	0/0	0/0	0/0	0/0	0/0	0/0	0/0	0/0	0/0	1/1	./.	0/0	1/1	1/1	0/0	0/0	0/0	0/0	0/0	0/0	0/0	0/0	0/0	0/0	0/0	0/0	0/0	0/0	0/0	0/0	0/0
204	16100	S1_1864375	A	G	.	PASS	.	GT	0/0	0/0	./.	0/0	0/0	0/0	0/0	0/0	0/0	./.	0/0	0/0	0/0	0/0	0/0	./.	./.	1/1	0/0	0/0	0/0	0/0	0/0	0/0	0/0	0/0	0/0	0/0	./.	0/0	0/0	0/0	0/0	0/0	0/0	0/0	0/0	0/0	0/0	0/0	0/0	0/0	0/0	0/0	0/0	0/0	0/0	0/0	0/0
204	16102	S1_1864377	T	.	.	PASS	.	GT	0/0	0/0	./.	0/0	0/0	0/0	0/0	0/0	0/0	./.	0/0	0/0	0/0	0/0	0/0	./.	./.	0/0	0/0	0/0	0/0	0/0	0/0	0/0	0/0	0/0	0/0	0/0	./.	0/0	0/0	0/0	0/0	0/0	0/0	0/0	0/0	0/0	0/0	0/0	0/0	0/0	0/0	0/0	0/0	0/0	0/0	0/0	0/0
204	16111	S1_1864386	NA	NT,N	.	PASS	.	GT	0/0	0/0	./.	0/0	0/0	0/0	0/0	0/0	0/0	./.	0/0	0/0	0/0	0/0	0/0	./.	./.	1/1	0/0	0/0	0/0	0/0	0/0	0/0	0/0	0/0	0/0	0/0	./.	0/0	0/0	2/2	0/0	0/0	0/0	0/0	0/0	0/0	0/0	0/0	0/0	0/0	0/0	0/0	0/0	0/0	0/0	0/0	0/0
204	16112	S1_1864387	NC	N	.	PASS	.	GT	0/0	0/0	./.	0/0	0/0	0/0	0/0	0/0	0/0	./.	0/0	1/1	0/0	0/0	0/0	./.	./.	1/1	0/0	0/0	0/0	0/0	0/0	0/0	0/0	0/0	0/0	1/1	./.	0/0	1/1	0/0	0/0	0/0	0/0	0/0	0/0	0/0	0/0	0/0	0/0	0/0	0/0	0/0	0/0	0/0	0/0	0/0	0/0
204	16117	S1_1864392	A	G	.	PASS	.	GT	0/0	0/0	./.	0/0	0/0	0/0	0/0	0/0	0/0	./.	0/0	1/1	0/0	0/0	0/0	./.	./.	1/1	0/0	0/0	0/0	0/0	0/0	0/0	0/0	0/0	0/0	1/1	./.	0/0	1/1	0/0	0/0	0/0	0/0	0/0	0/0	0/0	0/0	0/0	0/0	0/0	0/0	0/0	0/0	0/0	0/0	0/0	0/0
204	16128	S1_1864403	G	A	.	PASS	.	GT	0/0	0/0	./.	0/0	0/0	0/0	0/0	0/0	0/0	./.	0/0	0/0	0/0	0/0	0/0	./.	./.	0/0	0/0	0/0	0/0	0/0	0/0	0/0	0/0	0/0	0/0	1/1	./.	0/0	0/0	0/0	0/0	0/0	0/0	0/0	0/0	0/0	0/0	0/0	0/0	0/0	0/0	0/0	0/0	0/0	0/0	0/0	0/0
204	16133	S1_1864408	C	T	.	PASS	.	GT	0/0	0/0	./.	0/0	0/0	0/0	0/0	0/0	0/0	./.	0/0	1/1	0/0	0/0	0/0	./.	./.	0/0	0/0	0/0	0/0	0/0	0/0	0/0	0/0	0/0	0/0	0/0	./.	0/0	1/1	0/0	0/0	0/0	0/0	0/0	0/0	0/0	0/0	0/0	0/0	0/0	0/0	0/0	0/0	0/0	0/0	0/0	0/0
204	16136	S1_1864411	A	T	.	PASS	.	GT	0/0	0/0	./.	0/0	0/0	0/0	0/0	0/0	0/0	./.	0/0	0/0	0/0	0/0	0/0	./.	./.	0/0	0/0	0/0	0/0	0/0	0/0	0/0	0/0	0/0	0/0	1/1	./.	0/0	0/0	0/0	0/0	0/0	0/0	0/0	0/0	0/0	0/0	0/0	0/0	0/0	0/0	0/0	0/0	0/0	0/0	0/0	0/0
204	16143	S1_1864418	T	C	.	PASS	.	GT	0/0	0/0	./.	0/0	0/0	0/0	0/0	0/0	0/0	./.	0/0	0/0	0/0	0/0	0/0	./.	./.	0/0	0/0	0/0	0/0	0/0	0/0	0/0	0/0	0/0	0/0	0/0	./.	0/0	0/0	1/1	0/0	0/0	0/0	0/0	0/0	0/0	0/0	0/0	0/0	0/0	0/0	0/0	0/0	0/0	0/0	0/0	0/0
204	16147	S1_1864422	G	A	.	PASS	.	GT	0/0	0/0	./.	0/0	0/0	0/0	0/0	0/0	0/0	./.	0/0	1/1	0/0	0/0	0/0	./.	./.	0/0	0/0	0/0	0/0	0/0	0/0	0/0	0/0	0/0	0/0	0/0	./.	0/0	0/0	0/0	0/0	0/0	0/0	0/0	0/0	0/0	0/0	0/0	0/0	0/0	0/0	0/0	0/0	0/0	0/0	0/0	0/0
204	16176	S1_1864451	G	A	.	PASS	.	GT	0/0	0/0	0/0	0/0	0/0	0/0	0/0	0/0	0/0	0/0	0/0	./.	0/0	0/0	0/0	./.	./.	0/0	0/0	0/0	0/0	0/0	0/0	0/0	0/0	0/0	0/0	./.	1/1	0/0	./.	0/0	0/0	0/0	0/0	0/0	0/0	0/0	0/0	0/0	0/0	0/0	0/0	0/0	0/0	0/0	0/0	0/0	0/0
204	16196	S1_1864471	G	C	.	PASS	.	GT	0/0	0/0	0/0	0/0	0/0	0/0	0/0	0/0	0/0	0/0	0/0	./.	0/0	0/0	0/0	./.	./.	0/0	0/0	0/0	1/1	0/0	0/0	0/0	0/0	0/0	0/0	./.	0/0	0/0	./.	0/0	0/0	0/0	0/0	0/0	0/0	0/0	0/0	0/0	0/0	0/0	0/0	0/0	0/0	0/0	0/0	0/0	0/0
204	16203	S1_1864478	C	T	.	PASS	.	GT	0/0	0/0	0/0	0/0	0/0	0/0	0/0	0/0	0/0	0/0	0/0	./.	0/0	0/0	0/0	./.	./.	1/1	0/0	0/0	0/0	0/0	0/0	0/0	0/0	0/0	0/0	./.	0/0	0/0	./.	0/0	0/0	0/0	0/0	0/0	0/0	0/0	0/0	0/0	0/0	0/0	0/0	0/0	0/0	0/0	0/0	0/0	0/0
204	16254	S1_1864529	C	T	.	PASS	.	GT	0/0	0/0	0/0	0/0	0/0	0/0	0/0	0/0	0/0	0/0	0/0	./.	0/0	0/0	0/0	./.	./.	0/0	0/0	0/0	0/0	0/0	0/0	0/0	1/1	0/0	0/0	./.	./.	0/0	./.	./.	0/0	0/0	0/0	0/0	0/0	0/0	0/0	0/0	0/0	0/0	0/0	0/0	0/0	0/0	0/0	0/0	0/0
204	16298	S1_1864573	NA	N,NG	.	PASS	.	GT	0/0	0/0	0/0	0/0	1/0	0/0	1/0	1/0	1/0	0/0	0/0	./.	0/0	./.	0/0	./.	./.	./.	0/0	0/0	./.	0/2	0/0	0/0	./.	./.	./.	./.	./.	1/1	./.	./.	0/0	0/0	0/0	1/0	1/0	0/0	0/0	./.	1/0	0/0	0/0	0/0	1/0	0/0	1/0	./.	0/0
204	16299	S1_1864574	NA	N	.	PASS	.	GT	1/0	1/0	0/0	1/0	1/0	1/0	1/0	1/0	1/0	0/0	1/0	./.	1/0	./.	0/0	./.	./.	./.	1/0	1/0	./.	1/1	0/0	1/0	./.	./.	./.	./.	./.	1/1	./.	./.	1/0	1/0	1/0	1/0	1/0	1/0	1/0	./.	1/0	0/0	1/0	1/0	1/0	0/0	1/0	./.	0/0
204	16301	S1_1864576	A	G	.	PASS	.	GT	0/0	0/0	0/0	0/0	0/0	0/0	0/0	0/1	0/0	0/0	0/0	./.	0/0	./.	0/0	./.	./.	./.	0/0	0/0	./.	0/0	0/0	0/0	./.	./.	./.	./.	./.	0/0	./.	./.	0/0	0/0	0/0	0/0	0/0	0/0	0/0	./.	0/0	0/0	0/0	0/0	0/0	0/0	0/0	./.	0/0
204	16308	S1_1864583	A	G	.	PASS	.	GT	0/0	0/0	0/0	0/0	0/0	0/0	0/0	0/0	0/0	0/1	0/0	0/0	0/0	0/0	0/0	0/0	0/0	0/0	0/0	0/0	0/0	0/0	0/0	0/0	0/0	0/0	0/0	0/0	0/0	0/0	0/0	./.	0/0	0/0	0/0	0/0	0/0	0/0	0/0	0/0	0/0	0/0	0/0	0/0	0/0	0/0	0/0	0/0	0/0
204	16310	S1_1864585	G	A	.	PASS	.	GT	0/0	0/0	0/0	0/0	0/0	0/0	0/0	0/0	0/0	0/0	0/0	0/0	0/0	0/0	0/0	0/0	0/0	0/0	0/0	0/0	0/0	0/0	0/0	0/0	1/0	0/0	0/0	0/0	0/0	0/0	0/0	./.	0/0	0/0	0/0	0/0	0/0	0/0	0/0	0/0	0/0	0/0	0/0	0/0	0/0	0/0	0/0	0/0	0/0
204	16311	S1_1864586	T	G	.	PASS	.	GT	0/0	0/0	0/0	0/0	0/0	0/0	1/0	0/0	0/0	0/0	0/0	0/0	0/0	0/0	0/0	0/0	0/0	1/0	1/0	0/0	0/0	0/0	0/0	0/0	1/0	0/0	1/0	1/0	0/0	0/0	0/0	./.	1/0	0/0	1/0	1/0	0/0	0/0	./.	0/0	0/0	1/0	0/0	0/0	0/0	0/0	0/0	0/0	0/0
204	16312	S1_1864587	G	T	.	PASS	.	GT	0/1	0/1	0/1	0/1	0/1	0/1	0/1	0/1	0/1	0/1	0/1	0/0	0/1	0/0	0/1	0/0	0/0	0/0	0/1	0/1	0/0	0/1	0/1	0/1	0/0	0/0	0/0	0/0	0/0	0/1	0/0	./.	0/1	0/1	0/1	0/1	0/1	0/1	0/1	0/0	0/1	0/1	0/1	0/1	0/1	0/0	0/1	0/0	0/1
204	16314	S1_1864589	G	A	.	PASS	.	GT	1/0	1/0	1/0	1/0	1/0	1/0	1/0	1/0	1/0	1/0	1/0	0/0	1/0	0/0	1/0	0/0	0/0	0/0	1/0	1/0	0/0	1/0	1/0	1/0	0/0	0/0	0/0	0/0	0/0	1/0	0/0	./.	1/0	1/0	1/0	1/0	1/0	1/0	1/0	0/0	1/0	1/0	1/0	1/0	1/0	0/0	1/0	0/0	1/0
204	16316	S1_1864591	G	A,T	.	PASS	.	GT	1/0	1/0	1/0	1/0	1/0	1/0	1/0	1/0	1/0	1/0	1/0	0/0	1/0	0/0	1/0	0/0	0/0	0/0	1/0	1/0	1/0	1/0	1/0	1/0	0/0	0/0	0/2	0/0	0/0	1/0	0/0	./.	1/0	1/0	1/0	1/0	1/0	1/0	1/0	0/0	1/0	1/0	1/0	1/0	1/0	0/0	1/0	0/0	1/0
204	16318	S1_1864593	G	A	.	PASS	.	GT	1/0	1/0	1/0	1/1	1/0	1/0	1/0	1/0	1/0	1/0	1/0	1/0	1/0	0/0	1/0	0/0	0/0	0/0	1/0	1/0	0/0	1/0	1/0	1/0	0/0	0/0	0/0	0/0	0/0	1/0	0/0	./.	1/0	1/0	1/0	1/0	1/0	1/0	1/0	0/0	1/0	1/0	1/0	1/0	1/0	0/0	1/0	0/0	1/0
204	16319	S1_1864594	G	A,T	.	PASS	.	GT	0/0	0/0	1/0	0/0	0/0	0/0	1/0	0/0	1/0	1/0	./.	0/0	0/0	1/0	1/0	0/0	0/0	0/0	0/0	0/0	0/0	0/0	0/0	0/0	0/0	0/0	0/0	0/0	0/0	1/0	0/0	./.	./.	0/0	0/0	1/0	1/0	0/0	0/2	1/0	0/0	0/0	0/0	0/0	0/0	0/0	1/0	0/0	0/0
204	16323	S1_1864598	C	A	.	PASS	.	GT	0/0	0/0	0/0	0/0	0/0	1/0	0/0	0/0	1/0	0/0	0/0	./.	0/0	./.	0/0	./.	./.	./.	1/0	0/0	./.	0/0	0/0	0/0	./.	./.	./.	./.	./.	0/0	./.	./.	0/0	0/0	0/0	0/0	0/0	1/0	0/0	./.	0/0	0/0	0/0	0/0	0/0	0/0	0/0	./.	0/0
204	16333	S1_1864608	G	A	.	PASS	.	GT	0/0	0/0	0/0	0/0	0/0	0/0	0/0	0/0	0/0	0/0	0/0	0/0	0/0	0/0	0/0	0/0	0/0	0/0	0/0	0/0	0/0	0/0	0/0	0/0	0/0	0/0	0/0	0/0	0/0	0/0	1/1	./.	1/0	0/0	0/0	0/0	0/0	0/0	0/0	0/0	0/0	0/0	0/0	0/0	0/0	0/0	0/0	0/0	0/0
204	16340	S1_1864615	G	A	.	PASS	.	GT	0/0	0/0	0/0	0/0	0/0	0/0	0/0	0/0	0/0	0/0	0/0	0/0	0/0	0/0	0/0	0/0	1/1	0/0	0/0	0/0	0/0	0/0	0/0	0/0	0/0	0/0	0/0	0/0	0/0	0/0	0/0	./.	0/0	0/0	0/0	0/0	0/0	0/0	0/0	0/0	0/0	0/0	0/0	0/0	0/0	0/0	0/0	0/0	0/0
204	16342	S1_1864617	G	A	.	PASS	.	GT	0/0	0/0	0/0	0/0	0/0	0/0	0/0	0/0	0/0	0/0	1/0	0/0	0/0	0/0	0/0	0/0	0/0	0/0	0/0	0/0	0/0	0/0	0/0	0/0	0/0	0/0	0/0	0/0	0/0	0/0	0/0	./.	0/0	0/0	0/0	0/0	0/0	0/0	0/0	0/0	0/0	0/0	0/0	0/0	0/0	0/0	0/0	0/0	0/0
204	16344	S1_1864619	N	NA	.	PASS	.	GT	0/1	0/1	0/0	0/1	0/1	0/1	0/1	0/1	0/1	0/0	0/1	./.	0/1	./.	0/0	./.	./.	./.	0/1	0/1	./.	1/1	0/0	0/1	./.	./.	./.	./.	./.	1/1	./.	./.	0/1	0/1	0/1	0/1	0/1	0/1	0/1	./.	0/1	0/0	0/1	0/1	0/1	0/0	0/1	./.	0/0
204	16345	S1_1864620	N	NA	.	PASS	.	GT	0/0	0/0	0/0	0/0	0/1	0/0	0/1	0/1	0/1	0/0	0/0	./.	0/0	./.	0/0	./.	./.	./.	0/0	0/0	./.	0/1	0/0	0/1	./.	./.	./.	./.	./.	1/1	./.	./.	0/0	0/0	0/0	0/1	0/1	0/0	0/0	./.	0/1	0/0	0/0	0/0	0/1	0/0	0/1	./.	0/0
204	16347	S1_1864622	G	A,T	.	PASS	.	GT	1/0	0/0	0/0	0/0	0/0	0/0	0/2	0/0	0/0	0/0	0/0	0/0	0/0	0/0	0/0	0/0	0/0	0/0	0/0	0/0	0/0	0/0	0/0	0/0	0/0	0/0	0/0	0/0	0/0	0/0	0/0	./.	1/0	0/0	0/0	0/0	0/0	0/0	0/0	0/0	0/0	0/0	0/0	0/0	0/0	0/0	0/0	0/0	0/0
204	16353	S1_1864628	T	A	.	PASS	.	GT	0/0	0/0	0/0	0/0	0/0	0/0	0/0	0/0	0/0	0/0	0/0	1/1	0/0	1/1	0/0	1/1	1/1	0/0	0/0	0/0	0/0	0/0	0/0	0/0	0/0	0/0	0/0	1/1	1/0	0/0	1/1	./.	0/0	0/0	0/0	0/0	0/0	0/0	0/0	0/0	0/0	0/0	0/0	0/0	0/0	0/0	0/0	0/0	0/0
206	6546	S1_1882099	C	T	.	PASS	.	GT	0/0	./.	0/0	0/0	0/0	0/0	0/0	0/0	0/0	0/0	./.	./.	./.	0/0	./.	1/1	./.	./.	0/0	0/0	0/0	0/0	./.	0/0	0/0	0/0	0/0	1/1	0/0	./.	0/0	0/0	./.	0/0	0/0	0/0	0/0	0/0	0/0	0/0	0/0	0/0	0/0	./.	0/0	0/0	./.	./.	0/0
206	6803	S1_1882356	T	C	.	PASS	.	GT	./.	0/0	./.	0/0	0/0	./.	0/0	0/0	0/0	./.	0/0	0/0	0/0	0/0	./.	0/0	./.	1/1	./.	0/0	0/0	0/0	0/0	0/0	0/0	0/0	./.	./.	0/0	./.	./.	./.	./.	0/0	./.	0/0	0/0	0/0	0/0	0/0	0/0	0/0	0/0	0/0	0/0	./.	0/0	0/0	0/0
206	6805	S1_1882358	A	G	.	PASS	.	GT	./.	0/0	./.	0/0	0/0	./.	0/0	0/0	0/0	./.	0/0	1/1	0/0	0/0	./.	0/0	./.	0/0	./.	0/0	0/0	0/0	0/0	0/0	0/0	0/0	./.	./.	0/0	./.	./.	./.	./.	0/0	./.	0/0	0/0	0/0	0/0	0/0	0/0	0/0	0/0	0/0	0/0	./.	0/0	0/0	0/0
206	6820	S1_1882373	C	T	.	PASS	.	GT	./.	0/0	./.	0/0	0/0	./.	0/0	0/0	0/0	./.	0/0	1/1	0/0	0/0	./.	0/0	./.	0/0	./.	0/0	0/0	0/0	0/0	0/0	0/0	0/0	./.	./.	0/0	./.	./.	./.	./.	0/0	./.	0/0	0/0	0/0	0/0	0/0	0/0	0/0	0/0	0/0	0/0	./.	0/0	0/0	0/0
206	6842	S1_1882395	G	A	.	PASS	.	GT	./.	0/0	./.	0/0	0/0	./.	0/0	0/0	0/0	./.	0/0	1/1	0/0	0/0	./.	0/0	./.	0/0	./.	0/0	0/0	0/0	0/0	0/0	0/0	0/0	./.	./.	0/0	./.	./.	./.	./.	0/0	./.	0/0	0/0	0/0	0/0	0/0	0/0	0/0	0/0	0/0	0/0	./.	0/0	0/0	0/0
212	3163	S1_1915709	C	G	.	PASS	.	GT	./.	./.	./.	./.	./.	./.	./.	./.	./.	./.	./.	1/1	./.	./.	./.	./.	./.	./.	./.	./.	./.	./.	./.	./.	./.	./.	./.	./.	./.	./.	./.	0/0	./.	./.	./.	./.	./.	./.	./.	./.	./.	./.	./.	./.	./.	./.	./.	./.	./.
212	3206	S1_1915752	C	G	.	PASS	.	GT	./.	./.	./.	./.	./.	./.	./.	./.	./.	./.	./.	0/0	./.	./.	./.	./.	./.	./.	./.	./.	./.	./.	./.	./.	./.	./.	./.	./.	./.	./.	./.	1/1	./.	./.	./.	./.	./.	./.	./.	./.	./.	./.	./.	./.	./.	./.	./.	./.	./.
212	4057	S1_1916603	G	T,A	.	PASS	.	GT	./.	./.	./.	./.	./.	./.	./.	./.	./.	./.	0/0	0/0	0/0	0/1	0/0	./.	0/0	1/1	./.	0/0	./.	0/0	./.	0/0	0/1	0/0	./.	./.	./.	0/0	2/0	./.	./.	./.	./.	./.	./.	./.	./.	./.	./.	./.	./.	./.	./.	0/0	./.	./.	./.
212	4062	S1_1916608	G	C,A	.	PASS	.	GT	./.	./.	./.	./.	./.	./.	./.	./.	./.	./.	0/0	1/1	0/0	0/0	0/0	./.	2/0	0/0	./.	0/0	./.	0/0	./.	0/0	0/0	0/0	./.	./.	./.	0/0	0/0	./.	./.	./.	./.	./.	./.	./.	./.	./.	./.	./.	./.	./.	./.	0/0	./.	./.	./.
212	4080	S1_1916626	G	T	.	PASS	.	GT	./.	./.	./.	./.	./.	./.	./.	./.	./.	1/1	0/0	1/1	0/0	0/1	0/0	0/0	1/1	1/1	./.	0/0	./.	0/0	./.	0/0	0/1	0/0	./.	1/1	./.	0/0	1/1	./.	./.	./.	./.	./.	./.	./.	./.	./.	./.	./.	./.	./.	./.	0/0	./.	./.	./.
212	4092	S1_1916638	G	T	.	PASS	.	GT	./.	./.	./.	./.	./.	./.	./.	./.	./.	1/1	0/0	1/1	0/0	0/1	0/0	0/0	1/1	1/1	./.	0/0	./.	0/0	./.	0/0	0/1	0/0	./.	1/1	./.	0/0	1/1	./.	./.	./.	./.	./.	./.	./.	./.	./.	./.	./.	./.	./.	./.	0/0	./.	./.	./.
212	4098	S1_1916644	C	T	.	PASS	.	GT	./.	./.	./.	./.	./.	./.	./.	./.	./.	1/1	0/0	1/1	0/0	0/1	0/0	0/0	1/1	1/1	./.	0/0	./.	0/0	./.	0/0	0/1	0/0	./.	1/1	./.	0/0	1/1	./.	./.	./.	./.	./.	./.	./.	./.	./.	./.	./.	./.	./.	./.	0/0	./.	./.	./.
212	4119	S1_1916665	G	A	.	PASS	.	GT	./.	./.	./.	./.	./.	./.	./.	./.	./.	0/0	0/0	0/0	0/0	0/0	0/0	0/0	0/0	1/1	./.	0/0	./.	0/0	./.	0/0	0/0	0/0	./.	0/0	./.	0/0	0/0	./.	./.	./.	./.	./.	./.	./.	./.	./.	./.	./.	./.	./.	./.	0/0	./.	./.	./.
212	4152	S1_1916698	A	G	.	PASS	.	GT	./.	./.	./.	./.	./.	./.	./.	./.	./.	./.	./.	0/0	./.	./.	./.	1/1	0/0	./.	./.	./.	./.	./.	./.	./.	./.	./.	./.	1/1	./.	./.	0/0	./.	./.	./.	./.	./.	./.	./.	./.	./.	./.	./.	./.	./.	./.	./.	./.	./.	./.
212	4173	S1_1916719	A	G	.	PASS	.	GT	./.	./.	./.	./.	./.	./.	./.	./.	./.	./.	./.	0/0	./.	./.	./.	0/0	0/0	./.	./.	./.	./.	./.	./.	./.	./.	./.	./.	0/0	./.	./.	1/1	./.	./.	./.	./.	./.	./.	./.	./.	./.	./.	./.	./.	./.	./.	./.	./.	./.	./.
212	4482	S1_1917028	G	A	.	PASS	.	GT	./.	./.	./.	./.	./.	./.	./.	./.	./.	./.	./.	./.	./.	./.	./.	./.	0/0	./.	./.	./.	./.	./.	./.	./.	./.	./.	./.	./.	./.	./.	0/0	1/1	./.	./.	./.	./.	./.	./.	./.	./.	./.	./.	./.	./.	./.	./.	./.	./.	./.
212	4491	S1_1917037	T	C	.	PASS	.	GT	./.	./.	./.	./.	./.	./.	./.	./.	./.	./.	./.	./.	./.	./.	./.	./.	0/0	./.	./.	./.	./.	./.	./.	./.	./.	./.	./.	./.	./.	./.	0/0	1/1	./.	./.	./.	./.	./.	./.	./.	./.	./.	./.	./.	./.	./.	./.	./.	./.	./.
236	3066	S1_2156015	A	.	.	PASS	.	GT	./.	./.	./.	./.	./.	./.	./.	./.	./.	./.	./.	./.	./.	./.	./.	./.	0/0	./.	./.	./.	./.	./.	./.	./.	./.	./.	./.	./.	./.	./.	0/0	./.	./.	./.	./.	./.	./.	./.	./.	./.	./.	./.	./.	./.	./.	./.	./.	./.	./.
236	3067	S1_2156016	T	.	.	PASS	.	GT	./.	./.	./.	./.	./.	./.	./.	./.	./.	./.	./.	./.	./.	./.	./.	./.	0/0	./.	./.	./.	./.	./.	./.	./.	./.	./.	./.	./.	./.	./.	0/0	./.	./.	./.	./.	./.	./.	./.	./.	./.	./.	./.	./.	./.	./.	./.	./.	./.	./.
236	6674	S1_2159623	T	G	.	PASS	.	GT	0/0	0/0	0/0	0/0	0/0	0/0	0/0	0/0	0/0	0/0	0/0	0/0	0/0	0/0	0/0	0/0	0/0	0/0	0/0	0/0	0/0	0/0	0/0	0/0	0/0	0/0	0/0	0/0	0/0	0/0	0/0	0/0	0/0	0/0	0/0	0/0	0/0	0/0	0/0	0/0	0/0	0/0	0/0	0/0	0/0	0/0	1/0	1/0	0/0
236	6683	S1_2159632	A	T	.	PASS	.	GT	0/0	0/0	0/0	0/0	0/0	0/0	0/0	0/0	0/0	0/0	0/1	0/0	0/0	0/0	0/0	0/0	0/1	0/0	0/0	0/0	0/0	0/0	0/0	0/0	0/0	0/0	0/0	0/0	0/0	0/0	0/0	0/0	0/0	0/0	0/1	0/0	0/0	0/0	0/0	0/0	0/0	0/0	0/0	0/0	0/0	0/0	0/0	0/0	0/0
236	6706	S1_2159655	G	T	.	PASS	.	GT	0/0	0/0	0/0	0/0	0/0	0/0	0/0	0/0	0/0	0/0	0/0	0/0	0/0	0/0	0/0	0/0	0/0	0/1	0/0	0/0	0/1	0/0	0/0	0/0	0/0	0/0	0/0	0/0	0/0	0/0	0/0	0/0	0/0	0/0	0/0	0/0	0/0	0/0	0/0	0/0	0/0	0/0	0/0	0/0	0/0	0/0	0/0	0/0	0/0
236	6722	S1_2159671	T	C	.	PASS	.	GT	0/0	0/0	0/0	0/0	0/0	0/0	0/0	0/0	0/0	0/0	0/0	0/0	0/0	0/0	0/0	1/1	0/0	0/0	0/0	0/0	0/0	0/0	0/0	0/0	0/0	0/0	0/0	1/1	0/0	0/0	0/0	0/0	0/0	0/0	0/0	0/0	0/0	0/0	0/0	0/0	0/0	0/0	0/0	0/0	0/0	0/0	0/0	0/0	0/0
236	6723	S1_2159672	G	A	.	PASS	.	GT	0/0	0/0	0/0	0/0	0/0	0/0	0/0	0/0	0/0	0/0	0/0	0/0	0/0	0/0	0/0	0/0	0/0	0/0	0/0	0/0	0/0	0/0	0/0	0/0	0/0	0/0	0/0	0/0	0/0	0/0	0/0	1/1	0/0	0/0	0/0	0/0	0/0	0/0	0/0	0/0	0/0	0/0	0/0	0/0	0/0	0/0	0/0	0/0	0/0
236	6731	S1_2159680	A	G	.	PASS	.	GT	0/0	0/0	0/0	0/0	0/0	0/0	0/0	0/0	0/0	0/0	0/0	0/0	0/0	0/0	0/0	1/1	0/0	0/0	0/0	0/0	0/0	0/0	0/0	0/0	0/0	0/0	0/0	1/1	0/0	0/0	0/0	1/1	0/0	0/0	0/0	0/0	0/0	0/0	0/0	0/0	0/0	0/0	0/0	0/0	0/0	0/0	0/0	0/0	0/0
236	6791	S1_2159740	G	A	.	PASS	.	GT	0/0	0/0	0/0	0/0	0/0	0/0	0/0	0/0	0/0	0/0	0/0	0/0	0/0	0/0	0/0	0/0	0/0	0/0	0/0	0/0	0/0	0/0	0/0	0/0	0/0	0/0	0/0	0/0	0/0	0/0	0/0	1/1	0/0	0/0	0/0	0/0	0/0	0/0	0/0	0/0	0/0	0/0	0/0	0/0	0/0	0/0	0/0	0/0	0/0
236	6827	S1_2159776	T	C	.	PASS	.	GT	0/0	0/0	0/0	0/0	0/0	0/0	0/0	0/0	0/0	0/0	0/0	0/0	0/0	0/0	0/0	1/1	0/0	0/0	0/0	0/0	0/0	0/0	0/0	0/0	0/0	0/0	0/0	1/1	0/0	0/0	0/0	1/1	0/0	0/0	0/0	0/0	0/0	0/0	0/0	0/0	0/0	0/0	0/0	0/0	0/0	0/0	0/0	0/0	0/0
236	6880	S1_2159829	G	C	.	PASS	.	GT	./.	0/0	0/0	0/0	0/0	0/0	0/0	0/0	0/0	0/0	0/0	./.	0/0	0/0	0/0	0/0	./.	0/0	0/0	0/0	0/0	0/0	0/0	0/0	0/0	1/1	0/0	0/0	0/0	0/0	./.	0/0	./.	0/0	0/0	0/0	0/0	0/0	0/0	0/0	0/0	0/0	0/0	0/0	0/0	0/0	0/0	0/0	0/0
236	6905	S1_2159854	G	C	.	PASS	.	GT	./.	0/0	0/0	0/0	0/0	0/0	0/0	0/0	0/0	0/0	0/0	./.	0/0	0/0	0/0	0/0	./.	0/0	0/0	0/0	0/0	0/0	0/0	0/0	0/0	0/0	0/0	0/0	0/0	0/0	./.	1/1	./.	0/0	0/0	0/0	0/0	0/0	0/0	0/0	0/0	0/0	0/0	0/0	0/0	0/0	0/0	0/0	0/0
236	7071	S1_2160020	G	A	.	PASS	.	GT	0/0	0/0	0/0	0/0	./.	0/0	0/0	0/0	0/0	0/0	0/0	./.	0/0	0/0	0/0	./.	./.	0/0	0/0	0/0	0/0	1/1	0/0	0/0	0/0	0/0	0/0	./.	0/0	0/0	./.	0/0	0/0	0/0	0/0	0/0	0/0	0/0	0/0	0/0	0/0	0/0	0/0	0/0	0/0	0/0	0/0	0/0	0/0
236	7076	S1_2160025	G	C	.	PASS	.	GT	0/0	0/0	0/0	0/0	./.	0/0	0/0	0/0	0/0	0/0	0/0	./.	0/0	0/0	0/0	./.	./.	0/0	0/0	0/0	0/0	0/0	0/0	0/0	1/1	1/1	0/0	./.	0/0	1/1	./.	1/1	0/0	0/0	0/0	0/0	0/0	0/0	0/0	0/0	0/0	0/0	0/0	0/0	0/0	0/0	0/0	0/0	0/0
238	491	S1_2170704	C	T	.	PASS	.	GT	0/0	0/0	0/0	0/0	0/0	0/0	0/0	0/0	0/0	0/0	0/0	0/0	0/0	0/0	0/0	0/0	1/1	0/0	0/0	1/1	0/0	0/0	0/0	1/1	0/0	0/0	0/0	0/0	0/0	0/0	0/0	0/0	0/0	0/0	0/0	0/0	0/0	0/0	0/0	0/0	0/0	0/0	0/0	0/0	0/0	0/0	0/0	0/0	0/0
238	506	S1_2170719	T	C	.	PASS	.	GT	0/0	0/0	0/0	0/0	0/0	0/0	0/0	0/0	0/0	0/0	0/0	1/1	0/0	0/0	0/0	1/1	0/0	0/0	0/0	0/0	0/0	0/0	0/0	0/0	0/0	0/0	0/0	1/1	0/0	0/0	0/0	1/1	0/0	0/0	0/0	0/0	0/0	0/0	0/0	0/0	0/0	0/0	0/0	0/0	0/0	0/0	0/0	0/0	0/0
238	536	S1_2170749	T	C	.	PASS	.	GT	0/0	0/0	0/0	0/0	0/0	0/0	0/0	0/0	0/0	0/0	0/0	0/0	0/0	0/0	0/0	1/1	1/1	0/0	0/0	0/0	0/0	0/0	0/0	0/0	0/0	0/0	0/0	1/1	0/0	0/0	0/0	./.	0/0	0/0	0/0	0/0	0/0	0/0	0/0	0/0	0/0	0/0	0/0	0/0	0/0	0/0	0/0	0/0	0/0
238	578	S1_2170791	T	C	.	PASS	.	GT	0/0	0/0	0/0	0/0	0/0	0/0	0/0	0/0	0/0	0/0	0/0	1/1	0/0	0/0	0/0	0/0	0/0	0/0	0/0	0/0	0/0	0/0	0/0	0/0	0/0	0/0	0/0	0/0	0/0	0/0	0/0	./.	0/0	0/0	0/0	0/0	0/0	0/0	0/0	0/0	0/0	0/0	0/0	0/0	0/0	0/0	0/0	0/0	0/0
238	605	S1_2170818	A	C	.	PASS	.	GT	0/0	0/0	0/0	0/0	0/0	0/0	0/0	0/0	0/0	0/0	0/0	0/0	0/0	0/0	1/1	0/0	0/0	1/1	1/1	0/0	1/1	0/0	0/0	0/1	0/0	0/0	0/0	0/0	0/0	1/1	0/0	./.	0/0	0/0	0/0	0/0	0/0	0/0	0/0	0/0	0/0	0/0	0/0	0/0	0/0	0/0	0/0	0/0	0/0
238	607	S1_2170820	G	.	.	PASS	.	GT	0/0	0/0	0/0	0/0	0/0	0/0	0/0	0/0	0/0	0/0	0/0	0/0	0/0	0/0	0/0	0/0	0/0	0/0	0/0	0/0	0/0	0/0	0/0	0/0	0/0	0/0	0/0	0/0	0/0	0/0	0/0	./.	0/0	0/0	0/0	0/0	0/0	0/0	0/0	0/0	0/0	0/0	0/0	0/0	0/0	0/0	0/0	0/0	0/0
238	608	S1_2170821	T	C	.	PASS	.	GT	0/0	0/0	0/0	0/0	0/0	0/0	0/0	0/0	0/0	0/0	0/0	1/1	0/0	0/0	0/0	1/1	1/1	0/0	0/0	0/0	0/0	0/0	0/0	0/0	0/0	0/0	0/0	1/1	0/0	0/0	1/1	./.	0/0	0/0	0/0	0/0	0/0	0/0	0/0	0/0	0/0	0/0	0/0	0/0	0/0	0/0	0/0	0/0	0/0
238	683	S1_2170896	G	A	.	PASS	.	GT	0/0	0/0	0/0	0/0	0/0	0/0	0/0	0/0	0/0	0/0	0/0	1/1	0/0	0/0	0/0	0/0	0/0	0/0	0/0	0/0	0/0	0/0	0/0	0/0	0/0	0/0	0/0	0/0	0/0	0/0	0/0	0/0	0/0	0/0	0/0	0/0	0/0	0/0	0/0	0/0	0/0	0/0	0/0	0/0	0/0	0/0	0/0	0/0	0/0
238	686	S1_2170899	G	A	.	PASS	.	GT	0/0	0/0	0/0	0/0	0/0	0/0	0/0	0/0	0/0	0/0	0/0	0/0	0/0	0/0	0/0	0/0	0/0	0/0	0/0	0/0	0/0	0/0	0/0	0/0	0/0	0/0	0/0	0/0	0/0	0/0	0/0	1/1	0/0	0/0	0/0	0/0	0/0	0/0	0/0	0/0	0/0	0/0	0/0	0/0	0/0	0/0	0/0	0/0	0/0
238	698	S1_2170911	C	T	.	PASS	.	GT	0/0	0/0	0/0	0/0	0/0	0/0	0/0	0/0	0/0	0/0	0/0	1/1	0/0	0/0	0/0	1/1	1/1	0/0	0/0	0/0	0/0	0/0	0/0	0/0	0/0	0/0	0/0	1/1	0/0	0/0	1/1	1/1	0/0	0/0	0/0	0/0	0/0	0/0	0/0	0/0	0/0	0/0	0/0	0/0	0/0	0/0	0/0	0/0	0/0
238	701	S1_2170914	G	T	.	PASS	.	GT	0/0	0/0	0/0	0/0	0/0	0/0	0/0	0/0	0/0	0/0	0/0	0/0	0/0	0/0	0/0	1/1	0/0	0/0	0/0	0/0	0/0	0/0	0/0	0/0	0/0	0/0	0/0	1/1	0/0	0/0	0/0	0/0	0/0	0/0	0/0	0/0	0/0	0/0	0/0	0/0	0/0	0/0	0/0	0/0	0/0	0/0	0/0	0/0	0/0
238	702	S1_2170915	C	A	.	PASS	.	GT	0/0	0/0	0/0	0/0	0/0	0/0	0/0	0/0	0/0	0/0	0/0	0/0	0/0	0/0	0/0	0/0	0/0	0/0	0/0	0/0	0/0	0/0	0/0	0/0	0/0	0/0	0/0	0/0	0/0	0/0	0/0	0/0	0/0	0/0	0/0	0/0	0/0	0/0	0/0	0/0	0/0	0/0	0/0	0/0	0/0	0/0	1/0	0/0	0/0
238	716	S1_2170929	G	A	.	PASS	.	GT	0/0	0/0	0/0	0/0	0/0	0/0	0/0	0/0	0/0	0/0	0/0	1/1	0/0	0/0	0/0	0/0	0/0	0/0	0/0	0/0	0/0	0/0	0/0	0/0	0/0	0/0	0/0	0/0	0/0	0/0	0/0	1/1	0/0	0/0	0/0	0/0	0/0	0/0	0/0	0/0	0/0	0/0	0/0	0/0	0/0	0/0	0/0	0/0	0/0
238	725	S1_2170938	C	G	.	PASS	.	GT	0/0	0/0	0/0	0/0	0/0	0/0	0/0	0/0	0/0	0/0	0/0	0/0	0/0	0/0	0/0	1/1	0/0	0/0	0/0	0/0	0/0	0/0	0/0	0/0	0/0	0/0	0/0	1/1	0/0	0/0	0/0	0/0	0/0	0/0	0/0	0/0	0/0	0/0	0/0	0/0	0/0	0/0	0/0	0/0	0/0	0/0	0/0	0/0	0/0
238	740	S1_2170953	T	C	.	PASS	.	GT	0/0	0/0	0/0	0/0	0/0	0/0	0/0	0/0	0/0	0/0	0/0	0/0	0/0	0/0	0/0	1/1	0/0	0/0	0/0	0/0	0/0	0/0	0/0	0/0	0/0	0/0	0/0	1/1	0/0	0/0	0/0	0/0	0/0	0/0	0/0	0/0	0/0	0/0	0/0	0/0	0/0	0/0	0/0	0/0	0/0	0/0	0/0	0/0	0/0
238	755	S1_2170968	G	A	.	PASS	.	GT	./.	0/0	./.	0/0	./.	./.	0/0	./.	./.	./.	./.	./.	./.	0/0	0/0	1/1	./.	./.	./.	0/0	0/0	0/0	0/0	0/0	./.	0/0	0/0	1/1	./.	0/0	./.	./.	./.	./.	./.	0/0	./.	./.	0/0	./.	./.	./.	0/0	0/0	./.	0/0	0/0	0/0	./.
238	767	S1_2170980	G	C	.	PASS	.	GT	./.	0/0	./.	0/0	./.	./.	0/0	./.	./.	./.	./.	./.	./.	0/0	0/0	1/1	./.	./.	./.	0/0	0/0	0/0	0/0	0/0	./.	0/0	0/0	1/1	./.	0/0	./.	./.	./.	./.	./.	0/0	./.	./.	0/0	./.	./.	./.	0/0	0/0	./.	0/0	0/0	0/0	./.
238	788	S1_2171001	C	T	.	PASS	.	GT	./.	0/0	./.	0/0	./.	./.	0/0	./.	./.	./.	./.	./.	./.	0/0	0/0	1/1	./.	./.	./.	0/0	0/0	0/0	0/0	0/0	./.	0/0	0/0	1/1	./.	0/0	./.	./.	./.	./.	./.	0/0	./.	./.	0/0	./.	./.	./.	0/0	0/0	./.	0/0	0/0	0/0	./.
238	1180	S1_2171393	C	T	.	PASS	.	GT	./.	./.	./.	0/0	./.	0/0	0/0	./.	0/0	./.	./.	0/0	./.	./.	0/0	1/1	./.	0/0	0/0	./.	./.	./.	./.	./.	0/0	./.	./.	1/1	./.	0/0	0/0	./.	./.	0/0	./.	0/0	./.	./.	0/0	0/0	0/0	./.	0/0	0/0	0/0	0/0	./.	0/0	0/0
246	2914	S1_2240074	A	G	.	PASS	.	GT	./.	0/0	0/0	./.	./.	./.	0/0	0/0	./.	0/0	0/0	./.	1/1	0/0	./.	0/0	./.	0/0	0/0	0/0	0/0	./.	0/0	0/0	0/0	0/0	./.	./.	0/0	./.	0/0	./.	./.	0/0	0/0	0/0	0/0	0/0	0/0	0/0	./.	./.	0/0	0/0	./.	0/0	./.	0/0	0/0
246	2930	S1_2240090	T	C	.	PASS	.	GT	./.	0/0	0/0	./.	./.	./.	0/0	0/0	./.	0/0	0/0	./.	0/0	0/0	./.	1/1	./.	0/0	0/0	0/0	0/0	./.	0/0	0/0	0/0	0/0	./.	./.	0/0	./.	0/0	./.	./.	0/0	0/0	0/0	0/0	0/0	0/0	0/0	./.	./.	0/0	0/0	./.	0/0	./.	0/0	0/0
246	2933	S1_2240093	G	A	.	PASS	.	GT	./.	0/0	0/0	./.	./.	./.	0/0	0/0	./.	0/0	0/0	./.	1/1	1/1	./.	1/1	./.	1/1	0/0	1/1	1/1	./.	0/0	1/1	1/1	0/0	./.	./.	0/0	./.	1/1	./.	./.	0/0	0/0	0/0	0/0	0/0	0/0	0/0	./.	./.	0/0	0/0	./.	0/0	./.	0/0	0/0
246	2937	S1_2240097	G	.	.	PASS	.	GT	./.	0/0	0/0	./.	./.	./.	0/0	0/0	./.	0/0	0/0	./.	0/0	0/0	./.	0/0	./.	0/0	0/0	0/0	0/0	./.	0/0	0/0	0/0	0/0	./.	./.	0/0	./.	0/0	./.	./.	0/0	0/0	0/0	0/0	0/0	0/0	0/0	./.	./.	0/0	0/0	./.	0/0	./.	0/0	0/0
246	2961	S1_2240121	T	A	.	PASS	.	GT	./.	0/0	0/0	./.	./.	./.	0/0	0/0	./.	0/0	0/0	./.	0/0	0/0	./.	1/1	./.	0/0	0/0	0/0	0/0	./.	0/0	0/0	0/0	0/0	./.	./.	0/0	./.	0/0	./.	./.	0/0	0/0	0/0	0/0	0/0	0/0	0/0	./.	./.	0/0	0/0	./.	0/0	./.	0/0	0/0
246	2962	S1_2240122	A	G	.	PASS	.	GT	./.	0/0	0/0	./.	./.	./.	0/0	0/0	./.	0/0	0/0	./.	0/0	0/0	./.	1/1	./.	0/0	0/0	0/0	0/0	./.	0/0	0/0	0/0	0/0	./.	./.	0/0	./.	1/1	./.	./.	0/0	0/0	0/0	0/0	0/0	0/0	0/0	./.	./.	0/0	0/0	./.	0/0	./.	0/0	0/0
246	3450	S1_2240610	T	C	.	PASS	.	GT	0/0	0/0	./.	0/0	./.	./.	./.	0/0	./.	./.	./.	1/1	0/0	0/0	0/0	0/0	1/1	./.	./.	./.	0/0	./.	0/0	0/0	./.	0/0	./.	0/0	0/0	./.	1/1	./.	0/0	0/0	0/0	0/0	./.	./.	0/0	0/0	0/0	./.	0/0	0/0	0/0	./.	./.	0/0	0/0
246	3475	S1_2240635	T	C	.	PASS	.	GT	0/0	0/0	./.	0/0	./.	./.	./.	0/0	./.	./.	./.	0/0	0/0	0/0	0/0	0/0	0/0	./.	./.	./.	0/0	./.	0/0	0/0	./.	0/0	./.	0/0	0/0	./.	1/1	./.	0/0	0/0	0/0	0/0	./.	./.	0/0	0/0	0/0	./.	0/0	0/0	0/0	./.	./.	0/0	0/0
246	3478	S1_2240638	G	A	.	PASS	.	GT	0/0	0/0	./.	0/0	./.	./.	./.	0/0	./.	./.	./.	0/0	0/0	0/0	0/0	0/0	0/0	./.	./.	./.	0/0	./.	0/0	0/0	./.	0/0	./.	0/0	0/0	./.	1/1	./.	0/0	0/0	0/0	0/0	./.	./.	0/0	0/0	0/0	./.	0/0	0/0	0/0	./.	./.	0/0	0/0
246	3480	S1_2240640	C	T	.	PASS	.	GT	0/0	0/0	./.	0/0	./.	./.	./.	0/0	./.	./.	./.	0/0	0/0	1/1	0/0	0/0	0/0	./.	./.	./.	0/0	./.	0/0	1/1	./.	0/0	./.	0/0	0/0	./.	0/0	./.	0/0	0/0	0/0	0/0	./.	./.	0/0	0/0	0/0	./.	0/0	0/0	0/0	./.	./.	0/0	0/0
246	3498	S1_2240658	T	C	.	PASS	.	GT	0/0	0/0	./.	0/0	./.	./.	./.	0/0	./.	./.	./.	1/1	0/0	0/0	0/0	1/1	1/1	./.	./.	./.	0/0	./.	0/0	0/0	./.	0/0	./.	1/1	0/0	./.	1/1	./.	0/0	0/0	0/0	0/0	./.	./.	0/0	0/0	0/0	./.	0/0	0/0	0/0	./.	./.	0/0	0/0
246	3501	S1_2240661	A	T	.	PASS	.	GT	0/0	0/0	./.	0/0	./.	./.	./.	0/0	./.	./.	./.	0/0	0/0	0/0	0/0	1/1	0/0	./.	./.	./.	0/0	./.	0/0	0/0	./.	0/0	./.	1/1	0/0	./.	0/0	./.	0/0	0/0	0/0	0/0	./.	./.	0/0	0/0	0/0	./.	0/0	0/0	0/0	./.	./.	0/0	0/0
246	3834	S1_2240994	G	A	.	PASS	.	GT	./.	0/0	./.	./.	./.	0/0	0/0	./.	./.	./.	./.	1/1	./.	./.	./.	./.	./.	0/0	./.	./.	./.	./.	0/0	0/0	0/0	./.	0/0	./.	0/0	./.	./.	./.	./.	./.	./.	./.	0/0	0/0	./.	0/0	0/0	0/0	./.	0/0	./.	0/0	./.	./.	0/0
246	3839	S1_2240999	T	G	.	PASS	.	GT	./.	0/0	./.	./.	./.	0/0	0/0	./.	./.	./.	./.	1/1	./.	./.	./.	./.	./.	0/0	./.	./.	./.	./.	0/0	0/0	0/0	./.	0/0	./.	0/0	./.	./.	./.	./.	./.	./.	./.	0/0	0/0	./.	0/0	0/0	0/0	./.	0/0	./.	0/0	./.	./.	0/0
246	3847	S1_2241007	T	G	.	PASS	.	GT	./.	0/0	./.	./.	./.	0/0	0/0	./.	./.	./.	./.	1/1	./.	./.	./.	./.	./.	0/0	./.	./.	./.	./.	0/0	0/0	0/0	./.	0/0	./.	0/0	./.	./.	./.	./.	./.	./.	./.	0/0	0/0	./.	0/0	0/0	0/0	./.	0/0	./.	0/0	./.	./.	0/0
246	3854	S1_2241014	C	A	.	PASS	.	GT	./.	0/0	./.	./.	./.	0/0	0/0	./.	./.	./.	./.	1/1	./.	./.	./.	./.	./.	0/0	./.	./.	./.	./.	0/0	0/0	0/0	./.	0/0	./.	0/0	./.	./.	./.	./.	./.	./.	./.	0/0	0/0	./.	0/0	0/0	0/0	./.	0/0	./.	0/0	./.	./.	0/0
246	3872	S1_2241032	A	G	.	PASS	.	GT	./.	0/0	./.	./.	./.	0/0	0/0	./.	./.	./.	./.	0/0	./.	./.	./.	./.	./.	0/0	./.	./.	./.	./.	0/0	1/1	0/0	./.	0/0	./.	0/0	./.	./.	./.	./.	./.	./.	./.	0/0	0/0	./.	0/0	0/0	0/0	./.	0/0	./.	0/0	./.	./.	0/0
246	4604	S1_2241764	C	T	.	PASS	.	GT	0/0	0/0	0/0	0/0	0/0	0/0	0/0	0/0	0/0	0/0	0/0	./.	0/0	0/0	1/1	./.	./.	0/0	0/0	0/0	0/0	0/0	0/0	0/0	0/0	0/0	0/0	./.	0/0	1/1	0/0	./.	0/0	0/0	0/0	0/0	0/0	0/0	0/0	0/0	0/0	0/0	0/0	0/0	0/0	0/0	0/0	0/0	0/0
246	4618	S1_2241778	A	T	.	PASS	.	GT	0/0	0/0	0/0	0/0	0/0	0/0	0/0	0/0	0/0	0/0	0/0	./.	0/0	0/0	0/0	./.	./.	0/0	0/0	0/0	0/0	0/0	0/0	0/0	0/0	0/0	0/0	./.	0/0	0/0	0/0	./.	0/0	0/0	0/0	0/0	0/0	0/0	0/0	0/0	0/0	0/0	0/0	0/0	0/0	0/0	0/0	0/1	0/0
246	4628	S1_2241788	G	A	.	PASS	.	GT	0/0	0/0	0/0	0/0	0/0	0/0	0/0	0/0	0/0	0/0	0/0	./.	0/0	0/0	0/0	./.	./.	0/0	0/0	0/0	0/0	0/0	0/0	0/0	0/0	0/0	0/0	./.	0/0	0/0	1/1	./.	0/0	0/0	0/0	0/0	0/0	0/0	0/0	0/0	0/0	0/0	0/0	0/0	0/0	0/0	0/0	0/0	0/0
246	4633	S1_2241793	A	T	.	PASS	.	GT	0/0	0/0	0/0	0/1	0/0	0/0	0/0	0/0	0/0	0/0	0/0	./.	0/0	0/0	0/0	./.	./.	0/0	0/0	0/0	0/0	0/0	0/0	0/0	0/0	0/0	0/0	./.	0/0	0/0	0/0	./.	0/0	0/0	0/0	0/0	0/0	0/0	0/0	0/0	0/0	0/0	0/0	0/0	0/0	0/0	0/0	0/0	0/0
246	4644	S1_2241804	G	A	.	PASS	.	GT	0/0	0/0	0/0	0/0	0/0	0/0	0/0	0/0	0/0	0/0	0/0	./.	0/0	1/1	1/1	./.	./.	1/1	0/0	0/0	0/0	0/0	0/0	0/0	1/1	0/0	0/0	./.	0/0	1/1	0/0	./.	0/0	0/0	0/0	0/0	0/0	0/0	0/0	0/0	0/0	0/0	0/0	0/0	0/0	0/0	0/0	0/0	0/0
246	4646	S1_2241806	A	C	.	PASS	.	GT	0/0	0/0	0/0	0/0	0/0	0/0	0/0	0/0	0/0	0/0	0/0	./.	0/0	1/1	1/1	./.	./.	1/1	0/0	0/0	0/0	0/0	0/0	0/0	1/1	0/0	0/0	./.	0/0	1/1	0/0	./.	0/0	0/0	0/0	0/0	0/0	0/0	0/0	0/0	0/0	0/0	0/0	0/0	0/0	0/0	0/0	0/0	0/0
246	4751	S1_2241911	G	A	.	PASS	.	GT	0/0	0/0	0/0	0/0	0/0	0/0	0/0	0/0	0/0	0/0	0/0	./.	0/0	0/0	0/0	./.	./.	0/0	0/0	0/0	1/0	0/0	0/0	0/0	0/0	0/0	0/0	./.	0/0	0/0	0/0	./.	0/0	0/0	0/0	0/0	0/0	0/0	0/0	0/0	0/0	0/0	0/0	0/0	0/0	0/0	0/0	0/0	0/0
246	4752	S1_2241912	G	A,T	.	PASS	.	GT	0/0	0/0	0/0	0/0	0/0	0/0	0/0	1/0	0/0	0/0	0/0	./.	0/0	0/0	0/0	./.	./.	0/0	0/0	0/0	1/0	0/0	0/2	0/0	0/0	0/0	0/0	./.	0/0	0/0	0/0	./.	0/0	0/0	0/0	0/2	0/0	0/0	0/0	0/0	0/0	0/0	0/0	0/0	0/0	0/0	0/0	0/0	0/0
246	4753	S1_2241913	G	A,T	.	PASS	.	GT	0/0	0/0	0/0	0/0	0/0	0/0	0/0	0/0	1/0	0/0	1/0	./.	0/0	./.	0/0	./.	./.	1/0	0/0	0/0	1/0	1/0	0/2	./.	0/0	1/0	0/2	./.	0/0	0/0	0/0	./.	0/0	0/0	0/0	0/0	0/2	0/0	0/0	0/2	0/0	0/0	0/0	0/0	0/0	0/0	0/0	0/0	0/2
246	4754	S1_2241914	A	T,G	.	PASS	.	GT	0/0	0/0	0/0	0/0	0/0	0/0	0/0	0/0	0/0	0/0	0/0	./.	0/0	0/0	0/0	./.	./.	0/0	0/0	0/0	0/1	0/0	0/0	0/1	0/0	0/0	0/0	./.	0/2	0/0	0/0	./.	0/0	0/0	0/0	0/0	0/0	0/0	0/0	0/2	0/0	0/0	0/1	0/0	0/0	0/0	0/0	0/0	0/0
246	4758	S1_2241918	A	G	.	PASS	.	GT	0/0	0/0	0/0	0/0	0/0	0/0	0/0	0/0	0/0	0/0	0/0	./.	0/0	0/0	0/0	./.	./.	0/0	0/0	0/0	0/0	0/0	0/0	0/0	0/0	0/0	0/0	./.	0/0	0/0	1/1	./.	0/0	0/0	0/0	0/0	0/0	0/0	0/0	0/0	0/0	0/0	0/0	0/0	0/0	0/0	0/0	0/0	0/0
246	4763	S1_2241923	A	T	.	PASS	.	GT	0/0	0/0	0/0	0/0	0/0	0/0	0/0	0/0	0/0	0/0	0/0	./.	0/0	0/0	0/0	./.	./.	0/0	0/0	0/0	0/0	0/0	0/0	0/0	0/0	0/0	0/0	./.	0/0	0/0	1/1	./.	0/0	0/0	0/0	0/0	0/0	0/0	0/0	0/0	0/0	0/0	0/0	0/0	0/0	0/0	0/0	0/0	0/0
246	4785	S1_2241945	A	C	.	PASS	.	GT	0/0	0/0	0/0	0/0	0/0	0/0	0/0	0/0	0/0	0/0	0/0	./.	0/0	0/0	1/1	./.	./.	0/0	0/0	0/0	0/0	0/0	0/0	0/0	0/1	0/0	0/0	./.	0/0	1/1	1/1	./.	0/0	0/0	0/0	0/0	0/0	0/0	0/0	0/0	0/0	0/0	0/0	0/0	0/0	0/0	0/0	0/0	0/0
246	4802	S1_2241962	T	C	.	PASS	.	GT	0/0	0/0	0/0	0/0	0/0	0/0	0/0	0/0	0/0	0/0	0/0	./.	0/0	0/0	1/1	./.	./.	0/0	0/0	0/0	0/0	0/0	0/0	0/0	1/0	0/0	0/0	./.	0/0	1/1	0/0	./.	0/0	0/0	0/0	0/0	0/0	0/0	0/0	0/0	0/0	0/0	0/0	0/0	0/0	0/0	0/0	0/0	0/0
263	2944	S1_2364840	C	T	.	PASS	.	GT	0/1	0/0	0/0	0/0	0/0	0/0	0/0	0/0	0/0	0/0	0/0	./.	0/0	0/0	0/0	./.	./.	0/0	0/0	0/0	0/0	0/0	0/0	0/0	0/0	0/0	0/0	./.	0/0	0/0	./.	./.	0/0	0/0	0/0	0/0	0/0	0/0	0/0	0/0	0/0	0/0	0/0	0/0	0/0	0/0	0/0	0/0	0/0
263	2966	S1_2364862	C	T	.	PASS	.	GT	0/0	0/0	0/0	0/0	0/0	0/0	0/0	0/0	0/0	0/0	0/0	./.	0/0	0/0	0/0	./.	./.	1/1	0/0	0/0	0/0	0/0	0/0	0/0	0/0	0/0	0/0	./.	0/0	0/0	./.	./.	0/0	0/0	0/0	0/0	0/0	0/0	0/0	0/0	0/0	0/0	0/0	0/0	0/0	0/0	0/0	0/0	0/0
263	2978	S1_2364874	C	T	.	PASS	.	GT	0/0	0/0	0/0	0/0	0/0	0/0	0/0	0/0	0/0	0/0	0/0	./.	1/1	1/1	1/1	./.	./.	1/1	1/1	1/1	1/1	1/1	1/1	1/1	1/1	0/0	1/1	./.	0/0	1/1	./.	./.	0/0	0/0	0/0	0/0	0/0	0/0	0/0	0/0	0/0	0/0	0/0	0/0	0/0	1/1	0/0	1/1	0/0
263	3003	S1_2364899	G	T	.	PASS	.	GT	0/0	0/0	0/0	0/0	0/0	0/0	0/0	0/0	0/0	0/0	0/0	0/0	0/0	0/0	0/0	./.	./.	0/0	0/0	0/0	0/0	0/0	0/0	0/0	0/0	0/0	0/0	./.	0/0	0/0	./.	1/1	0/0	0/0	0/0	0/0	0/0	0/0	0/0	0/0	0/0	0/0	0/0	0/0	0/0	0/0	0/0	0/0	0/0
263	3004	S1_2364900	G	A	.	PASS	.	GT	0/0	0/0	0/0	0/0	0/0	0/0	0/0	0/0	0/0	0/0	0/0	1/1	0/0	0/0	0/0	./.	./.	0/0	0/0	0/0	0/0	0/0	0/0	0/0	0/0	0/0	0/0	./.	0/0	0/0	./.	0/0	0/0	0/0	0/0	0/0	0/0	0/0	0/0	0/0	0/0	0/0	0/0	0/0	0/0	0/0	0/0	0/0	0/0
263	3017	S1_2364913	G	C	.	PASS	.	GT	0/0	0/0	0/0	0/0	0/0	0/0	0/0	0/0	0/0	0/0	0/0	0/0	0/0	0/0	0/0	./.	./.	0/0	0/0	0/0	0/0	0/0	0/0	0/0	0/0	0/0	0/0	./.	0/0	0/0	./.	1/1	0/0	0/0	0/0	0/0	0/0	0/0	0/0	0/0	0/0	0/0	0/0	0/0	0/0	0/0	0/0	0/0	0/0
263	3019	S1_2364915	C	T	.	PASS	.	GT	0/0	0/0	0/0	0/0	0/0	0/0	0/0	0/0	0/0	0/0	0/0	0/0	0/0	0/0	0/0	./.	./.	0/0	0/0	0/0	0/0	0/0	0/0	0/0	0/0	0/0	0/0	./.	0/0	0/0	./.	1/1	0/0	0/0	0/0	0/0	0/0	0/0	0/0	0/0	0/0	0/0	0/0	0/0	0/0	0/0	0/0	0/0	0/0
263	3044	S1_2364940	G	C	.	PASS	.	GT	0/0	0/0	0/0	0/0	0/0	0/0	0/0	0/0	0/0	0/0	0/0	0/0	0/0	1/1	1/1	./.	./.	0/0	1/1	0/0	1/1	0/0	0/0	0/0	0/0	0/0	0/0	./.	0/0	0/0	./.	0/0	0/0	0/0	0/0	0/0	0/0	0/0	0/0	0/0	0/0	0/0	0/0	0/0	0/0	0/0	0/0	0/0	0/0
263	3062	S1_2364958	C	T	.	PASS	.	GT	0/0	0/0	0/0	0/0	0/0	0/0	0/0	0/0	0/0	0/0	0/0	1/1	0/0	0/0	0/0	./.	./.	0/0	0/0	0/0	0/0	0/0	0/0	0/0	0/0	0/0	0/0	./.	0/0	0/0	./.	1/1	0/0	0/0	0/0	0/0	0/0	0/0	0/0	0/0	0/0	0/0	0/0	0/0	0/0	0/0	0/0	0/0	0/0
263	3080	S1_2364976	A	G	.	PASS	.	GT	./.	./.	./.	./.	./.	./.	./.	./.	./.	./.	./.	./.	0/0	./.	./.	./.	./.	./.	./.	./.	0/0	./.	./.	./.	./.	./.	./.	./.	./.	./.	1/1	./.	./.	./.	./.	./.	./.	./.	./.	./.	./.	./.	./.	./.	./.	./.	./.	./.	./.
263	3097	S1_2364993	A	G	.	PASS	.	GT	./.	./.	./.	./.	./.	./.	./.	./.	./.	./.	./.	./.	0/0	./.	./.	./.	./.	./.	./.	./.	0/0	./.	./.	./.	./.	./.	./.	./.	./.	./.	1/1	./.	./.	./.	./.	./.	./.	./.	./.	./.	./.	./.	./.	./.	./.	./.	./.	./.	./.
263	3859	S1_2365755	A	G	.	PASS	.	GT	0/0	0/0	0/0	0/0	0/0	0/0	0/0	0/0	0/0	0/0	0/0	1/1	0/0	0/0	0/0	1/1	1/1	0/0	0/0	0/0	0/0	0/0	0/0	0/0	0/0	0/0	0/0	1/1	0/0	0/0	0/1	1/1	0/0	0/0	0/0	0/0	0/0	0/0	0/0	0/0	0/0	0/0	0/0	0/0	0/0	0/0	0/0	0/0	0/0
263	3865	S1_2365761	A	.	.	PASS	.	GT	0/0	0/0	0/0	0/0	0/0	0/0	0/0	0/0	0/0	0/0	0/0	0/0	0/0	0/0	0/0	0/0	0/0	0/0	0/0	0/0	0/0	0/0	0/0	0/0	0/0	0/0	0/0	0/0	0/0	0/0	0/0	0/0	0/0	0/0	0/0	0/0	0/0	0/0	0/0	0/0	0/0	0/0	0/0	0/0	0/0	0/0	0/0	0/0	0/0
263	3871	S1_2365767	T	A	.	PASS	.	GT	0/0	0/0	0/0	0/0	0/0	0/0	0/0	0/0	0/0	0/0	0/0	1/1	0/0	0/0	0/0	0/0	0/0	0/0	0/0	0/0	0/0	0/0	0/0	0/0	0/0	0/0	0/0	0/0	0/0	0/0	0/0	0/0	0/0	0/0	0/0	0/0	0/0	0/0	0/0	0/0	0/0	0/0	0/0	0/0	0/0	0/0	0/0	0/0	0/0
263	3877	S1_2365773	T	A	.	PASS	.	GT	0/0	0/0	0/0	0/0	0/0	0/0	0/0	0/0	0/0	0/0	0/0	0/0	0/0	0/0	0/0	1/1	0/0	0/0	0/0	0/0	0/0	0/0	0/0	0/0	0/0	0/0	0/0	1/1	0/0	0/0	0/0	1/1	0/0	0/0	0/0	0/0	0/0	0/0	0/0	0/0	0/0	0/0	0/0	0/0	0/0	0/0	0/0	0/0	0/0
263	3898	S1_2365794	G	A	.	PASS	.	GT	0/0	0/0	0/0	0/0	0/0	0/0	0/0	0/0	0/0	0/0	0/0	0/0	0/0	0/0	0/0	0/0	0/0	0/0	0/0	1/1	0/0	0/0	0/0	1/1	0/0	0/0	0/0	0/0	0/0	0/0	0/0	0/0	0/0	0/0	0/0	0/0	0/0	0/0	0/0	0/0	0/0	0/0	0/0	0/0	0/0	0/0	0/0	0/0	0/0
263	3904	S1_2365800	G	A	.	PASS	.	GT	0/0	0/0	0/0	0/0	0/0	0/0	0/0	0/0	0/0	0/0	0/0	1/1	0/0	0/0	0/0	0/0	0/0	0/0	0/0	0/0	0/0	0/0	0/0	0/0	0/0	0/0	0/0	0/0	0/0	0/0	0/0	0/0	0/0	0/0	0/0	0/0	0/0	0/0	0/0	0/0	0/0	0/0	0/0	0/0	0/0	0/0	0/0	0/0	0/0
263	3909	S1_2365805	C	G	.	PASS	.	GT	0/0	0/0	0/0	0/0	0/0	0/0	0/0	0/0	0/0	0/0	0/0	0/0	0/0	0/0	0/0	0/0	0/0	0/0	0/0	0/0	1/1	0/0	0/0	0/0	0/0	0/0	0/0	0/0	0/0	0/0	0/0	0/0	0/0	0/0	0/0	0/0	0/0	0/0	0/0	0/0	0/0	0/0	0/0	0/0	0/0	0/0	0/0	0/0	0/0
263	3913	S1_2365809	T	A	.	PASS	.	GT	0/0	0/0	0/0	0/0	0/0	0/0	0/0	0/0	0/0	0/0	0/0	1/1	0/0	0/0	0/0	0/0	0/0	0/0	0/0	0/0	0/0	0/0	0/0	0/0	0/0	0/0	0/0	0/0	0/0	0/0	0/0	0/0	0/0	0/0	0/0	0/0	0/0	0/0	0/0	0/0	0/0	0/0	0/0	0/0	0/0	0/0	0/0	0/0	0/0
263	4005	S1_2365901	G	A	.	PASS	.	GT	0/0	0/0	0/0	0/0	0/0	0/0	0/0	0/0	0/0	0/0	0/0	0/0	0/0	0/0	0/0	0/0	0/0	0/0	0/0	0/0	0/0	0/0	0/0	0/0	0/0	0/0	0/0	0/0	0/0	0/0	1/1	0/0	0/0	0/0	0/0	0/0	0/0	0/0	0/0	0/0	0/0	0/0	0/0	0/0	0/0	0/0	0/0	0/0	0/0
263	4015	S1_2365911	T	G	.	PASS	.	GT	0/0	0/0	0/0	0/0	0/0	0/0	0/0	0/0	0/0	0/0	0/0	0/0	0/0	0/0	0/0	1/1	0/0	0/0	0/0	0/0	0/0	0/0	0/0	0/0	0/0	0/0	0/0	1/1	0/0	0/0	0/0	0/0	0/0	0/0	0/0	0/0	0/0	0/0	0/0	0/0	0/0	0/0	0/0	0/0	0/0	0/0	0/0	0/0	0/0
263	4021	S1_2365917	T	C	.	PASS	.	GT	0/0	0/0	0/0	0/0	0/0	0/0	0/0	0/0	0/0	0/0	0/0	1/1	0/0	0/0	0/0	0/0	0/0	0/0	0/0	0/0	0/0	0/0	0/0	0/0	0/0	0/0	0/0	0/0	0/0	0/0	0/0	0/0	0/0	0/0	0/0	0/0	0/0	0/0	0/0	0/0	0/0	0/0	0/0	0/0	0/0	0/0	0/0	0/0	0/0
263	4025	S1_2365921	T	.	.	PASS	.	GT	0/0	0/0	0/0	0/0	0/0	0/0	0/0	0/0	0/0	0/0	0/0	0/0	0/0	0/0	0/0	0/0	0/0	0/0	0/0	0/0	0/0	0/0	0/0	0/0	0/0	0/0	0/0	0/0	0/0	0/0	0/0	0/0	0/0	0/0	0/0	0/0	0/0	0/0	0/0	0/0	0/0	0/0	0/0	0/0	0/0	0/0	0/0	0/0	0/0
263	4033	S1_2365929	G	A	.	PASS	.	GT	0/0	0/0	0/0	0/0	0/0	0/0	0/0	0/0	0/0	0/0	0/0	1/1	0/0	0/0	0/0	1/1	1/1	0/0	0/0	0/0	0/0	0/0	0/0	0/0	0/0	0/0	0/0	1/1	0/0	0/0	1/1	1/1	0/0	0/0	0/0	0/0	0/0	0/0	0/0	0/0	0/0	0/0	0/0	0/0	0/0	0/0	0/0	0/0	0/0
263	4052	S1_2365948	A	T	.	PASS	.	GT	0/0	0/0	0/0	0/0	0/0	0/0	0/0	0/0	0/0	0/0	0/0	0/0	0/0	0/0	0/0	0/0	0/0	0/0	0/0	0/0	0/0	1/1	0/0	0/0	0/0	0/0	0/0	0/0	0/0	0/0	0/0	0/0	0/0	0/0	0/0	0/0	0/0	0/0	0/0	0/0	0/0	0/0	0/0	0/0	0/0	0/0	0/0	0/0	0/0
263	4059	S1_2365955	C	T	.	PASS	.	GT	0/0	0/0	0/0	0/0	0/0	0/0	0/0	0/0	0/0	0/0	0/0	0/0	0/0	0/0	0/0	0/0	0/0	0/0	0/0	0/0	0/0	0/0	0/0	0/0	0/0	0/0	0/0	0/0	0/0	0/0	1/1	0/0	0/0	0/0	0/0	0/0	0/0	0/0	0/0	0/0	0/0	0/0	0/0	0/0	0/0	0/0	0/0	0/0	0/0
263	4090	S1_2365986	T	G	.	PASS	.	GT	0/0	0/0	0/0	0/0	0/0	1/0	0/0	0/0	0/0	0/0	0/0	./.	0/0	0/0	0/0	./.	./.	0/0	0/0	0/0	0/0	0/0	0/0	0/0	0/0	0/0	0/0	./.	0/0	0/0	./.	./.	0/0	0/0	0/0	0/0	0/0	0/0	0/0	0/0	0/0	0/0	0/0	1/0	1/0	0/0	1/0	0/0	0/0
263	4113	S1_2366009	A	T	.	PASS	.	GT	0/0	0/0	0/0	0/0	0/0	0/0	0/0	0/0	0/0	0/0	0/0	./.	0/0	0/0	0/0	./.	./.	0/0	0/0	0/0	0/0	0/0	0/0	0/0	0/0	0/0	0/0	./.	0/0	0/0	./.	./.	0/0	0/0	0/0	0/1	0/0	0/0	0/0	0/0	0/0	0/0	0/0	0/0	0/0	0/0	0/0	0/0	0/0
263	4132	S1_2366028	G	C	.	PASS	.	GT	0/0	0/0	0/0	0/0	0/0	0/0	0/0	0/0	0/0	0/0	0/0	1/1	0/0	0/0	0/0	./.	./.	0/0	0/0	0/0	0/0	0/0	0/0	0/0	0/0	0/0	0/0	./.	0/0	0/0	./.	1/1	0/0	0/0	0/0	0/0	0/0	0/0	0/0	0/0	0/0	0/0	0/0	0/0	0/0	0/0	0/0	0/0	0/0
263	4150	S1_2366046	G	C	.	PASS	.	GT	0/0	0/0	0/0	0/0	0/0	0/0	0/0	0/0	0/0	0/0	0/0	1/1	0/0	0/0	0/0	./.	./.	0/0	0/0	0/0	0/0	0/0	0/0	0/0	0/0	0/0	0/0	./.	0/0	0/0	./.	0/0	0/0	0/0	0/0	0/0	0/0	0/0	0/0	0/0	0/0	0/0	0/0	0/0	0/0	0/0	0/0	0/0	0/0
263	4154	S1_2366050	T	.	.	PASS	.	GT	0/0	0/0	0/0	0/0	0/0	0/0	0/0	0/0	0/0	0/0	0/0	0/0	0/0	0/0	0/0	./.	./.	0/0	0/0	0/0	0/0	0/0	0/0	0/0	0/0	0/0	0/0	./.	0/0	0/0	./.	0/0	0/0	0/0	0/0	0/0	0/0	0/0	0/0	0/0	0/0	0/0	0/0	0/0	0/0	0/0	0/0	0/0	0/0
266	12969	S1_2415767	A	T	.	PASS	.	GT	0/0	0/0	0/0	0/0	./.	./.	0/0	0/0	./.	./.	./.	./.	0/0	0/0	./.	0/0	./.	./.	./.	0/0	0/0	./.	0/0	./.	0/0	./.	0/0	0/0	./.	./.	1/1	./.	./.	0/0	./.	./.	0/0	0/0	./.	0/0	0/0	./.	0/0	./.	0/0	0/0	./.	./.	./.
266	12980	S1_2415778	A	T	.	PASS	.	GT	0/0	0/0	0/0	0/0	./.	./.	0/0	0/0	./.	./.	./.	./.	0/0	0/0	./.	1/1	./.	./.	./.	0/0	0/0	./.	0/0	./.	0/0	./.	0/0	1/1	./.	./.	0/0	./.	./.	0/0	./.	./.	0/0	0/0	./.	0/0	0/0	./.	0/0	./.	0/0	0/0	./.	./.	./.
266	12992	S1_2415790	T	C	.	PASS	.	GT	0/0	0/0	0/0	0/0	./.	./.	0/0	0/0	./.	./.	./.	./.	0/0	1/1	./.	1/1	./.	./.	./.	0/0	1/1	./.	0/0	./.	1/1	./.	0/0	1/1	./.	./.	1/1	./.	./.	0/0	./.	./.	0/0	0/0	./.	0/0	0/0	./.	0/0	./.	0/0	0/0	./.	./.	./.
266	12998	S1_2415796	C	T	.	PASS	.	GT	0/0	0/0	0/0	0/0	./.	./.	0/0	0/0	./.	./.	./.	./.	0/0	0/0	./.	1/1	./.	./.	./.	0/0	0/0	./.	0/0	./.	0/0	./.	0/0	1/1	./.	./.	0/0	./.	./.	0/0	./.	./.	0/0	0/0	./.	0/0	0/0	./.	0/0	./.	0/0	0/0	./.	./.	./.
271	14576	S1_2447772	C	T	.	PASS	.	GT	./.	./.	./.	./.	0/0	0/0	./.	./.	./.	./.	0/0	1/1	./.	./.	./.	./.	0/0	./.	./.	0/0	./.	0/0	./.	./.	./.	./.	./.	./.	./.	./.	1/1	0/0	0/0	0/0	./.	./.	./.	./.	./.	./.	./.	./.	0/0	./.	0/0	0/0	0/0	./.	./.
274	15223	S1_2478164	A	G	.	PASS	.	GT	0/0	0/0	0/0	0/0	0/0	0/0	0/0	0/0	0/0	0/0	0/0	./.	0/0	0/0	0/0	./.	1/1	0/0	0/0	0/0	0/0	0/0	0/0	0/0	0/0	0/0	0/0	./.	0/0	0/0	./.	0/0	0/0	0/0	0/0	0/0	0/0	0/0	0/0	0/0	0/0	0/0	0/0	0/0	0/0	0/0	0/0	0/0	0/0
274	15227	S1_2478168	T	C	.	PASS	.	GT	0/0	0/0	0/0	0/0	0/0	0/0	0/0	0/0	0/0	0/0	0/0	./.	0/0	0/0	0/0	./.	1/1	0/0	0/0	0/0	0/0	0/0	0/0	0/0	0/0	0/0	0/0	./.	0/0	0/0	./.	1/1	0/0	0/0	0/0	0/0	0/0	0/0	0/0	0/0	0/0	0/0	0/0	0/0	0/0	0/0	0/0	0/0	0/0
274	15242	S1_2478183	G	A	.	PASS	.	GT	0/0	0/0	0/0	0/0	0/0	0/0	0/0	0/0	0/0	0/0	0/0	./.	0/0	0/0	1/1	./.	0/0	0/0	0/0	0/0	0/0	0/0	0/0	0/0	0/0	0/0	0/0	./.	0/0	0/0	./.	0/0	0/0	0/0	0/0	0/0	0/0	0/0	0/0	0/0	0/0	0/0	0/0	0/0	0/0	0/0	0/0	0/0	0/0
274	15258	S1_2478199	T	A	.	PASS	.	GT	0/0	0/0	0/0	0/0	0/0	0/0	0/0	0/0	0/0	0/0	0/0	./.	0/0	0/0	0/0	./.	1/1	0/0	0/0	0/0	0/0	0/0	0/0	0/0	0/0	0/0	0/0	./.	0/0	0/0	./.	0/0	0/0	0/0	0/0	0/0	0/0	0/0	0/0	0/0	0/0	0/0	0/0	0/0	0/0	0/0	0/0	0/0	0/0
274	15260	S1_2478201	A	T	.	PASS	.	GT	0/0	0/0	0/0	0/0	0/0	0/0	0/0	0/0	0/0	0/0	0/0	./.	0/0	0/0	0/0	./.	1/1	0/0	0/0	0/0	0/0	0/0	0/0	0/0	0/0	0/0	0/0	./.	0/0	0/0	./.	0/0	0/0	0/0	0/0	0/0	0/0	0/0	0/0	0/0	0/0	0/0	0/0	0/0	0/0	0/0	0/0	0/0	0/0
274	15271	S1_2478212	A	C	.	PASS	.	GT	./.	./.	0/0	./.	./.	./.	1/1	1/1	./.	./.	./.	./.	./.	./.	./.	./.	./.	./.	./.	1/1	1/1	0/0	./.	./.	./.	./.	./.	./.	./.	./.	./.	./.	./.	./.	1/1	./.	0/0	./.	./.	0/0	./.	0/0	./.	./.	0/0	1/1	./.	./.	0/0
274	15272	S1_2478213	T	A,C	.	PASS	.	GT	./.	./.	2/2	./.	./.	./.	0/0	0/0	./.	./.	./.	./.	./.	./.	./.	./.	./.	./.	./.	0/0	0/0	0/0	./.	./.	./.	./.	./.	./.	./.	./.	./.	./.	./.	./.	0/0	./.	2/2	./.	./.	2/2	./.	1/1	./.	./.	1/1	0/0	./.	./.	1/1
274	15274	S1_2478215	T	A	.	PASS	.	GT	./.	./.	0/0	./.	./.	./.	0/0	0/0	./.	./.	./.	./.	./.	./.	./.	./.	./.	./.	./.	0/0	0/0	1/1	./.	./.	./.	./.	./.	./.	./.	./.	./.	./.	./.	./.	0/0	./.	0/0	./.	./.	0/0	./.	0/0	./.	./.	0/0	0/0	./.	./.	0/0
274	15304	S1_2478245	C	T	.	PASS	.	GT	0/0	0/0	0/0	0/0	0/0	0/0	0/0	0/0	0/0	0/0	0/0	1/1	0/0	0/0	0/0	./.	1/1	0/0	0/0	0/0	0/0	0/0	0/0	0/0	0/0	0/0	0/0	./.	0/0	0/0	1/1	./.	0/0	0/0	0/0	0/0	0/0	0/0	0/0	0/0	0/0	0/0	0/0	0/0	0/0	0/0	0/0	0/0	0/0
274	15310	S1_2478251	G	C,T	.	PASS	.	GT	0/0	0/0	0/0	0/0	0/0	0/0	0/0	0/0	0/0	0/0	0/0	1/1	0/0	0/0	0/0	./.	0/0	0/0	0/0	0/0	0/0	0/0	0/0	0/0	0/0	0/0	0/0	./.	0/0	0/0	2/2	./.	0/0	0/0	0/0	0/0	0/0	0/0	0/0	0/0	0/0	0/0	0/0	0/0	0/0	0/0	0/0	0/0	0/0
274	15334	S1_2478275	G	T	.	PASS	.	GT	0/0	0/0	0/0	0/0	0/0	0/0	0/0	0/0	0/0	0/0	0/0	0/0	0/0	0/0	0/0	./.	0/0	0/0	0/0	0/0	0/0	0/0	0/0	0/0	0/0	0/0	0/0	./.	0/0	0/0	1/1	./.	0/0	0/0	0/0	0/0	0/0	0/0	0/0	0/0	0/0	0/0	0/0	0/0	0/0	0/0	0/0	0/0	0/0
274	15414	S1_2478355	A	T	.	PASS	.	GT	0/0	0/0	0/0	0/0	0/0	0/0	0/0	0/0	0/0	0/0	0/0	./.	0/0	0/0	0/0	./.	./.	0/0	0/0	0/0	0/0	0/0	0/0	0/0	0/0	0/0	0/0	./.	0/0	0/0	1/1	0/0	0/0	0/0	0/0	0/0	0/0	0/0	0/0	0/0	0/0	0/0	0/0	0/0	0/0	0/0	0/0	0/0	0/0
274	15429	S1_2478370	G	T,C	.	PASS	.	GT	0/0	0/0	0/0	0/0	0/0	0/0	0/0	0/0	0/1	0/0	0/0	./.	0/0	0/0	0/0	./.	./.	0/0	1/1	0/0	0/0	0/0	1/1	0/0	0/0	0/0	0/0	./.	0/0	0/0	2/2	0/0	0/0	0/0	0/0	0/0	0/0	0/0	0/0	0/0	0/0	0/0	0/0	0/0	0/0	0/0	0/0	0/0	0/0
274	15435	S1_2478376	G	A	.	PASS	.	GT	0/0	0/0	0/0	0/0	0/0	0/0	0/0	0/0	0/0	0/0	0/0	./.	0/0	0/0	0/0	./.	./.	0/0	0/0	0/0	0/0	0/0	0/0	0/0	0/0	0/0	0/0	./.	0/0	0/0	1/1	0/0	0/0	0/0	0/0	0/0	0/0	0/0	0/0	0/0	0/0	0/0	0/0	0/0	0/0	0/0	0/0	0/0	0/0
274	15447	S1_2478388	G	A	.	PASS	.	GT	0/0	0/0	0/0	0/0	0/0	0/0	0/0	0/0	0/0	0/0	0/0	./.	0/0	0/0	0/0	./.	./.	0/0	0/0	0/0	0/0	0/0	0/0	0/0	0/0	0/0	0/0	./.	0/0	0/0	1/1	1/1	0/0	0/0	0/0	0/0	0/0	0/0	0/0	0/0	0/0	0/0	0/0	0/0	0/0	0/0	0/0	0/0	0/0
274	15451	S1_2478392	T	C	.	PASS	.	GT	0/0	0/0	0/0	0/0	0/0	0/0	0/0	0/0	0/0	0/0	0/0	./.	0/0	0/0	0/0	./.	./.	0/0	0/0	0/0	0/0	0/0	0/0	0/0	0/0	0/0	0/0	./.	0/0	0/0	0/0	1/1	0/0	0/0	0/0	0/0	0/0	0/0	0/0	0/0	0/0	0/0	0/0	0/0	0/0	0/0	0/0	0/0	0/0
274	15481	S1_2478422	G	C	.	PASS	.	GT	0/0	0/0	0/0	./.	0/0	0/0	0/0	0/0	0/0	0/0	./.	./.	./.	0/0	0/0	0/0	0/0	./.	./.	0/0	0/0	0/0	./.	0/0	./.	0/0	0/0	./.	0/0	0/0	./.	1/1	./.	0/0	0/0	0/0	0/0	0/0	./.	0/0	0/0	./.	0/0	0/0	0/0	0/0	./.	0/0	0/0
274	15490	S1_2478431	T	A	.	PASS	.	GT	0/0	0/0	0/0	./.	0/0	0/0	0/0	0/0	0/0	0/0	./.	./.	./.	1/1	0/0	1/1	1/1	./.	./.	0/0	0/0	0/0	./.	0/0	./.	0/0	0/0	./.	0/0	1/1	./.	1/1	./.	0/0	0/0	0/0	0/0	0/0	./.	0/0	0/0	./.	0/0	0/0	0/0	0/0	./.	0/0	0/0
274	15818	S1_2478759	A	G	.	PASS	.	GT	0/0	0/0	./.	0/0	0/0	./.	./.	./.	0/0	0/0	0/0	./.	0/0	0/0	./.	1/1	./.	./.	./.	./.	0/0	0/0	0/0	0/0	0/0	0/0	0/0	1/1	0/0	./.	./.	1/1	0/0	0/0	0/0	0/0	0/0	0/0	0/0	0/0	0/0	0/0	./.	0/0	0/0	./.	./.	0/0	./.
274	15830	S1_2478771	A	T	.	PASS	.	GT	0/0	0/0	./.	0/0	0/0	./.	./.	./.	0/0	0/0	0/0	./.	0/0	0/0	./.	1/1	./.	./.	./.	./.	0/0	0/0	0/0	0/0	0/0	0/0	0/0	1/1	0/0	./.	./.	1/1	0/0	0/0	0/0	0/0	0/0	0/0	0/0	0/0	0/0	0/0	./.	0/0	0/0	./.	./.	0/0	./.
274	15832	S1_2478773	A	G	.	PASS	.	GT	0/0	0/0	./.	0/0	0/0	./.	./.	./.	0/0	0/0	0/0	./.	0/0	0/0	./.	1/1	./.	./.	./.	./.	0/0	0/0	0/0	0/0	0/0	0/0	0/0	1/1	0/0	./.	./.	1/1	0/0	0/0	0/0	0/0	0/0	0/0	0/0	0/0	0/0	0/0	./.	0/0	0/0	./.	./.	0/0	./.
274	15880	S1_2478821	A	T	.	PASS	.	GT	0/0	0/0	0/0	0/0	0/0	0/0	0/0	0/0	0/0	0/0	0/1	./.	0/0	0/0	0/0	./.	./.	0/0	0/0	0/0	0/0	0/0	0/0	0/0	0/0	0/0	0/0	./.	0/0	0/0	./.	./.	0/0	0/0	0/0	0/0	0/0	0/0	0/0	0/0	0/0	0/0	0/0	0/0	0/0	0/0	0/0	0/0	0/0
274	15930	S1_2478871	C	A	.	PASS	.	GT	0/0	0/0	0/0	0/0	0/0	0/0	0/0	0/0	0/0	0/0	0/0	./.	0/0	0/0	0/0	./.	./.	0/0	0/0	0/0	0/0	1/1	0/0	0/0	0/0	0/0	0/0	./.	0/0	0/0	./.	./.	0/0	0/0	0/0	0/0	0/0	0/0	0/0	0/0	0/0	0/0	0/0	0/0	0/0	0/0	0/0	0/0	0/0
274	15938	S1_2478879	A	T	.	PASS	.	GT	0/0	0/0	0/0	0/0	0/0	0/0	0/0	0/0	0/0	0/0	0/0	./.	0/0	0/0	0/0	./.	./.	1/1	0/0	0/0	0/0	0/0	0/0	0/0	0/0	0/0	0/0	./.	0/0	0/0	./.	./.	0/0	0/0	0/0	0/0	0/0	0/0	0/0	0/0	0/0	0/0	0/0	0/0	0/0	0/0	0/0	0/0	0/0
274	15939	S1_2478880	T	C	.	PASS	.	GT	0/0	0/0	0/0	0/0	0/0	0/0	0/0	0/0	0/0	0/0	0/0	./.	0/0	0/0	1/1	./.	./.	0/0	0/0	0/0	0/0	0/0	0/0	0/0	0/0	0/0	0/0	./.	0/0	0/0	./.	./.	0/0	0/0	0/0	0/0	0/0	0/0	1/0	0/0	0/0	0/0	0/0	0/0	0/0	0/0	0/0	0/0	0/0
274	16038	S1_2478979	A	C	.	PASS	.	GT	0/0	0/0	0/0	0/0	0/0	0/0	0/0	0/0	0/0	0/0	0/0	./.	0/0	0/0	0/0	./.	./.	0/0	0/0	0/0	0/0	0/0	0/0	0/1	0/0	0/0	0/0	./.	0/0	0/0	./.	./.	0/0	0/0	0/0	0/0	0/0	0/0	0/1	0/0	0/0	0/0	0/0	0/0	0/0	0/0	0/0	0/0	0/0
277	5486	S1_2501779	T	C	.	PASS	.	GT	./.	./.	1/1	./.	1/0	./.	./.	./.	0/0	./.	./.	./.	./.	./.	./.	./.	./.	./.	./.	./.	./.	0/0	./.	./.	./.	0/0	0/0	./.	./.	./.	./.	./.	0/0	0/0	0/0	./.	./.	1/0	0/0	0/0	0/0	0/0	0/0	./.	./.	./.	./.	0/0	./.
277	5509	S1_2501802	G	A	.	PASS	.	GT	./.	./.	0/0	./.	0/0	./.	./.	./.	0/0	./.	./.	./.	./.	./.	./.	./.	./.	./.	./.	./.	./.	0/0	./.	./.	./.	0/0	1/1	./.	./.	./.	./.	./.	0/0	0/0	0/0	./.	./.	0/0	0/0	0/0	0/0	0/0	0/0	./.	./.	./.	./.	0/0	./.
277	5521	S1_2501814	G	A	.	PASS	.	GT	./.	./.	1/1	./.	1/0	./.	./.	./.	0/0	./.	./.	./.	./.	./.	./.	./.	./.	./.	./.	./.	./.	0/0	./.	./.	./.	0/0	1/1	./.	./.	./.	./.	./.	0/0	0/0	0/0	./.	./.	1/0	0/0	0/0	0/0	0/0	0/0	./.	./.	./.	./.	0/0	./.
277	5524	S1_2501817	C	A	.	PASS	.	GT	./.	./.	0/0	./.	0/0	./.	./.	./.	0/0	./.	./.	./.	./.	./.	./.	./.	./.	./.	./.	./.	./.	0/0	./.	./.	./.	0/0	0/0	./.	./.	./.	./.	./.	0/0	0/0	0/0	./.	./.	0/0	0/0	0/0	0/0	0/0	1/0	./.	./.	./.	./.	0/0	./.
277	5534	S1_2501827	T	C	.	PASS	.	GT	./.	./.	1/1	./.	1/0	./.	./.	./.	0/0	./.	./.	./.	./.	./.	./.	./.	./.	./.	./.	./.	./.	0/0	./.	./.	./.	0/0	1/1	./.	./.	./.	./.	./.	0/0	0/0	0/0	./.	./.	1/0	0/0	0/0	0/0	0/0	1/0	./.	./.	./.	./.	0/0	./.
277	5537	S1_2501830	T	C	.	PASS	.	GT	./.	./.	1/1	./.	1/0	./.	./.	./.	0/0	./.	./.	./.	./.	./.	./.	./.	./.	./.	./.	./.	./.	0/0	./.	./.	./.	0/0	1/1	./.	./.	./.	./.	./.	0/0	0/0	0/0	./.	./.	1/0	0/0	0/0	0/0	0/0	1/0	./.	./.	./.	./.	0/0	./.
277	5540	S1_2501833	A	T	.	PASS	.	GT	./.	./.	0/0	./.	0/0	./.	./.	./.	0/0	./.	./.	./.	./.	./.	./.	./.	./.	./.	./.	./.	./.	0/0	./.	./.	./.	0/0	0/0	./.	./.	./.	./.	./.	0/0	0/0	0/0	./.	./.	0/0	0/0	0/0	0/0	0/0	0/1	./.	./.	./.	./.	0/0	./.
282	5632	S1_2540708	A	G	.	PASS	.	GT	./.	./.	./.	./.	./.	./.	./.	./.	./.	./.	./.	./.	./.	0/0	1/1	./.	./.	./.	1/1	0/0	1/1	1/1	./.	0/0	./.	./.	./.	./.	./.	0/0	./.	./.	./.	./.	./.	./.	./.	./.	./.	./.	./.	./.	./.	./.	./.	./.	./.	./.	./.
282	5683	S1_2540759	C	G	.	PASS	.	GT	0/0	0/0	0/0	0/0	0/0	0/0	0/0	0/0	0/0	0/0	0/0	0/0	0/0	0/0	0/0	./.	1/1	0/0	0/0	0/0	0/0	0/0	0/0	0/0	0/0	0/0	0/0	./.	0/0	0/0	./.	0/0	0/0	0/0	0/0	0/0	0/0	0/0	0/0	0/0	0/0	0/0	0/0	0/0	0/0	0/0	0/0	0/0	0/0
282	5692	S1_2540768	NA	N	.	PASS	.	GT	0/0	0/0	0/0	0/0	0/0	0/0	0/0	0/0	0/0	0/0	0/0	./.	0/0	0/0	0/0	./.	./.	0/0	0/0	1/1	1/1	0/0	0/0	1/1	0/0	0/0	0/0	./.	0/0	1/1	./.	./.	0/0	0/0	0/0	0/0	0/0	0/0	0/0	0/0	0/0	0/0	0/0	0/0	0/0	0/0	0/0	0/0	0/0
282	5693	S1_2540769	NC	N	.	PASS	.	GT	0/0	0/0	0/0	0/0	0/0	0/0	0/0	0/0	0/0	0/0	0/0	./.	0/0	0/0	0/0	./.	./.	0/0	0/0	1/1	1/1	0/0	0/0	1/1	0/0	0/0	0/0	./.	0/0	1/1	./.	./.	0/0	0/0	0/0	0/0	0/0	0/0	0/0	0/0	0/0	0/0	0/0	0/0	0/0	0/0	0/0	0/0	0/0
282	5694	S1_2540770	NT	N	.	PASS	.	GT	0/0	0/0	0/0	0/0	0/0	0/0	0/0	0/0	0/0	0/0	0/0	./.	0/0	0/0	0/0	./.	./.	0/0	0/0	1/1	1/1	0/0	0/0	1/1	0/0	0/0	0/0	./.	0/0	1/1	./.	./.	0/0	0/0	0/0	0/0	0/0	0/0	0/0	0/0	0/0	0/0	0/0	0/0	0/0	0/0	0/0	0/0	0/0
282	5699	S1_2540775	C	T	.	PASS	.	GT	0/0	0/0	0/0	0/0	0/0	0/0	0/0	0/0	0/0	0/0	0/0	1/1	0/0	0/0	0/0	./.	1/1	0/0	0/0	0/0	0/0	0/0	0/0	0/0	0/0	0/0	0/0	./.	0/0	0/0	./.	1/1	0/0	0/0	0/0	0/0	0/0	0/0	0/0	0/0	0/0	0/0	0/0	0/0	0/0	0/0	0/0	0/0	0/0
282	5713	S1_2540789	N	NG,NT	.	PASS	.	GT	0/0	0/0	0/0	0/0	0/0	0/0	0/0	0/0	0/0	0/0	0/0	1/2	0/0	0/0	0/0	./.	1/2	0/0	0/0	1/2	1/2	0/0	0/0	1/2	0/0	0/0	0/0	./.	0/0	1/2	./.	1/2	0/0	0/0	0/0	0/0	0/0	0/0	0/0	0/0	0/0	0/0	0/0	0/0	0/0	0/0	0/0	0/0	0/0
282	5714	S1_2540790	N	NC,NT	.	PASS	.	GT	0/1	0/1	0/1	0/1	0/1	0/1	0/1	0/1	0/1	0/1	0/1	0/0	0/1	0/1	0/1	./.	0/0	0/1	0/1	1/2	1/2	0/1	0/1	1/2	0/1	0/1	0/1	./.	0/1	1/1	./.	0/0	0/1	0/1	0/1	0/1	0/1	0/1	0/1	0/1	0/1	0/1	0/1	0/1	0/1	0/1	0/1	0/1	0/1
282	5715	S1_2540791	NT	N	.	PASS	.	GT	0/0	0/0	0/0	0/0	0/0	0/0	0/0	0/0	0/0	0/0	0/0	1/1	0/0	0/0	0/0	./.	1/1	0/0	0/0	0/0	0/0	0/0	0/0	0/0	0/0	0/0	0/0	./.	0/0	0/0	./.	1/1	0/0	0/0	0/0	0/0	0/0	0/0	0/0	0/0	0/0	0/0	0/0	0/0	0/0	0/0	0/0	0/0	0/0
282	5716	S1_2540792	NC	N	.	PASS	.	GT	0/0	0/0	0/0	0/0	0/0	0/0	0/0	0/0	0/0	0/0	0/0	1/1	0/0	0/0	0/0	./.	1/1	0/0	0/0	0/0	0/0	0/0	0/0	0/0	0/0	0/0	0/0	./.	0/0	0/0	./.	1/1	0/0	0/0	0/0	0/0	0/0	0/0	0/0	0/0	0/0	0/0	0/0	0/0	0/0	0/0	0/0	0/0	0/0
282	5720	S1_2540796	G	C	.	PASS	.	GT	0/0	0/0	0/0	0/0	0/0	0/0	0/0	0/0	0/0	0/0	0/0	0/0	0/0	1/1	0/0	./.	0/0	0/0	0/0	0/0	0/0	0/0	0/0	0/0	1/1	0/0	0/0	./.	0/0	0/0	./.	0/0	0/0	0/0	0/0	0/0	0/0	0/0	0/0	0/0	0/0	0/0	0/0	0/0	0/0	0/0	0/0	0/0	0/0
282	5732	S1_2540808	NT	N	.	PASS	.	GT	0/0	0/0	0/0	0/0	0/0	0/0	0/0	0/0	0/0	0/0	0/0	0/0	0/0	0/0	0/0	./.	0/0	0/0	0/0	1/1	1/1	0/0	0/0	1/1	0/0	0/0	0/0	./.	0/0	1/1	./.	0/0	0/0	0/0	0/0	0/0	0/0	0/0	0/0	0/0	0/0	0/0	0/0	0/0	0/0	0/0	0/0	0/0	0/0
282	5733	S1_2540809	NC	N	.	PASS	.	GT	0/0	0/0	0/0	0/0	0/0	0/0	0/0	0/0	0/0	0/0	0/0	0/0	0/0	0/0	0/0	./.	0/0	0/0	0/0	1/1	1/1	0/0	0/0	1/1	0/0	0/0	0/0	./.	0/0	1/1	./.	0/0	0/0	0/0	0/0	0/0	0/0	0/0	0/0	0/0	0/0	0/0	0/0	0/0	0/0	0/0	0/0	0/0	0/0
282	5734	S1_2540810	NT	N	.	PASS	.	GT	0/0	0/0	0/0	0/0	0/0	0/0	0/0	0/0	0/0	0/0	0/0	0/0	0/0	0/0	0/0	./.	0/0	0/0	0/0	1/1	1/1	0/0	0/0	1/1	0/0	0/0	0/0	./.	0/0	1/1	./.	0/0	0/0	0/0	0/0	0/0	0/0	0/0	0/0	0/0	0/0	0/0	0/0	0/0	0/0	0/0	0/0	0/0	0/0
282	5774	S1_2540850	G	A	.	PASS	.	GT	0/0	0/0	0/0	0/0	0/0	0/0	0/0	0/0	0/0	0/0	0/0	./.	0/0	1/1	0/0	./.	./.	0/0	0/0	1/1	1/1	0/0	0/0	1/1	0/0	0/0	0/0	./.	0/0	1/1	./.	./.	0/0	0/0	0/0	0/0	0/0	0/0	0/0	0/0	0/0	0/0	0/0	0/0	0/0	0/0	0/0	0/0	0/0
282	5775	S1_2540851	A	G	.	PASS	.	GT	0/0	0/0	0/0	0/0	0/0	0/0	0/0	0/0	0/0	0/0	0/0	./.	0/0	0/0	0/0	./.	./.	0/0	0/0	1/1	1/1	0/0	0/0	1/1	0/0	0/0	0/0	./.	0/0	1/1	./.	./.	0/0	0/0	0/0	0/0	0/0	0/0	0/0	0/0	0/0	0/0	0/0	0/0	0/0	0/0	0/0	0/0	0/0
282	5794	S1_2540870	G	C	.	PASS	.	GT	0/0	0/0	0/0	0/0	0/0	0/0	0/0	0/0	0/0	0/0	1/1	./.	1/1	1/1	1/1	./.	./.	0/0	0/0	0/0	0/0	1/1	1/1	0/0	0/0	0/0	1/1	./.	1/0	0/0	./.	./.	0/0	0/0	0/0	0/0	0/0	0/0	0/0	0/0	0/0	0/0	0/0	0/0	0/0	1/1	0/0	0/0	0/0
282	5824	S1_2540900	C	G	.	PASS	.	GT	0/0	0/0	0/0	0/0	0/0	0/0	0/0	0/0	0/0	0/0	0/0	./.	0/0	0/0	1/1	./.	./.	1/1	1/1	1/1	1/1	0/0	0/0	1/1	0/0	0/0	0/0	./.	0/0	1/1	./.	./.	0/0	0/0	0/0	0/0	0/0	0/0	0/0	0/0	0/0	0/0	0/0	0/0	0/0	0/0	0/0	0/0	0/0
295	496	S1_2609020	G	C	.	PASS	.	GT	0/0	0/0	0/0	0/0	0/0	0/0	0/0	0/0	0/0	0/0	1/1	./.	1/1	1/1	1/1	./.	./.	1/1	0/0	0/0	1/1	0/0	0/0	0/0	./.	1/1	0/0	./.	0/0	0/0	./.	./.	0/0	0/0	0/0	0/0	0/0	0/0	0/0	0/0	0/0	0/0	0/0	0/0	0/0	0/0	0/0	0/0	0/0
295	501	S1_2609025	C	T	.	PASS	.	GT	0/0	0/0	0/0	0/0	0/0	0/0	0/0	0/0	0/0	0/0	0/0	./.	0/0	0/0	0/0	./.	./.	0/0	1/1	0/0	0/0	0/0	0/0	0/0	./.	0/0	0/0	./.	0/0	0/0	./.	./.	0/0	0/0	0/0	0/0	0/0	0/0	0/0	0/0	0/0	0/0	0/0	0/0	0/0	0/0	0/0	0/0	0/0
295	668	S1_2609192	T	A	.	PASS	.	GT	0/0	0/0	0/0	0/0	0/0	./.	0/0	0/0	0/0	0/0	0/0	./.	0/0	0/0	0/0	./.	./.	0/0	0/0	0/0	0/0	0/0	0/0	0/0	0/0	0/0	0/0	./.	0/0	0/0	./.	./.	0/0	0/0	0/0	0/0	0/0	0/0	1/0	0/0	0/0	0/0	0/0	0/0	0/0	0/0	0/0	0/0	0/0
295	674	S1_2609198	T	A	.	PASS	.	GT	0/0	0/0	0/0	0/0	1/0	./.	0/0	0/0	0/0	0/0	0/0	./.	0/0	0/0	0/0	./.	./.	0/0	0/0	0/0	0/0	0/0	0/0	0/0	0/0	0/0	0/0	./.	0/0	0/0	./.	./.	0/0	0/0	0/0	0/0	0/0	0/0	0/0	0/0	0/0	0/0	0/0	0/0	0/0	0/0	0/0	0/0	0/0
295	676	S1_2609200	T	A	.	PASS	.	GT	0/0	0/0	0/0	0/0	0/0	./.	0/0	0/0	0/0	0/0	0/0	./.	0/0	0/0	0/0	./.	./.	0/0	0/0	0/0	0/0	0/0	0/0	0/0	0/0	0/0	0/0	./.	0/0	0/0	./.	./.	0/0	0/0	0/0	0/0	0/0	0/0	0/0	0/0	0/0	0/0	0/0	0/0	0/0	1/0	0/0	0/0	0/0
295	697	S1_2609221	G	A	.	PASS	.	GT	0/0	0/0	0/0	0/0	0/0	0/0	0/0	0/0	0/0	0/0	0/0	./.	0/0	0/0	0/0	0/0	./.	0/0	0/0	0/0	0/0	0/0	0/0	0/0	0/0	0/0	0/0	./.	0/0	0/0	1/1	0/0	0/0	0/0	0/0	0/0	0/0	0/0	0/0	0/0	0/0	0/0	0/0	0/0	0/0	0/0	0/0	0/0	0/0
295	700	S1_2609224	C	T	.	PASS	.	GT	0/0	0/0	0/0	0/0	0/0	0/0	0/0	0/0	0/0	0/0	0/0	./.	0/0	0/0	0/0	0/0	./.	0/0	0/0	0/0	0/0	0/0	0/0	0/0	0/0	0/0	0/0	./.	0/0	0/0	1/1	0/0	0/0	0/0	0/0	0/0	0/0	0/0	0/0	0/0	0/0	0/0	0/0	0/0	0/0	0/0	0/0	0/0	0/0
295	704	S1_2609228	A	G	.	PASS	.	GT	0/0	0/0	0/0	0/0	0/0	0/0	0/0	0/0	0/0	0/0	0/0	./.	0/0	0/0	0/0	0/0	./.	0/0	0/0	0/0	0/0	0/0	0/0	0/0	0/0	0/0	0/0	./.	0/0	0/0	1/1	0/0	0/0	0/0	0/0	0/0	0/0	0/0	0/0	0/0	0/0	0/0	0/0	0/0	0/0	0/0	0/0	0/0	0/0
295	724	S1_2609248	C	T	.	PASS	.	GT	0/0	0/0	0/0	0/0	0/0	0/0	0/0	0/0	0/0	0/0	0/0	./.	0/0	0/0	0/0	0/0	./.	0/0	0/0	0/0	0/0	0/0	0/0	0/0	0/0	0/0	0/0	./.	0/0	0/0	1/1	0/0	0/0	0/0	0/0	0/0	0/0	0/0	0/0	0/0	0/0	0/0	0/0	0/0	0/0	0/0	0/0	0/0	0/0
295	763	S1_2609287	A	T	.	PASS	.	GT	0/0	0/0	0/0	0/0	0/0	0/0	0/0	0/0	0/0	0/0	0/0	./.	0/1	0/0	0/0	./.	./.	0/0	0/0	0/0	0/0	0/0	0/0	0/0	0/0	0/0	0/0	./.	0/0	0/0	./.	./.	0/0	0/0	0/0	0/0	0/0	0/0	0/0	0/0	0/0	0/0	0/0	0/0	0/0	0/0	0/0	0/0	0/0
295	766	S1_2609290	C	T	.	PASS	.	GT	0/0	0/0	0/0	0/0	0/0	0/0	0/0	0/0	0/0	0/0	0/0	./.	0/0	0/0	0/0	./.	./.	0/0	0/0	0/0	0/0	0/0	0/0	0/0	0/0	0/0	0/0	./.	0/0	0/1	./.	./.	0/0	0/1	0/0	0/0	0/0	0/0	0/0	0/0	0/0	0/0	0/0	0/1	0/0	0/0	0/0	0/0	0/0
295	776	S1_2609300	C	A	.	PASS	.	GT	0/0	0/0	0/0	0/0	0/0	0/0	0/0	0/0	0/0	0/0	0/0	./.	0/0	0/0	0/0	./.	./.	0/0	0/0	0/0	1/1	0/0	0/0	0/0	0/0	0/0	0/0	./.	0/0	0/0	./.	./.	0/0	0/0	0/0	0/0	0/0	0/0	0/0	0/0	0/0	0/0	0/0	0/0	0/0	0/0	0/0	0/0	0/0
295	793	S1_2609317	C	T	.	PASS	.	GT	0/0	0/0	0/0	0/0	0/0	0/0	0/0	0/0	0/0	0/0	1/1	./.	1/1	1/1	1/1	./.	./.	1/1	0/0	0/0	1/1	0/0	0/0	0/0	1/1	1/1	0/0	./.	0/0	0/0	./.	./.	0/0	0/0	0/0	0/0	0/0	0/0	0/0	0/0	0/0	0/0	0/0	0/0	0/0	0/0	0/0	0/0	0/0
295	796	S1_2609320	G	A	.	PASS	.	GT	0/0	0/0	0/0	0/0	0/0	0/0	0/0	0/0	0/0	0/0	0/0	./.	0/0	0/0	0/0	./.	./.	1/1	0/0	0/0	0/0	0/0	0/0	0/0	0/0	0/0	0/0	./.	0/0	0/0	./.	./.	0/0	0/0	0/0	0/0	0/0	0/0	0/0	0/0	0/0	0/0	0/0	0/0	0/0	0/0	0/0	0/0	0/0
295	803	S1_2609327	T	G	.	PASS	.	GT	0/0	0/0	0/0	0/0	0/0	0/0	0/0	0/0	0/0	0/0	0/0	./.	0/0	0/0	0/0	./.	./.	0/0	0/0	0/0	0/0	0/0	0/0	1/0	0/0	0/0	0/0	./.	0/0	0/0	./.	./.	0/0	0/0	0/0	0/0	0/0	0/0	0/0	0/0	0/0	0/0	0/0	0/0	0/0	0/0	0/0	0/0	0/0
295	807	S1_2609331	T	G	.	PASS	.	GT	0/0	0/0	0/0	0/0	0/0	0/0	0/0	0/0	0/0	0/0	0/0	./.	1/0	0/0	0/0	./.	./.	0/0	0/0	0/0	0/0	0/0	0/0	0/0	0/0	0/0	0/0	./.	0/0	0/0	./.	./.	0/0	0/0	0/0	0/0	0/0	0/0	1/0	0/0	0/0	0/0	0/0	0/0	0/0	0/0	0/0	0/0	0/0
295	858	S1_2609382	C	T	.	PASS	.	GT	0/0	0/0	0/0	0/0	0/0	0/0	0/0	0/0	0/0	0/0	0/0	0/0	0/0	0/0	0/0	./.	0/0	0/0	0/0	0/0	1/1	0/0	0/0	0/0	0/0	0/0	0/0	0/0	0/0	0/0	0/0	0/0	0/0	0/0	0/0	0/0	0/0	0/0	0/0	0/0	0/0	0/0	0/0	0/0	0/0	0/0	0/0	0/0	0/0
295	863	S1_2609387	G	T	.	PASS	.	GT	0/0	0/0	0/0	0/0	0/0	0/0	0/0	0/0	0/0	0/0	0/0	0/0	0/0	0/0	0/0	./.	0/0	0/0	0/0	0/0	1/1	0/0	0/0	0/0	0/0	0/0	0/0	0/0	0/0	0/0	0/0	0/0	0/0	0/0	0/0	0/0	0/0	0/0	0/0	0/0	0/0	0/0	0/0	0/0	0/0	0/0	0/0	0/0	0/0
295	881	S1_2609405	T	A	.	PASS	.	GT	0/0	0/0	0/0	0/0	0/0	0/0	0/0	0/0	0/0	0/0	0/0	1/1	0/0	0/0	0/0	./.	0/0	0/0	0/0	0/0	0/0	0/0	0/0	0/0	0/0	0/0	0/0	1/1	0/0	0/0	1/1	0/0	0/0	0/0	0/0	0/0	0/0	0/0	0/0	0/0	0/0	0/0	0/0	0/0	0/0	0/0	0/0	0/0	0/0
295	886	S1_2609410	C	T	.	PASS	.	GT	0/0	0/0	0/0	0/0	0/0	0/0	0/0	0/0	0/0	0/0	0/0	0/0	0/0	0/0	0/0	./.	0/0	0/0	0/0	0/0	0/0	0/0	0/0	0/0	0/0	0/0	0/0	0/0	0/0	0/0	0/0	1/1	0/0	0/0	0/0	0/0	0/0	0/0	0/0	0/0	0/0	0/0	0/0	0/0	0/0	0/0	0/0	0/0	0/0
295	900	S1_2609424	C	T	.	PASS	.	GT	0/0	0/0	0/0	0/0	0/0	0/0	0/0	0/0	0/0	0/0	0/0	0/0	0/0	0/0	0/0	./.	0/0	0/0	0/0	0/0	0/0	0/0	0/0	0/0	0/0	0/0	0/0	0/0	0/0	0/0	0/0	1/1	0/0	0/0	0/0	0/0	0/0	0/0	0/0	0/0	0/0	0/0	0/0	0/0	0/0	0/0	0/0	0/0	0/0
295	4513	S1_2613037	A	T	.	PASS	.	GT	0/0	0/0	0/0	./.	./.	0/0	0/0	0/0	0/0	./.	0/0	./.	0/0	0/0	0/0	./.	./.	0/0	0/0	0/0	0/0	0/0	./.	0/0	1/1	0/0	0/0	./.	0/0	0/0	./.	./.	./.	0/0	0/0	0/0	0/0	0/0	./.	0/0	0/1	0/0	0/0	0/0	0/0	0/0	0/0	0/0	0/0
295	4815	S1_2613339	T	C	.	PASS	.	GT	0/0	0/0	0/0	0/0	0/0	0/0	0/0	0/0	0/0	0/0	0/0	0/0	0/0	0/0	0/0	0/0	./.	0/0	0/0	0/0	1/1	0/0	0/0	0/0	0/0	0/0	0/0	0/0	0/0	0/0	0/0	./.	0/0	0/0	0/0	0/0	0/0	0/0	0/0	0/0	0/0	0/0	0/0	0/0	0/0	0/0	0/0	0/0	0/0
295	4837	S1_2613361	T	C	.	PASS	.	GT	0/0	0/0	0/0	0/0	0/0	0/0	0/0	0/0	0/0	0/0	0/0	0/0	0/0	0/0	0/0	1/1	./.	0/0	0/0	0/0	0/0	0/0	0/0	0/0	0/0	0/0	0/0	1/1	0/0	0/0	0/0	./.	0/0	0/0	0/0	0/0	0/0	0/0	0/0	0/0	0/0	0/0	0/0	0/0	0/0	0/0	0/0	0/0	0/0
295	4842	S1_2613366	G	C	.	PASS	.	GT	0/0	0/0	0/0	0/0	0/0	0/0	0/0	0/0	0/0	0/0	0/0	0/0	0/0	0/0	0/0	0/0	./.	1/1	0/0	0/0	0/0	0/0	0/0	0/0	0/0	0/0	0/0	0/0	0/0	0/0	0/0	./.	0/0	0/0	0/0	0/0	0/0	0/0	0/0	0/0	0/0	0/0	0/0	0/0	0/0	0/0	0/0	0/0	0/0
295	4849	S1_2613373	G	T	.	PASS	.	GT	0/0	0/0	0/0	0/0	0/0	0/0	0/0	0/0	0/0	0/0	0/0	0/0	0/0	0/0	0/0	1/1	./.	0/0	0/0	0/0	0/0	0/0	0/0	0/0	0/0	0/0	0/0	1/1	0/0	0/0	0/0	./.	0/0	0/0	0/0	0/0	0/0	0/0	0/0	0/0	0/0	0/0	0/0	0/0	0/0	0/0	0/0	0/0	0/0
295	4852	S1_2613376	T	C	.	PASS	.	GT	0/0	0/0	0/0	0/0	0/0	0/0	0/0	0/0	0/0	0/0	0/0	1/1	0/0	0/0	0/0	1/1	./.	0/0	0/0	0/0	0/0	0/0	0/0	0/0	0/0	0/0	0/0	1/1	0/0	0/0	1/1	./.	0/0	0/0	0/0	0/0	0/0	0/0	0/0	0/0	0/0	0/0	0/0	0/0	0/0	0/0	0/0	0/0	0/0
295	4951	S1_2613475	G	C	.	PASS	.	GT	0/0	0/0	0/0	0/0	0/0	0/0	0/0	0/0	0/0	0/0	0/0	1/1	0/0	0/0	0/0	0/0	./.	0/0	0/0	0/0	0/0	0/0	0/0	0/0	0/0	0/0	0/0	0/0	0/0	0/0	0/0	./.	0/0	0/0	0/0	0/0	0/0	0/0	0/0	0/0	0/0	0/0	0/0	0/0	0/0	0/0	0/0	0/0	0/0
295	4952	S1_2613476	C	T	.	PASS	.	GT	0/0	0/0	0/0	0/0	0/0	0/0	0/0	0/0	0/0	0/0	0/0	0/0	0/0	1/1	0/0	0/0	./.	0/0	0/0	0/0	0/0	0/0	0/0	0/0	0/0	0/0	0/0	0/0	0/0	0/0	0/0	./.	0/0	0/0	0/0	0/0	0/0	0/0	0/0	0/0	0/0	0/0	0/0	0/0	0/0	0/0	0/0	0/0	0/0
295	4985	S1_2613509	G	A	.	PASS	.	GT	./.	0/0	0/0	0/0	0/0	0/0	0/0	0/0	./.	./.	0/0	./.	0/0	0/0	0/0	1/1	./.	./.	0/0	./.	./.	./.	./.	0/0	0/0	./.	0/0	1/1	./.	0/0	./.	./.	./.	0/0	0/0	0/0	0/0	0/0	0/0	0/0	0/0	./.	./.	0/0	0/0	0/0	./.	0/0	0/0
295	4997	S1_2613521	C	G	.	PASS	.	GT	./.	0/0	0/0	0/0	0/0	0/0	0/0	0/0	./.	./.	1/1	./.	1/1	0/0	0/0	0/0	./.	./.	0/0	./.	./.	./.	./.	0/0	0/0	./.	0/0	0/0	./.	0/0	./.	./.	./.	0/0	0/0	0/0	0/0	0/0	0/0	0/0	0/0	./.	./.	0/0	0/0	0/0	./.	0/0	0/0
295	4999	S1_2613523	T	C	.	PASS	.	GT	./.	0/0	0/0	0/0	0/0	0/0	0/0	0/0	./.	./.	0/0	./.	0/0	0/0	0/0	1/1	./.	./.	0/0	./.	./.	./.	./.	0/0	0/0	./.	0/0	1/1	./.	0/0	./.	./.	./.	0/0	0/0	0/0	0/0	0/0	0/0	0/0	0/0	./.	./.	0/0	0/0	0/0	./.	0/0	0/0
295	5009	S1_2613533	T	G	.	PASS	.	GT	./.	0/0	0/0	0/0	0/0	0/0	0/0	0/0	./.	./.	0/0	./.	0/0	0/0	0/0	0/0	./.	./.	0/0	./.	./.	./.	./.	0/0	0/0	./.	0/0	1/1	./.	0/0	./.	./.	./.	0/0	0/0	0/0	0/0	0/0	0/0	0/0	0/0	./.	./.	0/0	0/0	0/0	./.	0/0	0/0
295	5025	S1_2613549	G	A	.	PASS	.	GT	./.	./.	./.	./.	./.	./.	./.	./.	./.	./.	./.	0/0	./.	./.	./.	./.	1/1	./.	./.	./.	./.	./.	./.	./.	./.	./.	./.	./.	./.	./.	0/0	./.	./.	./.	./.	./.	./.	./.	./.	./.	./.	./.	./.	./.	./.	./.	./.	./.	./.
295	5031	S1_2613555	G	A	.	PASS	.	GT	./.	./.	./.	./.	./.	./.	./.	./.	./.	./.	./.	0/0	./.	./.	./.	./.	0/0	./.	./.	./.	./.	./.	./.	./.	./.	./.	./.	./.	./.	./.	1/1	./.	./.	./.	./.	./.	./.	./.	./.	./.	./.	./.	./.	./.	./.	./.	./.	./.	./.
295	5284	S1_2613808	N	NA,NC	.	PASS	.	GT	./.	./.	./.	./.	0/0	0/0	./.	0/0	0/0	./.	0/0	1/2	0/0	0/0	0/0	./.	1/2	./.	0/0	0/0	0/0	0/0	./.	0/0	0/0	0/0	./.	1/2	./.	0/0	1/2	./.	./.	0/0	./.	0/0	./.	./.	./.	./.	0/0	0/0	./.	./.	0/0	./.	./.	./.	./.
295	5292	S1_2613816	NT	N	.	PASS	.	GT	./.	./.	./.	./.	0/0	0/0	./.	0/0	0/0	./.	0/0	0/0	0/0	0/0	0/0	./.	0/0	./.	0/0	0/0	0/0	0/0	./.	0/0	0/0	0/0	./.	1/1	./.	0/0	0/0	./.	./.	0/0	./.	0/0	./.	./.	./.	./.	0/0	0/0	./.	./.	0/0	./.	./.	./.	./.
295	5293	S1_2613817	NG	N	.	PASS	.	GT	./.	./.	./.	./.	0/0	0/0	./.	0/0	0/0	./.	0/0	0/0	0/0	0/0	0/0	./.	0/0	./.	0/0	0/0	0/0	0/0	./.	0/0	0/0	0/0	./.	1/1	./.	0/0	0/0	./.	./.	0/0	./.	0/0	./.	./.	./.	./.	0/0	0/0	./.	./.	0/0	./.	./.	./.	./.
295	5295	S1_2613819	NG	N	.	PASS	.	GT	./.	./.	./.	./.	0/0	0/0	./.	0/0	0/0	./.	0/0	1/1	0/0	0/0	0/0	./.	1/1	./.	0/0	0/0	0/0	0/0	./.	0/0	0/0	0/0	./.	0/0	./.	0/0	1/1	./.	./.	0/0	./.	0/0	./.	./.	./.	./.	0/0	0/0	./.	./.	0/0	./.	./.	./.	./.
295	5296	S1_2613820	NT	N	.	PASS	.	GT	./.	./.	./.	./.	0/0	0/0	./.	0/0	0/0	./.	0/0	1/1	0/0	0/0	0/0	./.	1/1	./.	0/0	0/0	0/0	0/0	./.	0/0	0/0	0/0	./.	0/0	./.	0/0	1/1	./.	./.	0/0	./.	0/0	./.	./.	./.	./.	0/0	0/0	./.	./.	0/0	./.	./.	./.	./.
295	5300	S1_2613824	A	G	.	PASS	.	GT	./.	./.	./.	./.	0/0	0/0	./.	0/0	0/0	./.	0/0	1/1	0/0	0/0	0/0	./.	0/0	./.	0/0	0/0	0/0	0/0	./.	0/0	0/0	0/0	./.	0/0	./.	0/0	0/0	./.	./.	0/0	./.	0/0	./.	./.	./.	./.	0/0	0/0	./.	./.	0/0	./.	./.	./.	./.
295	5316	S1_2613840	A	T	.	PASS	.	GT	./.	./.	./.	./.	0/0	0/0	./.	0/0	0/0	./.	0/0	1/1	0/0	0/0	0/0	./.	1/1	./.	0/0	0/0	0/0	0/0	./.	0/0	0/0	0/0	./.	0/0	./.	0/0	1/1	./.	./.	0/0	./.	0/0	./.	./.	./.	./.	0/0	0/0	./.	./.	0/0	./.	./.	./.	./.
295	6107	S1_2614631	A	G	.	PASS	.	GT	0/0	0/0	0/0	0/0	0/0	0/0	0/0	0/0	0/0	0/0	0/0	./.	0/0	0/0	0/0	0/0	./.	0/0	0/0	0/0	0/0	0/0	0/0	0/0	0/0	0/0	0/0	0/0	0/0	0/0	./.	1/1	0/0	0/0	0/0	0/0	0/0	0/0	0/0	0/0	0/0	0/0	0/0	0/0	0/0	0/0	0/0	0/0	0/0
295	6116	S1_2614640	T	A	.	PASS	.	GT	0/0	0/0	0/0	0/0	0/0	0/0	0/0	0/0	0/0	0/0	0/0	./.	0/0	0/0	0/0	1/1	./.	0/0	0/0	0/0	0/0	0/0	0/0	0/0	0/0	0/0	0/0	1/1	0/0	0/0	./.	1/1	0/0	0/0	0/0	1/0	0/0	0/0	0/0	0/0	0/0	0/0	0/0	0/0	0/0	0/0	0/0	0/0	0/0
295	6135	S1_2614659	T	A	.	PASS	.	GT	0/0	0/0	0/0	0/0	0/0	0/0	0/0	0/0	0/0	0/0	0/0	./.	0/0	0/0	0/0	0/0	./.	0/0	0/0	0/0	0/0	0/0	0/0	0/0	1/1	0/0	0/0	0/0	0/0	0/0	./.	0/0	0/0	0/0	0/0	0/0	0/0	0/0	0/0	0/0	0/0	0/0	0/0	0/0	0/0	0/0	0/0	0/0	0/0
295	6231	S1_2614755	A	G	.	PASS	.	GT	0/0	0/0	0/0	0/0	0/0	0/0	0/0	0/0	0/0	0/0	0/0	0/0	0/0	0/0	0/0	0/0	0/0	0/0	0/0	0/0	0/0	0/0	0/0	0/0	0/0	0/0	0/0	0/0	0/0	0/0	1/1	0/0	0/0	0/0	0/0	0/0	0/0	0/0	0/0	0/0	0/0	0/0	0/0	0/0	0/0	0/0	0/0	0/0	0/0
295	6233	S1_2614757	T	C	.	PASS	.	GT	0/0	0/0	0/0	0/0	0/0	0/0	0/0	0/0	0/0	0/0	0/0	0/0	0/0	1/1	0/0	0/0	0/0	0/0	0/0	0/0	0/0	0/0	0/0	0/0	0/0	0/0	0/0	0/0	0/0	0/0	0/0	0/0	0/0	0/0	0/0	0/0	0/0	0/0	0/0	0/0	0/0	0/0	0/0	0/0	0/0	0/0	0/0	0/0	0/0
295	6265	S1_2614789	C	T	.	PASS	.	GT	0/0	0/0	0/0	0/0	0/0	0/0	0/0	0/0	0/0	0/0	0/0	0/0	0/0	0/0	0/0	0/0	0/0	0/0	0/0	0/0	0/0	0/0	0/0	0/0	0/0	0/0	0/0	0/0	0/0	0/0	0/0	1/1	0/0	0/0	0/0	0/0	0/0	0/0	0/0	0/0	0/0	0/0	0/0	0/0	0/0	0/0	0/0	0/0	0/0
295	6268	S1_2614792	T	.	.	PASS	.	GT	0/0	0/0	0/0	0/0	0/0	0/0	0/0	0/0	0/0	0/0	0/0	0/0	0/0	0/0	0/0	0/0	0/0	0/0	0/0	0/0	0/0	0/0	0/0	0/0	0/0	0/0	0/0	0/0	0/0	0/0	0/0	0/0	0/0	0/0	0/0	0/0	0/0	0/0	0/0	0/0	0/0	0/0	0/0	0/0	0/0	0/0	0/0	0/0	0/0
295	6283	S1_2614807	A	G	.	PASS	.	GT	0/0	0/0	0/0	0/0	0/0	0/0	0/0	0/0	0/0	0/0	0/0	0/0	0/0	0/0	0/0	0/0	1/1	0/0	0/0	0/0	0/0	0/0	0/0	0/0	0/0	0/0	0/0	0/0	0/0	0/0	0/0	0/0	0/0	0/0	0/0	0/0	0/0	0/0	0/0	0/0	0/0	0/0	0/0	0/0	0/0	0/0	0/0	0/0	0/0
295	6970	S1_2615494	A	.	.	PASS	.	GT	0/0	0/0	0/0	0/0	0/0	0/0	0/0	0/0	0/0	0/0	0/0	./.	0/0	0/0	0/0	0/0	0/0	0/0	0/0	0/0	0/0	0/0	0/0	0/0	0/0	0/0	0/0	0/0	0/0	0/0	0/0	0/0	0/0	0/0	0/0	0/0	0/0	0/0	0/0	0/0	0/0	0/0	0/0	0/0	0/0	0/0	0/0	0/0	0/0
295	6994	S1_2615518	A	G	.	PASS	.	GT	0/0	0/0	0/0	0/0	0/0	0/0	0/0	0/0	0/0	0/0	0/0	./.	0/0	0/0	0/0	1/1	0/0	0/0	0/0	0/0	0/0	0/0	0/0	0/0	0/0	0/0	0/0	1/1	0/0	0/0	0/0	0/0	0/0	0/0	0/0	0/0	0/0	0/0	0/0	0/0	0/0	0/0	0/0	0/0	0/0	0/0	0/0	0/0	0/0
295	7028	S1_2615552	C	A	.	PASS	.	GT	0/0	./.	0/0	0/0	0/0	0/0	0/0	0/0	0/0	0/0	0/0	./.	0/0	0/0	0/0	./.	1/1	0/0	0/0	0/0	0/0	0/0	0/0	0/0	0/0	0/0	0/0	./.	0/0	0/0	./.	0/0	0/0	0/0	0/0	0/0	0/0	0/0	0/0	0/0	0/0	0/0	0/0	0/0	0/0	0/0	0/0	0/0	0/0
295	7045	S1_2615569	C	G	.	PASS	.	GT	0/0	./.	0/0	0/0	0/0	0/0	0/0	0/0	0/0	0/0	0/0	./.	0/0	0/0	0/0	./.	1/1	0/0	0/0	0/0	0/0	0/0	0/0	0/0	0/0	0/0	0/0	./.	0/0	0/0	./.	0/0	0/0	0/0	0/0	0/0	0/0	0/0	0/0	0/0	0/0	0/0	0/0	0/0	0/0	0/0	0/0	0/0	0/0
295	7280	S1_2615804	C	A	.	PASS	.	GT	0/0	0/0	./.	0/0	0/0	./.	0/0	0/0	./.	./.	0/0	./.	0/0	0/0	0/0	./.	0/0	0/0	./.	0/0	1/1	0/0	0/0	0/0	0/0	0/0	0/0	./.	0/0	0/0	0/0	0/0	0/0	0/0	0/0	0/0	0/0	0/0	0/0	0/0	0/0	0/0	0/0	0/0	./.	0/0	0/0	0/0	0/0
295	7290	S1_2615814	C	T	.	PASS	.	GT	0/0	0/0	./.	0/0	0/0	./.	0/0	0/0	./.	./.	0/0	./.	0/0	0/0	0/0	./.	0/0	1/1	./.	0/0	0/0	0/0	0/0	0/0	0/0	0/0	0/0	./.	0/0	0/0	0/0	0/0	0/0	0/0	0/0	0/0	0/0	0/0	0/0	0/0	0/0	0/0	0/0	0/0	./.	0/0	0/0	0/0	0/0
295	7294	S1_2615818	T	C	.	PASS	.	GT	0/0	0/0	./.	0/0	0/0	./.	0/0	0/0	./.	./.	0/0	./.	0/0	0/0	0/0	./.	0/0	0/0	./.	0/0	0/0	0/0	0/0	0/0	0/0	0/0	0/0	./.	0/0	0/0	1/1	0/0	0/0	0/0	0/0	0/0	0/0	0/0	0/0	0/0	0/0	0/0	0/0	0/0	./.	0/0	0/0	0/0	0/0
295	7304	S1_2615828	T	C	.	PASS	.	GT	0/0	0/0	./.	0/0	0/0	./.	0/0	0/0	./.	./.	0/0	./.	0/0	0/0	0/0	./.	0/0	0/0	./.	0/0	0/0	0/0	0/0	0/0	0/0	0/0	0/0	./.	0/0	0/0	0/0	1/1	0/0	0/0	0/0	0/0	0/0	0/0	0/0	0/0	0/0	0/0	0/0	0/0	./.	0/0	0/0	0/0	0/0
295	7306	S1_2615830	T	C	.	PASS	.	GT	0/0	0/0	./.	0/0	0/0	./.	0/0	0/0	./.	./.	1/1	./.	1/1	1/1	1/1	./.	1/1	1/1	./.	0/0	1/1	1/1	0/0	0/0	1/1	1/1	0/0	./.	0/0	1/1	1/1	1/1	0/0	0/0	0/0	0/0	0/0	0/0	0/0	0/0	0/0	0/0	0/0	0/0	./.	0/0	0/0	0/0	0/0
295	8652	S1_2617176	A	T	.	PASS	.	GT	0/0	0/0	./.	./.	./.	0/0	./.	0/0	0/0	./.	0/0	./.	./.	./.	./.	1/1	./.	0/0	./.	./.	./.	0/0	./.	0/0	0/0	0/0	./.	1/1	./.	0/0	./.	./.	./.	0/0	./.	0/0	./.	0/0	./.	./.	0/0	./.	0/0	./.	0/0	./.	./.	0/0	0/0
295	8653	S1_2617177	G	C	.	PASS	.	GT	0/0	0/0	./.	./.	./.	0/0	./.	0/0	0/0	./.	0/0	./.	./.	./.	./.	1/1	./.	0/0	./.	./.	./.	0/0	./.	0/0	0/0	0/0	./.	1/1	./.	0/0	./.	./.	./.	0/0	./.	0/0	./.	0/0	./.	./.	0/0	./.	0/0	./.	0/0	./.	./.	0/0	0/0
295	8671	S1_2617195	C	T	.	PASS	.	GT	0/0	0/0	./.	./.	./.	0/0	./.	0/0	0/0	./.	0/0	./.	./.	./.	./.	1/1	./.	0/0	./.	./.	./.	0/0	./.	0/0	0/0	0/0	./.	1/1	./.	0/0	./.	./.	./.	0/0	./.	0/0	./.	0/0	./.	./.	0/0	./.	0/0	./.	0/0	./.	./.	0/0	0/0
295	8709	S1_2617233	T	A	.	PASS	.	GT	0/0	0/0	./.	./.	./.	0/0	./.	0/0	0/0	./.	0/0	./.	./.	./.	./.	1/1	./.	0/0	./.	./.	./.	0/0	./.	0/0	0/0	0/0	./.	1/1	./.	0/0	./.	./.	./.	0/0	./.	0/0	./.	0/0	./.	./.	0/0	./.	0/0	./.	0/0	./.	./.	0/0	0/0
301	6438	S1_2658563	G	A	.	PASS	.	GT	./.	./.	0/0	0/0	./.	0/0	0/0	0/0	0/0	./.	./.	./.	0/0	0/0	0/0	./.	./.	0/0	./.	0/0	0/0	0/0	0/0	0/0	0/0	0/0	./.	./.	0/0	1/1	./.	./.	0/0	0/0	0/0	0/0	./.	0/0	0/0	0/0	0/0	./.	0/0	0/0	0/0	0/0	0/0	0/0	0/0
301	6451	S1_2658576	A	C	.	PASS	.	GT	./.	./.	0/0	0/0	./.	0/0	0/0	0/0	0/0	./.	./.	./.	0/0	0/0	0/0	./.	./.	0/0	./.	0/0	0/0	0/0	0/0	0/0	0/0	0/0	./.	./.	0/0	1/1	./.	./.	0/0	0/0	0/0	0/0	./.	0/0	0/0	0/0	0/0	./.	0/0	0/0	0/0	0/0	0/0	0/0	0/0
301	6708	S1_2658833	T	G	.	PASS	.	GT	./.	./.	0/0	0/0	./.	./.	0/0	0/0	0/0	0/0	./.	./.	0/0	0/0	./.	1/1	./.	0/0	./.	0/0	./.	0/0	0/0	./.	0/0	0/0	0/0	1/1	0/0	0/0	./.	./.	0/0	0/0	0/0	0/0	0/0	0/0	0/0	./.	0/0	./.	./.	./.	0/0	0/0	0/0	./.	0/0
301	6744	S1_2658869	T	C	.	PASS	.	GT	0/0	0/0	0/0	0/0	0/0	0/0	0/0	0/0	0/0	0/0	0/0	./.	0/0	0/0	0/0	./.	0/0	0/0	1/0	0/0	0/0	0/0	0/0	0/0	0/0	0/0	0/0	./.	0/0	0/0	0/0	0/0	0/0	0/0	0/0	0/0	0/0	0/0	0/0	0/0	0/0	0/0	0/0	0/0	0/0	0/0	0/0	0/0	0/0
301	6756	S1_2658881	T	A	.	PASS	.	GT	0/0	0/0	0/0	0/0	0/0	0/0	0/0	0/0	0/0	0/0	0/0	./.	0/0	0/0	0/0	./.	1/1	0/0	0/0	0/0	0/0	0/0	0/0	0/0	0/0	0/0	0/0	./.	0/0	0/0	1/1	1/1	0/0	0/0	0/0	0/0	0/0	0/0	0/0	0/0	0/0	0/0	0/0	0/0	0/0	0/0	0/0	0/0	0/0
301	6757	S1_2658882	T	G,A	.	PASS	.	GT	0/0	0/0	0/0	0/0	0/0	0/0	0/0	0/0	0/0	0/0	0/0	./.	0/0	0/0	0/0	./.	1/1	0/0	0/0	0/0	0/0	0/0	0/0	0/0	2/2	0/0	0/0	./.	0/0	0/0	1/1	1/1	0/0	0/0	0/0	0/0	0/0	0/0	0/0	0/0	0/0	0/0	0/0	0/0	0/0	0/0	0/0	0/0	0/0
301	6766	S1_2658891	T	G	.	PASS	.	GT	0/0	0/0	0/0	0/0	0/0	0/0	0/0	0/0	0/0	0/0	1/1	./.	1/1	1/1	1/1	./.	1/1	1/1	1/1	0/0	1/1	0/0	0/0	0/0	1/1	1/0	1/1	./.	0/0	1/1	1/1	1/1	0/0	0/0	0/0	0/0	0/0	0/0	0/0	1/0	0/0	0/0	0/0	0/0	0/0	0/0	0/0	1/1	0/0
301	6774	S1_2658899	C	T	.	PASS	.	GT	0/0	0/0	0/0	0/0	0/0	0/0	0/0	0/0	0/0	0/0	0/0	./.	0/0	0/0	0/0	./.	1/1	0/0	0/0	0/0	0/0	0/0	0/0	0/0	0/0	0/0	0/0	./.	0/0	0/0	1/1	0/0	0/0	0/0	0/0	0/0	0/0	0/0	0/0	0/0	0/0	0/0	0/0	0/0	0/0	0/0	0/0	0/0	0/0
301	6860	S1_2658985	T	A	.	PASS	.	GT	0/0	0/0	0/0	0/0	0/0	0/0	0/0	0/0	0/0	0/0	0/0	./.	0/0	1/0	0/0	./.	./.	0/0	0/0	0/0	0/0	0/0	0/0	0/0	0/0	0/0	0/0	./.	0/0	0/0	./.	./.	0/0	0/0	0/0	0/0	0/0	0/0	0/0	0/0	0/0	0/0	0/0	0/0	0/0	0/0	0/0	0/0	0/0
301	6869	S1_2658994	C	T	.	PASS	.	GT	0/0	0/0	0/0	0/0	0/0	0/0	0/0	0/0	0/0	0/0	0/0	./.	0/0	0/0	1/1	./.	./.	0/0	1/1	0/0	0/0	0/0	0/0	0/0	0/0	0/0	1/1	./.	0/0	0/0	./.	./.	0/0	0/0	0/0	0/0	0/0	0/0	0/0	0/0	0/0	0/0	0/0	0/0	0/0	0/0	0/0	0/0	0/0
301	6920	S1_2659045	A	T	.	PASS	.	GT	0/0	0/0	0/0	0/0	0/0	0/0	0/0	0/0	0/0	0/0	0/0	./.	1/1	0/0	0/0	./.	./.	0/0	0/0	0/0	0/0	0/0	0/0	0/0	0/0	0/0	0/0	./.	0/0	0/0	./.	./.	0/0	0/0	0/0	0/0	0/0	0/0	0/0	1/1	0/0	0/0	0/0	0/0	0/0	0/0	0/0	1/1	0/0
301	7176	S1_2659301	A	T	.	PASS	.	GT	0/0	0/0	0/0	0/0	0/0	0/0	0/0	0/0	0/0	0/0	./.	./.	0/0	0/0	0/0	./.	./.	0/0	0/0	1/1	0/0	0/0	0/0	1/1	0/0	0/0	0/0	./.	0/0	0/0	./.	./.	0/0	0/0	0/0	0/0	./.	0/0	0/0	0/0	0/0	0/0	0/0	0/0	0/0	0/0	0/0	0/0	0/0
301	7179	S1_2659304	T	G	.	PASS	.	GT	0/0	0/0	0/0	0/0	0/0	0/0	0/0	0/0	0/0	0/0	./.	./.	0/0	0/0	0/0	./.	./.	0/0	0/0	0/0	0/0	0/0	0/0	0/0	1/1	0/0	0/0	./.	0/0	0/0	./.	./.	0/0	0/0	0/0	0/0	./.	0/0	0/0	0/0	0/0	0/0	0/0	0/0	0/0	0/0	0/0	0/0	0/0
302	3276	S1_2666585	A	T	.	PASS	.	GT	0/0	0/0	0/0	0/0	0/0	0/0	0/0	0/0	0/0	0/0	0/0	./.	0/0	0/0	0/0	0/0	./.	0/0	0/0	0/0	0/0	0/0	0/0	0/0	0/0	0/0	0/0	./.	0/0	0/0	./.	./.	0/0	0/0	0/0	0/0	0/0	0/0	0/1	0/0	0/0	0/0	0/0	0/0	0/0	0/0	0/0	0/0	0/0
302	3334	S1_2666643	T	G	.	PASS	.	GT	0/0	1/0	0/0	0/0	0/0	0/0	0/0	0/0	1/0	0/0	0/0	./.	0/0	0/0	0/0	0/0	./.	0/0	0/0	0/0	0/0	0/0	0/0	0/0	0/0	0/0	0/0	./.	0/0	0/0	./.	./.	0/0	0/0	0/0	0/0	0/0	0/0	0/0	0/0	0/0	0/0	0/0	0/0	0/0	0/0	0/0	0/0	0/0
302	3390	S1_2666699	T	A	.	PASS	.	GT	0/0	0/0	0/0	0/0	0/0	0/0	0/0	0/0	0/0	0/0	0/0	./.	0/0	0/0	0/0	./.	./.	0/0	0/0	0/0	0/0	0/0	0/0	0/0	0/0	0/0	0/0	./.	0/0	0/0	./.	./.	0/0	0/0	0/0	0/0	0/0	0/0	0/0	0/0	0/0	0/0	1/0	0/0	0/0	0/0	0/0	0/0	0/0
302	3456	S1_2666765	A	C	.	PASS	.	GT	./.	0/0	0/0	0/1	./.	0/0	0/0	./.	0/1	./.	0/0	./.	0/0	./.	./.	./.	./.	0/0	./.	./.	0/0	0/0	./.	./.	./.	0/0	0/0	./.	0/0	0/0	./.	./.	0/0	0/0	0/0	0/1	0/0	0/0	./.	0/0	0/0	./.	0/0	0/0	./.	./.	0/0	./.	./.
305	2492	S1_2691526	C	.	.	PASS	.	GT	0/0	./.	0/0	0/0	0/0	./.	./.	./.	0/0	0/0	./.	./.	0/0	0/0	0/0	./.	./.	./.	0/0	./.	./.	0/0	0/0	./.	0/0	./.	./.	./.	0/0	./.	./.	./.	0/0	0/0	./.	./.	./.	0/0	./.	./.	0/0	./.	0/0	./.	./.	0/0	./.	0/0	./.
305	2964	S1_2691998	C	A	.	PASS	.	GT	./.	0/0	0/0	0/0	./.	./.	0/0	0/0	./.	./.	1/1	./.	1/1	1/1	./.	./.	./.	1/1	./.	./.	1/1	1/1	1/1	./.	./.	./.	./.	./.	0/0	./.	./.	./.	./.	0/0	1/1	0/0	0/0	0/0	./.	./.	./.	0/0	0/0	0/0	0/0	1/1	0/0	1/1	./.
305	4322	S1_2693356	T	C	.	PASS	.	GT	./.	./.	0/0	0/0	./.	./.	./.	./.	./.	./.	./.	1/1	./.	./.	./.	./.	./.	./.	./.	./.	./.	./.	./.	./.	./.	./.	./.	./.	./.	./.	./.	./.	./.	./.	./.	./.	./.	./.	./.	./.	./.	0/0	./.	./.	./.	0/0	./.	./.	./.
305	4960	S1_2693994	T	A	.	PASS	.	GT	./.	./.	./.	./.	./.	0/0	./.	./.	./.	./.	./.	1/1	./.	0/0	./.	./.	./.	./.	./.	0/0	./.	./.	./.	0/0	./.	./.	./.	./.	./.	./.	./.	./.	./.	./.	./.	./.	./.	./.	./.	./.	./.	./.	./.	./.	./.	0/0	./.	./.	./.
305	4969	S1_2694003	C	A	.	PASS	.	GT	./.	./.	./.	./.	./.	0/0	./.	./.	./.	./.	./.	1/1	./.	0/0	./.	./.	./.	./.	./.	0/0	./.	./.	./.	0/0	./.	./.	./.	./.	./.	./.	./.	./.	./.	./.	./.	./.	./.	./.	./.	./.	./.	./.	./.	./.	./.	0/0	./.	./.	./.
305	5006	S1_2694040	T	A	.	PASS	.	GT	0/0	./.	./.	0/0	0/0	0/0	./.	0/0	./.	0/0	./.	./.	0/0	0/0	0/0	./.	./.	0/0	0/0	0/0	0/0	0/0	./.	0/0	1/1	./.	0/0	./.	./.	0/0	./.	./.	./.	./.	0/0	0/0	0/0	0/0	0/0	0/0	0/0	0/0	0/0	0/0	0/0	0/0	./.	0/0	0/0
305	5021	S1_2694055	C	G	.	PASS	.	GT	0/0	./.	./.	0/0	0/0	0/0	./.	0/0	./.	0/0	./.	./.	0/0	1/1	0/0	./.	./.	0/0	0/0	0/0	0/0	0/0	./.	0/0	0/0	./.	0/0	./.	./.	0/0	./.	./.	./.	./.	0/0	0/0	0/0	0/0	0/0	0/0	0/0	0/0	0/0	0/0	0/0	0/0	./.	0/0	0/0
305	5227	S1_2694261	A	T	.	PASS	.	GT	./.	./.	0/0	0/0	0/0	0/0	0/0	./.	./.	./.	0/0	1/1	0/0	0/0	0/0	./.	1/1	0/0	0/0	0/0	0/0	0/0	0/0	0/0	0/0	0/0	0/0	./.	0/0	0/0	./.	./.	0/0	./.	0/0	0/0	0/0	0/0	0/0	0/0	0/0	0/0	0/0	0/0	./.	0/0	0/0	0/0	./.
305	5246	S1_2694280	T	G	.	PASS	.	GT	./.	./.	0/0	0/0	0/0	0/0	0/0	./.	./.	./.	0/0	1/1	0/0	1/1	1/1	./.	1/1	1/1	1/1	1/1	1/1	1/1	0/0	1/1	1/1	0/0	0/0	./.	0/0	1/1	./.	./.	0/0	./.	0/0	0/0	0/0	0/0	0/0	0/0	0/0	0/0	0/0	0/0	./.	1/1	0/0	0/0	./.
305	5275	S1_2694309	C	T	.	PASS	.	GT	0/0	0/0	0/0	0/0	0/0	0/0	0/0	0/0	0/0	0/0	0/0	1/1	0/0	0/0	0/0	./.	1/1	0/0	0/0	0/0	0/0	0/0	0/0	0/0	0/0	0/0	0/0	./.	0/0	0/0	0/0	1/1	0/0	0/0	0/0	0/0	0/0	0/0	0/0	0/1	0/0	0/0	0/0	0/0	0/0	0/0	0/0	0/0	0/0
305	5306	S1_2694340	T	G	.	PASS	.	GT	0/0	0/0	0/0	0/0	0/0	0/0	0/0	0/0	0/0	0/0	0/0	0/0	0/0	0/0	0/0	./.	0/0	0/0	0/0	0/0	0/0	0/0	0/0	0/0	0/0	0/0	0/0	./.	0/0	0/0	1/1	0/0	0/0	0/0	0/0	0/0	0/0	0/0	0/0	0/0	0/0	0/0	0/0	0/0	0/0	0/0	0/0	0/0	0/0
305	5308	S1_2694342	G	A	.	PASS	.	GT	0/0	0/0	0/0	0/0	0/0	0/0	0/0	0/0	0/0	0/0	0/0	0/0	0/0	0/0	0/0	./.	0/0	0/0	1/1	0/0	0/0	0/0	0/0	0/0	0/0	0/0	0/0	./.	0/0	0/0	0/0	0/0	0/0	0/0	0/0	0/0	0/0	0/0	0/0	0/0	0/0	0/0	0/0	0/0	0/0	0/0	0/0	0/0	0/0
307	9688	S1_2715771	G	A	.	PASS	.	GT	./.	0/0	./.	1/1	./.	0/0	0/0	./.	1/1	0/0	0/0	./.	0/0	./.	./.	./.	./.	./.	./.	0/0	./.	./.	./.	0/0	./.	0/0	0/0	./.	0/0	./.	./.	./.	./.	0/0	./.	0/0	./.	0/0	0/0	0/0	./.	./.	./.	./.	0/0	0/0	./.	0/0	0/0
307	9697	S1_2715780	G	A	.	PASS	.	GT	./.	0/0	./.	1/1	./.	0/0	0/0	./.	1/1	0/0	0/0	./.	0/0	./.	./.	./.	./.	./.	./.	0/0	./.	./.	./.	0/0	./.	0/0	0/0	./.	0/0	./.	./.	./.	./.	0/0	./.	0/0	./.	0/0	0/0	0/0	./.	./.	./.	./.	0/0	0/0	./.	0/0	0/0
311	584	S1_2740586	T	.	.	PASS	.	GT	0/0	0/0	0/0	./.	0/0	0/0	0/0	0/0	0/0	0/0	0/0	./.	0/0	./.	0/0	./.	./.	0/0	./.	0/0	./.	./.	0/0	0/0	./.	0/0	0/0	0/0	0/0	0/0	./.	./.	0/0	0/0	0/0	0/0	0/0	0/0	0/0	0/0	0/0	./.	0/0	0/0	0/0	0/0	0/0	0/0	0/0
311	587	S1_2740589	A	C	.	PASS	.	GT	0/0	0/0	0/0	./.	0/0	0/0	0/0	0/0	0/0	0/0	0/0	./.	0/0	./.	0/0	./.	./.	1/1	./.	1/1	./.	./.	0/0	1/1	./.	0/0	0/0	1/1	0/0	0/0	./.	./.	0/0	0/0	0/0	0/0	0/0	0/0	0/0	0/0	0/0	./.	0/0	0/0	0/0	0/0	0/0	0/0	0/0
311	598	S1_2740600	T	C	.	PASS	.	GT	0/0	0/0	0/0	./.	0/0	0/0	0/0	0/0	0/0	0/0	0/0	./.	0/0	./.	0/0	./.	./.	0/0	./.	0/0	./.	./.	0/0	0/0	./.	0/0	0/0	1/1	0/0	0/0	./.	./.	0/0	0/0	0/0	0/0	0/0	0/0	0/0	0/0	0/0	./.	0/0	0/0	0/0	0/0	0/0	0/0	0/0
311	607	S1_2740609	A	C	.	PASS	.	GT	0/0	0/0	0/0	./.	0/0	0/0	0/0	0/0	0/0	0/0	0/0	./.	0/0	./.	0/0	./.	./.	0/0	./.	0/0	./.	./.	0/0	0/0	./.	0/0	0/0	0/0	0/0	0/0	./.	./.	0/0	0/1	0/0	0/1	0/0	0/0	0/0	0/0	0/0	./.	0/0	0/0	0/0	0/0	0/0	0/0	0/0
311	610	S1_2740612	C	A	.	PASS	.	GT	0/0	0/0	0/0	./.	0/0	0/0	0/0	0/0	0/0	0/0	0/0	./.	0/0	./.	0/0	./.	./.	1/1	./.	1/1	./.	./.	0/0	1/1	./.	0/0	0/0	0/0	0/0	0/0	./.	./.	0/0	0/0	0/0	0/0	0/0	0/0	0/0	0/0	0/0	./.	0/0	0/0	0/0	0/0	0/0	0/0	0/0
311	617	S1_2740619	G	C	.	PASS	.	GT	0/0	0/0	0/0	./.	0/0	0/0	0/0	0/0	0/0	0/0	0/0	./.	0/0	./.	0/0	./.	./.	1/1	./.	1/1	./.	./.	0/0	1/1	./.	0/0	0/0	1/1	0/0	0/0	./.	./.	0/0	0/0	0/0	0/0	0/0	0/0	0/0	0/0	0/0	./.	0/0	0/0	0/0	0/0	0/0	0/0	0/0
311	1380	S1_2741382	A	G	.	PASS	.	GT	0/0	./.	./.	./.	./.	./.	./.	./.	./.	0/0	0/0	1/1	./.	./.	./.	1/1	./.	./.	./.	./.	./.	./.	./.	./.	./.	0/0	./.	1/1	./.	0/0	./.	./.	./.	./.	./.	0/0	./.	./.	./.	0/0	./.	0/0	./.	./.	./.	./.	./.	./.	./.
320	22256	S1_2833709	G	T	.	PASS	.	GT	0/0	0/0	0/0	0/0	0/0	0/0	0/0	./.	0/0	0/0	0/0	./.	0/0	0/0	0/0	./.	./.	0/0	0/0	0/0	1/1	0/0	0/0	0/0	./.	0/0	0/0	./.	0/0	0/0	./.	./.	0/0	0/0	0/0	0/0	0/0	0/0	0/0	0/0	0/0	0/0	0/0	0/0	0/0	0/0	./.	0/0	0/0
320	22258	S1_2833711	A	T	.	PASS	.	GT	0/0	0/0	0/0	0/0	0/0	0/0	0/0	./.	0/0	0/0	0/0	./.	0/0	0/0	0/0	./.	./.	0/0	0/0	0/0	1/1	0/0	0/0	0/0	./.	0/0	0/0	./.	0/0	0/0	./.	./.	0/0	0/0	0/0	0/0	0/0	0/0	0/0	0/0	0/0	0/0	0/0	0/0	0/0	0/0	./.	0/0	0/0
320	22279	S1_2833732	NG	N	.	PASS	.	GT	0/0	0/0	0/0	0/0	0/0	0/0	0/0	./.	0/0	0/0	0/0	./.	0/0	1/1	1/1	./.	./.	1/1	1/1	0/0	1/1	0/0	0/0	0/0	./.	0/0	0/0	./.	0/0	0/0	./.	./.	0/0	0/0	0/0	0/0	0/0	0/0	0/0	0/0	0/0	0/0	0/0	0/0	0/0	0/0	./.	0/0	0/0
320	22293	S1_2833746	C	T	.	PASS	.	GT	0/0	0/0	0/0	0/0	0/0	0/0	0/0	./.	0/0	0/0	0/0	./.	0/0	0/0	0/0	./.	./.	1/1	0/0	0/0	0/0	0/0	0/0	0/0	./.	0/0	0/0	./.	0/0	0/0	./.	./.	0/0	0/0	0/0	0/0	0/0	0/0	0/0	0/0	0/0	0/0	0/0	0/0	0/0	0/0	./.	0/0	0/0
320	22295	S1_2833748	N	NC	.	PASS	.	GT	0/0	0/0	0/0	0/0	0/0	0/0	0/0	./.	0/0	0/0	0/0	./.	0/0	1/1	1/1	./.	./.	1/1	1/1	0/0	1/1	0/0	0/0	0/0	./.	0/0	0/0	./.	0/0	0/0	./.	./.	0/0	0/0	0/0	0/0	0/0	0/0	0/0	0/0	0/0	0/0	0/0	0/0	0/0	0/0	./.	0/0	0/0
320	22401	S1_2833854	G	T	.	PASS	.	GT	0/0	0/0	0/0	0/0	0/0	0/0	./.	0/0	0/0	0/0	0/0	./.	0/0	0/0	0/0	./.	./.	1/1	./.	0/0	0/0	0/0	0/0	0/0	./.	0/0	0/0	./.	0/0	0/0	./.	./.	0/0	0/0	0/0	0/0	0/0	0/0	0/0	0/0	0/0	0/0	0/0	0/0	0/0	0/0	0/0	0/0	0/0
320	22476	S1_2833929	A	C	.	PASS	.	GT	0/0	0/0	./.	0/0	0/0	0/0	0/0	0/0	0/0	0/0	0/0	./.	0/0	0/0	0/0	./.	./.	0/0	./.	0/0	0/0	1/1	0/0	0/0	0/0	0/0	0/0	./.	0/0	0/0	./.	./.	./.	0/0	0/0	0/0	./.	0/0	0/0	0/0	0/0	0/0	0/0	./.	0/0	0/0	0/0	0/0	0/0
320	22492	S1_2833945	C	A	.	PASS	.	GT	0/0	0/0	./.	0/0	0/0	0/0	0/0	0/0	0/0	0/0	0/0	./.	0/0	0/0	0/0	./.	./.	1/1	./.	1/1	0/0	0/0	0/0	1/1	0/0	0/0	0/0	./.	0/0	0/0	./.	./.	./.	0/0	0/0	0/0	./.	0/0	0/0	0/0	0/0	0/0	0/0	./.	0/0	0/0	0/0	0/0	0/0
320	22493	S1_2833946	NA	N,NT	.	PASS	.	GT	0/0	0/0	./.	0/0	0/0	0/0	0/0	0/0	0/0	0/0	0/0	./.	0/0	0/0	0/0	./.	./.	1/1	./.	2/2	0/0	0/0	0/0	1/2	0/0	0/0	0/0	./.	0/0	0/0	./.	./.	./.	0/0	0/0	0/0	./.	0/0	0/0	1/0	0/0	0/0	0/0	./.	0/0	0/0	0/0	0/0	0/0
320	22494	S1_2833947	NT	N	.	PASS	.	GT	1/0	1/0	./.	1/0	1/0	1/0	1/0	1/0	1/0	1/0	1/0	./.	1/0	1/0	1/0	./.	./.	1/0	./.	0/0	0/0	1/0	1/0	0/0	1/0	1/0	1/0	./.	1/0	1/0	./.	./.	./.	1/0	1/0	1/0	./.	1/0	1/0	1/0	1/0	1/0	1/0	./.	1/0	1/0	1/0	1/0	1/0
320	22507	S1_2833960	G	T	.	PASS	.	GT	0/0	0/0	./.	0/0	0/0	0/0	0/0	0/0	0/0	0/0	0/0	./.	0/0	0/0	0/0	./.	./.	0/0	./.	0/1	0/0	0/0	0/0	0/0	0/0	0/0	0/0	./.	0/0	0/0	./.	./.	./.	0/0	0/0	0/0	./.	0/0	0/0	0/0	0/0	0/0	0/0	./.	0/0	0/0	0/0	0/0	0/0
320	22512	S1_2833965	N	NG,NC	.	PASS	.	GT	0/1	0/1	./.	0/1	0/1	0/1	0/1	0/1	0/1	0/1	0/1	./.	0/1	0/1	0/1	./.	./.	2/1	./.	0/0	0/0	0/1	0/1	0/1	0/1	0/1	0/1	./.	0/1	0/1	./.	./.	./.	0/1	0/1	0/1	./.	0/1	0/1	0/1	0/1	0/1	0/1	./.	0/1	0/1	0/1	0/1	0/1
320	22552	S1_2834005	T	G	.	PASS	.	GT	./.	0/0	0/0	0/0	0/0	0/0	0/0	0/0	0/0	0/0	0/0	./.	0/0	./.	0/0	./.	./.	0/0	./.	0/0	./.	1/1	0/0	0/0	0/0	0/0	0/0	./.	0/0	0/0	./.	./.	0/0	0/0	0/0	0/0	0/0	0/0	0/0	0/0	0/0	0/0	0/0	0/0	0/0	0/0	0/0	0/0	0/0
331	1069	S1_2905814	T	C	.	PASS	.	GT	0/0	./.	./.	0/0	0/0	./.	0/0	0/0	./.	./.	./.	./.	./.	./.	./.	./.	./.	./.	./.	./.	1/1	./.	./.	./.	1/1	./.	0/0	./.	0/0	./.	./.	./.	./.	./.	0/0	./.	0/0	./.	./.	0/0	./.	./.	./.	./.	./.	./.	./.	0/0	0/0
331	1088	S1_2905833	A	T	.	PASS	.	GT	0/0	./.	./.	0/0	0/0	./.	0/0	0/0	./.	./.	./.	./.	./.	./.	./.	./.	./.	./.	./.	./.	1/1	./.	./.	./.	1/1	./.	0/0	./.	0/0	./.	./.	./.	./.	./.	0/0	./.	0/0	./.	./.	0/0	./.	./.	./.	./.	./.	./.	./.	0/0	0/0
342	8032	S1_3004840	T	.	.	PASS	.	GT	./.	./.	./.	./.	0/0	./.	./.	./.	./.	./.	./.	./.	./.	./.	./.	./.	./.	./.	./.	./.	./.	./.	./.	./.	./.	0/0	./.	./.	./.	./.	./.	./.	./.	./.	0/0	./.	./.	./.	./.	./.	./.	./.	0/0	./.	./.	./.	0/0	./.	./.
342	8047	S1_3004855	C	.	.	PASS	.	GT	./.	./.	./.	./.	0/0	./.	./.	./.	./.	./.	./.	./.	./.	./.	./.	./.	./.	./.	./.	./.	./.	./.	./.	./.	./.	0/0	./.	./.	./.	./.	./.	./.	./.	./.	0/0	./.	./.	./.	./.	./.	./.	./.	0/0	./.	./.	./.	0/0	./.	./.
342	8059	S1_3004867	C	.	.	PASS	.	GT	./.	./.	./.	./.	0/0	./.	./.	./.	./.	./.	./.	./.	./.	./.	./.	./.	./.	./.	./.	./.	./.	./.	./.	./.	./.	0/0	./.	./.	./.	./.	./.	./.	./.	./.	0/0	./.	./.	./.	./.	./.	./.	./.	0/0	./.	./.	./.	0/0	./.	./.
342	17389	S1_3014197	A	G	.	PASS	.	GT	./.	./.	./.	./.	./.	./.	./.	./.	./.	./.	./.	./.	./.	./.	./.	./.	./.	./.	./.	1/1	./.	1/1	./.	./.	./.	./.	./.	./.	./.	./.	./.	./.	./.	./.	./.	./.	./.	./.	./.	0/0	./.	./.	./.	./.	./.	./.	./.	0/0	./.
342	17397	S1_3014205	A	G	.	PASS	.	GT	./.	./.	./.	./.	./.	./.	./.	./.	./.	./.	./.	./.	./.	./.	./.	./.	./.	./.	./.	1/1	./.	1/1	./.	./.	./.	./.	./.	./.	./.	./.	./.	./.	./.	./.	./.	./.	./.	./.	./.	0/0	./.	./.	./.	./.	./.	./.	./.	0/0	./.
342	17403	S1_3014211	A	G	.	PASS	.	GT	./.	./.	./.	./.	./.	./.	./.	./.	./.	./.	./.	./.	./.	./.	./.	./.	./.	./.	./.	0/0	./.	0/0	./.	./.	./.	./.	./.	./.	./.	./.	./.	./.	./.	./.	./.	./.	./.	./.	./.	1/1	./.	./.	./.	./.	./.	./.	./.	1/1	./.
344	5228	S1_3043038	N	NT	.	PASS	.	GT	0/0	./.	./.	0/0	./.	0/0	./.	./.	./.	./.	./.	./.	./.	0/0	./.	./.	./.	./.	0/0	./.	./.	0/0	./.	./.	0/0	./.	0/0	1/1	./.	./.	./.	./.	./.	./.	./.	./.	0/0	./.	./.	./.	./.	./.	./.	./.	0/0	./.	./.	./.	./.
344	5234	S1_3043044	T	A	.	PASS	.	GT	0/0	./.	./.	0/0	./.	0/0	./.	./.	./.	./.	./.	./.	./.	0/0	./.	./.	./.	./.	0/0	./.	./.	0/0	./.	./.	0/0	./.	0/0	1/1	./.	./.	./.	./.	./.	./.	./.	./.	0/0	./.	./.	./.	./.	./.	./.	./.	0/0	./.	./.	./.	./.
344	5237	S1_3043047	NA	N	.	PASS	.	GT	0/0	./.	./.	0/0	./.	0/0	./.	./.	./.	./.	./.	./.	./.	0/0	./.	./.	./.	./.	0/0	./.	./.	0/0	./.	./.	0/0	./.	0/0	1/1	./.	./.	./.	./.	./.	./.	./.	./.	0/0	./.	./.	./.	./.	./.	./.	./.	0/0	./.	./.	./.	./.
344	5268	S1_3043078	G	A	.	PASS	.	GT	0/0	./.	./.	0/0	./.	0/0	./.	./.	./.	./.	./.	./.	./.	0/0	./.	./.	./.	./.	0/0	./.	./.	0/0	./.	./.	0/0	./.	0/0	1/1	./.	./.	./.	./.	./.	./.	./.	./.	0/0	./.	./.	./.	./.	./.	./.	./.	0/0	./.	./.	./.	./.
347	5027	S1_3059782	A	G	.	PASS	.	GT	./.	0/0	0/0	./.	./.	./.	./.	0/0	./.	./.	./.	./.	./.	./.	./.	./.	./.	./.	./.	1/1	./.	./.	./.	1/1	./.	./.	./.	./.	./.	./.	./.	./.	./.	./.	./.	0/0	./.	./.	./.	./.	./.	./.	./.	./.	./.	./.	./.	./.	./.
350	1268	S1_3093132	A	T	.	PASS	.	GT	0/0	0/0	0/0	0/1	0/0	0/0	0/0	0/0	0/0	0/0	0/0	./.	0/0	0/0	0/0	./.	./.	0/0	0/0	0/0	0/0	0/0	0/0	0/0	0/0	0/0	0/0	./.	0/0	0/0	./.	./.	0/0	0/0	0/0	0/0	0/0	0/0	0/0	0/0	0/0	0/0	0/0	0/0	0/0	0/0	0/0	0/1	0/0
350	1312	S1_3093176	G	A,T	.	PASS	.	GT	0/0	0/0	0/0	0/0	0/0	0/0	0/0	0/0	0/0	0/0	0/0	./.	1/0	0/0	0/0	./.	./.	1/1	0/0	0/2	0/0	0/0	0/0	0/0	0/0	0/0	0/0	./.	0/0	0/0	./.	./.	0/0	0/0	0/0	0/0	0/0	0/0	0/0	0/0	0/0	0/0	0/0	0/0	0/0	0/0	0/0	0/0	0/0
350	1423	S1_3093287	T	C	.	PASS	.	GT	0/0	0/0	0/0	0/0	0/0	0/0	0/0	0/0	0/0	0/0	0/0	./.	0/0	0/0	1/1	./.	./.	0/0	1/1	0/0	1/1	1/1	0/0	0/0	0/0	0/0	0/0	./.	1/0	0/0	./.	./.	0/0	0/0	0/0	0/0	0/0	0/0	0/0	0/0	0/0	0/0	0/0	0/0	0/0	0/0	0/0	0/0	0/0
350	1436	S1_3093300	A	G	.	PASS	.	GT	0/0	0/0	0/0	0/0	0/0	0/0	0/0	0/0	0/0	0/0	0/0	./.	0/0	0/0	0/0	./.	./.	0/0	0/0	0/0	0/0	0/0	0/0	0/0	1/1	0/0	0/0	./.	0/0	0/0	./.	./.	0/0	0/0	0/0	0/0	0/0	0/0	0/0	0/0	0/0	0/0	0/0	0/0	0/0	0/1	0/0	0/0	0/0
351	67	S1_3098868	C	T	.	PASS	.	GT	./.	0/0	./.	./.	./.	0/0	./.	./.	./.	./.	./.	./.	./.	1/1	./.	./.	./.	./.	./.	./.	./.	./.	./.	./.	./.	./.	./.	./.	./.	./.	./.	./.	./.	./.	./.	./.	./.	./.	./.	./.	./.	./.	./.	./.	./.	./.	./.	./.	./.
351	69	S1_3098870	A	G	.	PASS	.	GT	./.	0/0	./.	./.	./.	0/0	./.	./.	./.	./.	./.	./.	./.	1/1	./.	./.	./.	./.	./.	./.	./.	./.	./.	./.	./.	./.	./.	./.	./.	./.	./.	./.	./.	./.	./.	./.	./.	./.	./.	./.	./.	./.	./.	./.	./.	./.	./.	./.	./.
351	73	S1_3098874	G	A	.	PASS	.	GT	./.	0/0	./.	./.	./.	1/1	./.	./.	./.	./.	./.	./.	./.	0/0	./.	./.	./.	./.	./.	./.	./.	./.	./.	./.	./.	./.	./.	./.	./.	./.	./.	./.	./.	./.	./.	./.	./.	./.	./.	./.	./.	./.	./.	./.	./.	./.	./.	./.	./.
351	96	S1_3098897	T	C	.	PASS	.	GT	./.	1/1	./.	./.	./.	0/0	./.	./.	./.	./.	./.	./.	./.	0/0	./.	./.	./.	./.	./.	./.	./.	./.	./.	./.	./.	./.	./.	./.	./.	./.	./.	./.	./.	./.	./.	./.	./.	./.	./.	./.	./.	./.	./.	./.	./.	./.	./.	./.	./.
351	106	S1_3098907	A	T	.	PASS	.	GT	./.	0/0	./.	./.	./.	0/0	./.	./.	./.	./.	./.	./.	./.	1/1	./.	./.	./.	./.	./.	./.	./.	./.	./.	./.	./.	./.	./.	./.	./.	./.	./.	./.	./.	./.	./.	./.	./.	./.	./.	./.	./.	./.	./.	./.	./.	./.	./.	./.	./.
351	126	S1_3098927	C	A,T	.	PASS	.	GT	0/0	0/0	0/2	0/0	0/0	0/0	0/0	0/0	0/0	0/0	0/0	./.	0/0	0/0	0/0	./.	./.	0/0	0/0	0/0	1/0	0/2	0/0	0/0	1/0	0/0	0/0	./.	0/0	0/0	./.	./.	0/0	0/0	0/0	0/0	0/0	0/0	0/0	0/0	0/0	0/0	0/0	0/0	0/0	0/0	0/0	0/0	0/0
351	128	S1_3098929	T	A,C	.	PASS	.	GT	0/0	0/0	0/0	0/0	0/0	0/0	0/0	0/0	0/0	2/0	0/0	./.	0/0	0/0	0/0	./.	./.	1/0	0/0	0/0	0/0	0/0	0/0	0/0	0/0	0/0	0/0	./.	0/0	0/0	./.	./.	0/0	0/0	0/0	0/0	0/0	0/0	0/0	0/0	0/0	0/0	0/0	0/0	0/0	0/0	0/0	0/0	0/0
351	129	S1_3098930	G	C	.	PASS	.	GT	0/0	1/0	0/0	0/0	1/0	0/0	1/0	0/0	1/0	0/0	0/0	./.	0/0	0/0	0/0	./.	./.	0/0	0/0	0/0	0/0	0/0	0/0	0/0	1/0	0/0	0/0	./.	0/0	0/0	./.	./.	0/0	0/0	1/0	1/0	0/0	0/0	0/0	0/0	0/0	0/0	0/0	0/0	0/0	0/0	1/0	0/0	0/0
351	132	S1_3098933	G	C	.	PASS	.	GT	0/0	0/0	0/0	0/0	0/0	0/0	0/0	0/0	0/0	0/0	0/0	./.	0/0	0/0	0/0	./.	./.	0/0	0/0	0/0	0/0	0/0	0/0	0/0	0/0	0/0	0/0	./.	0/0	0/0	./.	./.	0/0	0/0	1/0	1/0	0/0	0/0	0/0	1/0	0/0	1/0	0/0	0/0	0/0	0/0	0/0	0/0	0/0
351	133	S1_3098934	NA	N	.	PASS	.	GT	0/0	1/0	0/0	0/0	0/0	0/0	0/0	0/0	0/0	0/0	0/0	./.	0/0	0/0	0/0	./.	./.	0/0	0/0	0/0	1/0	0/0	0/0	0/0	0/0	0/0	0/0	./.	0/0	0/0	./.	./.	0/0	1/0	0/0	0/0	0/0	0/0	0/0	1/0	0/0	0/0	0/0	0/0	0/0	0/0	1/0	1/0	0/0
351	135	S1_3098936	NA	NC,N	.	PASS	.	GT	0/0	0/0	0/0	0/0	0/0	0/0	0/0	0/0	0/0	0/0	0/0	./.	0/0	0/0	0/0	./.	./.	0/0	0/0	0/0	0/0	0/1	0/0	0/0	2/0	0/0	0/0	./.	0/0	0/0	./.	./.	0/0	0/0	0/0	0/0	0/0	0/0	0/0	0/0	0/0	0/0	0/0	0/0	0/0	0/0	0/0	0/0	0/0
351	136	S1_3098937	A	C	.	PASS	.	GT	0/0	0/0	0/0	0/0	0/0	0/0	0/0	0/0	0/0	0/0	0/0	./.	0/0	0/0	0/0	./.	./.	0/0	0/0	0/0	0/0	0/0	0/0	0/0	0/0	0/0	0/0	./.	0/1	0/0	./.	./.	0/0	0/0	0/0	0/0	0/0	0/0	0/0	0/0	0/0	0/0	0/0	0/0	0/0	0/0	0/0	0/0	0/0
351	138	S1_3098939	A	T	.	PASS	.	GT	0/0	0/0	0/0	0/0	0/0	0/0	0/0	0/0	0/0	0/0	0/0	./.	0/0	0/1	0/0	./.	./.	0/0	0/0	0/0	0/0	0/0	0/0	0/0	0/0	0/0	0/0	./.	0/0	0/0	./.	./.	0/0	0/0	0/0	0/0	0/0	0/0	0/0	0/0	0/0	0/0	0/0	0/0	0/0	0/0	0/0	0/0	0/0
351	139	S1_3098940	NA	N	.	PASS	.	GT	1/0	1/0	1/0	1/0	1/0	1/0	1/0	1/0	1/0	1/0	1/0	./.	1/0	1/0	1/0	./.	./.	1/0	1/0	1/0	1/0	1/0	1/0	1/0	1/0	1/0	1/0	./.	1/0	1/0	./.	./.	1/0	1/0	1/0	1/0	1/0	1/0	1/0	1/0	1/0	1/0	1/0	1/0	1/0	1/0	1/0	1/0	1/0
351	140	S1_3098941	NT	N	.	PASS	.	GT	0/0	0/0	0/0	0/0	0/0	0/0	0/0	0/0	0/0	0/0	0/0	./.	0/0	1/0	0/0	./.	./.	0/0	0/0	0/0	0/0	0/0	0/0	0/0	0/0	0/0	0/0	./.	0/0	0/0	./.	./.	0/0	0/0	0/0	0/0	0/0	0/0	0/0	0/0	0/0	0/0	0/0	0/0	0/0	0/0	0/0	0/0	0/0
351	141	S1_3098942	A	G	.	PASS	.	GT	0/0	0/1	0/0	0/1	0/0	0/0	0/0	0/0	0/0	0/0	0/0	./.	0/0	0/0	0/0	./.	./.	0/0	0/0	0/1	0/1	0/0	0/0	0/0	0/1	0/1	0/0	./.	0/1	0/0	./.	./.	0/0	0/0	0/1	0/0	0/0	0/0	0/0	0/1	0/0	0/0	0/0	0/0	0/0	0/1	0/1	0/1	0/0
351	142	S1_3098943	G	C	.	PASS	.	GT	0/0	1/0	0/0	0/0	0/0	0/0	0/0	0/0	0/0	0/0	0/0	./.	0/0	0/0	0/0	./.	./.	0/0	0/0	0/0	0/0	1/0	0/0	1/0	1/0	0/0	0/0	./.	0/0	0/0	./.	./.	0/0	0/0	0/0	1/0	0/0	0/0	0/0	0/0	0/0	0/0	1/0	0/0	0/0	0/0	0/0	0/0	0/0
351	143	S1_3098944	G	A,T	.	PASS	.	GT	0/0	0/0	0/0	0/0	0/0	0/0	0/2	0/0	0/0	0/0	0/2	./.	0/0	0/0	0/0	./.	./.	0/0	0/0	0/0	0/0	0/0	0/0	0/0	0/0	0/0	1/0	./.	./.	0/0	./.	./.	0/0	0/0	0/0	0/0	0/0	0/0	0/2	1/0	0/0	0/0	0/0	0/0	0/0	0/0	0/0	1/0	0/0
351	144	S1_3098945	C	T	.	PASS	.	GT	0/0	0/0	0/0	0/0	0/0	0/0	0/0	0/0	0/0	0/0	0/0	./.	0/0	0/0	0/0	./.	./.	0/0	0/0	0/0	0/0	0/0	0/0	0/0	0/0	0/0	0/0	./.	0/1	0/0	./.	./.	0/0	0/1	0/0	0/0	0/0	0/0	0/0	0/0	0/0	0/1	0/0	0/0	0/0	0/0	0/0	0/0	0/0
351	145	S1_3098946	A	C	.	PASS	.	GT	0/0	0/0	0/0	0/0	0/0	0/0	0/0	0/0	0/0	0/0	0/1	./.	0/0	0/0	0/0	./.	./.	0/0	0/0	0/0	0/0	0/0	0/0	0/0	0/0	0/0	0/0	./.	0/0	0/0	./.	./.	0/0	0/0	0/0	0/0	0/0	0/0	0/0	0/0	0/1	0/0	0/1	0/0	0/0	0/0	0/0	0/0	0/0
351	149	S1_3098950	A	C,G	.	PASS	.	GT	0/0	0/0	0/0	0/0	0/0	0/0	0/0	0/0	0/0	0/0	0/0	./.	0/0	0/2	0/0	./.	./.	0/0	0/0	0/0	0/0	0/0	0/0	0/0	0/0	0/0	0/0	./.	0/0	0/0	./.	./.	0/0	0/0	0/0	0/0	0/0	0/0	0/1	0/0	0/0	0/0	0/1	0/0	0/0	0/0	0/0	0/0	0/0
351	150	S1_3098951	A	G	.	PASS	.	GT	0/0	0/0	0/0	0/0	0/0	0/0	0/0	0/1	0/0	0/0	0/1	./.	0/0	0/0	0/0	./.	./.	0/0	0/0	0/0	0/0	0/0	0/0	0/0	0/0	0/0	0/0	./.	0/0	0/0	./.	./.	0/0	0/0	0/1	0/0	0/0	0/0	0/1	0/1	0/0	0/1	0/1	0/0	0/0	0/0	0/1	0/0	0/0
351	151	S1_3098952	G	A	.	PASS	.	GT	0/0	0/0	0/0	0/0	0/0	0/0	0/0	0/0	0/0	0/0	0/0	./.	0/0	1/0	0/0	./.	./.	0/0	0/0	0/0	0/0	0/0	0/0	0/0	0/0	0/0	0/0	./.	0/0	0/0	./.	./.	0/0	0/0	0/0	0/0	0/0	0/0	0/0	0/0	0/0	0/0	0/0	0/0	0/0	0/0	0/0	0/0	0/0
351	153	S1_3098954	G	A,T	.	PASS	.	GT	0/0	1/0	0/0	0/0	0/0	0/0	0/0	0/0	1/0	1/0	0/0	./.	1/0	0/0	1/0	./.	./.	0/0	1/0	0/2	0/0	0/0	0/0	./.	0/0	0/0	0/0	./.	1/0	0/0	./.	./.	0/0	0/0	0/0	0/0	1/0	0/2	1/0	0/0	0/0	1/0	1/0	1/0	1/0	1/0	0/0	1/0	1/0
351	154	S1_3098955	G	A,C	.	PASS	.	GT	1/0	0/0	0/0	0/0	0/0	0/0	0/0	0/0	0/0	0/0	0/0	./.	0/0	1/0	0/0	./.	./.	0/0	0/0	0/0	0/0	./.	0/0	0/0	0/0	0/0	0/0	./.	0/0	0/0	./.	./.	0/0	0/0	0/0	1/0	0/0	0/0	0/0	0/0	2/0	0/0	0/0	0/0	0/0	0/0	0/0	0/0	0/0
351	155	S1_3098956	G	A,C	.	PASS	.	GT	0/0	1/0	0/0	0/0	1/0	0/0	0/0	0/0	0/0	0/0	0/0	./.	0/0	0/0	0/0	./.	./.	0/0	0/0	0/0	2/0	0/0	0/0	0/0	0/0	0/0	1/0	./.	0/0	0/0	./.	./.	0/0	1/0	0/0	0/0	0/0	1/0	0/0	0/0	2/0	1/0	0/0	0/0	0/0	2/0	0/0	0/0	0/0
351	156	S1_3098957	NA	N,NG	.	PASS	.	GT	1/0	1/0	1/0	1/0	1/0	1/0	1/0	1/0	1/0	1/0	0/0	./.	1/0	1/0	1/0	./.	./.	1/2	1/0	1/0	1/0	1/0	1/0	1/0	1/2	1/0	1/0	./.	1/0	1/0	./.	./.	1/0	1/0	1/0	1/0	1/0	1/0	1/0	1/0	1/0	1/0	1/0	1/0	1/0	1/0	1/0	1/0	1/0
351	157	S1_3098958	NC	NT,N	.	PASS	.	GT	0/0	0/0	0/0	0/0	0/0	0/0	0/0	0/0	0/0	0/0	2/0	./.	0/0	0/0	0/0	./.	./.	0/0	0/0	0/0	0/1	0/0	0/0	0/0	0/1	0/0	0/0	./.	0/0	0/0	./.	./.	0/0	0/0	0/0	0/0	0/0	0/0	0/0	0/0	0/0	0/0	0/0	0/0	0/0	./.	0/0	0/0	0/0
351	158	S1_3098959	A	T	.	PASS	.	GT	0/1	0/1	0/1	0/1	0/1	0/1	0/1	0/1	0/1	0/1	0/1	./.	0/1	0/1	0/1	./.	./.	0/1	0/1	0/1	0/1	0/1	0/1	0/1	0/0	0/1	0/1	./.	0/1	0/1	./.	./.	0/1	0/1	0/1	0/1	0/1	0/1	0/1	0/1	0/1	0/1	0/1	0/1	0/1	0/1	0/1	0/1	0/1
351	159	S1_3098960	NA	N	.	PASS	.	GT	0/0	1/0	1/0	1/0	1/0	1/0	1/0	1/0	1/0	1/0	1/0	./.	1/0	1/0	1/0	./.	./.	1/0	1/0	1/0	1/0	1/0	1/0	1/0	1/0	1/0	1/0	./.	1/0	1/0	./.	./.	1/0	1/0	1/0	1/0	0/0	1/0	1/0	1/0	1/0	1/0	1/0	0/0	1/0	1/0	1/0	1/0	1/0
351	160	S1_3098961	NT	N	.	PASS	.	GT	1/0	1/0	1/0	1/0	1/0	1/0	1/0	1/0	1/0	1/0	1/0	./.	1/0	1/0	1/0	./.	./.	1/0	1/0	1/0	1/0	1/0	1/0	1/0	1/0	1/0	1/0	./.	1/0	1/0	./.	./.	1/0	1/0	1/0	1/0	1/0	1/0	1/0	1/0	1/0	1/0	1/0	1/0	1/0	1/0	1/0	1/0	1/0
351	161	S1_3098962	NA	N	.	PASS	.	GT	1/0	1/0	1/0	1/0	1/0	1/0	1/0	1/0	1/0	1/0	1/0	./.	1/0	1/0	0/0	./.	./.	0/0	0/0	1/0	1/0	1/0	1/0	1/0	1/0	1/0	1/0	./.	1/0	1/0	./.	./.	1/0	1/0	1/0	1/0	1/0	1/0	1/0	1/0	1/0	1/0	1/0	1/0	1/0	1/0	1/0	1/0	1/0
351	162	S1_3098963	NT	N,NA	.	PASS	.	GT	1/0	1/0	1/0	1/0	1/0	1/0	1/0	1/0	1/0	1/0	1/0	./.	1/0	1/0	1/0	./.	./.	1/0	1/0	2/0	1/0	1/0	1/0	1/0	1/0	1/0	1/0	./.	1/0	1/0	./.	./.	1/0	1/0	1/0	1/0	1/0	1/0	1/0	1/0	1/2	1/0	1/0	1/0	1/0	1/0	1/0	1/0	1/0
351	163	S1_3098964	NA	N,NG	.	PASS	.	GT	1/0	1/0	1/0	1/0	1/0	1/0	0/2	1/0	1/0	1/0	1/0	./.	1/0	1/0	1/0	./.	./.	1/0	1/0	1/0	1/0	1/0	1/0	1/0	1/0	1/0	1/0	./.	1/0	1/0	./.	./.	1/0	1/0	1/0	1/0	1/0	1/0	1/0	1/0	0/2	1/0	1/0	1/0	1/0	1/0	1/0	1/0	1/0
351	164	S1_3098965	A	.	.	PASS	.	GT	0/0	0/0	0/0	0/0	0/0	0/0	0/0	0/0	0/0	0/0	0/0	./.	0/0	0/0	0/0	./.	./.	0/0	0/0	0/0	0/0	0/0	0/0	0/0	0/0	0/0	0/0	./.	0/0	0/0	./.	./.	0/0	0/0	0/0	0/0	0/0	0/0	0/0	0/0	0/0	0/0	0/0	0/0	0/0	0/0	0/0	0/0	0/0
351	166	S1_3098967	C	A,T	.	PASS	.	GT	1/0	1/0	1/0	1/0	1/0	1/0	1/0	1/0	1/0	0/2	1/0	./.	1/0	0/0	0/0	./.	./.	0/0	0/0	1/0	1/0	1/0	1/0	1/0	1/0	1/0	1/0	./.	1/0	1/0	./.	./.	1/0	1/0	1/0	1/0	1/0	1/0	1/0	1/0	1/0	1/0	1/0	1/0	1/0	1/0	1/0	1/0	1/0
351	167	S1_3098968	A	C,T	.	PASS	.	GT	0/0	0/1	0/0	0/0	0/0	0/0	0/0	0/0	0/0	0/0	0/2	./.	0/0	0/0	0/0	./.	./.	0/0	0/0	0/0	0/0	0/0	0/0	0/2	0/1	0/0	0/0	./.	0/1	0/0	./.	./.	0/0	0/0	0/1	0/0	0/0	0/0	0/0	0/0	0/0	0/2	0/2	0/0	0/0	0/0	0/0	0/0	0/0
351	168	S1_3098969	NA	N	.	PASS	.	GT	0/0	0/0	0/0	0/0	0/0	0/0	0/0	0/0	0/0	0/0	0/0	./.	0/0	0/0	0/0	./.	./.	0/0	0/0	1/0	0/0	0/0	0/0	0/0	0/0	0/0	0/0	./.	0/0	0/0	./.	./.	0/0	0/0	1/0	0/0	0/0	0/0	0/0	0/0	0/0	0/0	0/0	0/0	0/0	0/0	0/0	0/0	0/0
351	169	S1_3098970	NA	N,NG	.	PASS	.	GT	1/0	0/0	0/0	0/2	0/0	0/2	0/0	0/0	0/2	0/0	0/0	./.	0/0	0/0	0/0	./.	./.	0/0	0/0	1/0	0/0	0/0	0/0	1/0	0/0	0/0	0/0	./.	1/0	0/0	./.	./.	1/0	0/0	1/0	1/0	0/0	0/0	0/0	0/0	1/0	0/0	0/0	0/0	0/0	0/2	0/0	0/0	0/0
351	172	S1_3098973	A	G	.	PASS	.	GT	0/0	0/0	0/0	0/0	0/0	0/0	0/0	0/0	0/0	0/1	0/0	./.	0/0	0/0	0/0	./.	./.	0/0	0/0	0/0	0/0	0/0	0/0	0/0	0/0	0/0	0/0	./.	0/0	0/0	./.	./.	0/0	0/0	0/0	0/0	0/0	0/0	0/0	0/0	0/0	0/0	0/0	0/0	0/0	0/0	0/0	0/0	0/0
351	173	S1_3098974	G	C,A	.	PASS	.	GT	0/0	0/0	0/0	0/0	0/0	0/0	0/0	2/0	0/0	0/0	0/0	./.	0/0	./.	0/0	./.	./.	0/0	1/0	0/0	1/0	0/0	0/0	0/0	./.	0/0	0/0	./.	0/0	0/0	./.	./.	0/0	0/0	0/0	1/0	0/0	0/0	0/0	0/0	0/0	1/0	0/0	0/0	0/0	0/0	0/0	0/0	2/0
351	174	S1_3098975	T	G,A	.	PASS	.	GT	0/0	0/0	0/0	0/0	0/0	0/0	0/0	0/0	0/0	0/0	0/0	./.	0/0	0/0	1/0	./.	./.	0/0	0/0	0/0	1/0	0/0	0/0	0/0	0/0	0/0	0/0	./.	0/0	0/0	./.	./.	0/0	0/0	0/0	0/0	0/0	0/0	0/0	0/0	0/0	0/0	0/0	0/0	0/0	0/0	2/0	0/0	0/0
351	175	S1_3098976	G	T,A	.	PASS	.	GT	0/0	0/0	0/0	0/0	0/0	0/0	0/0	0/1	0/1	0/0	0/0	./.	0/1	0/0	0/0	./.	./.	0/0	2/0	0/1	0/0	0/1	0/1	0/0	0/0	0/1	0/0	./.	0/0	0/0	./.	./.	0/0	0/1	0/1	0/1	2/0	0/1	0/1	0/0	0/0	0/0	0/0	0/1	0/0	0/0	0/0	0/0	0/0
351	176	S1_3098977	G	C,A	.	PASS	.	GT	./.	1/0	1/0	1/0	1/0	1/0	0/0	1/0	1/0	1/0	1/0	./.	1/0	1/0	2/0	./.	./.	1/0	1/0	1/0	1/0	1/0	1/0	1/0	1/0	1/0	1/0	./.	1/0	2/0	./.	./.	1/0	1/0	1/0	1/0	1/0	1/0	2/0	1/0	0/0	1/0	1/0	1/0	0/0	1/0	1/0	1/0	1/0
351	178	S1_3098979	G	C,A	.	PASS	.	GT	0/0	1/0	1/0	0/0	0/0	0/0	1/0	0/0	0/0	0/0	0/0	./.	0/0	0/0	0/0	./.	./.	0/0	0/0	2/0	0/0	0/0	0/0	2/0	0/0	0/0	1/0	./.	0/0	0/0	./.	./.	0/0	1/0	0/0	0/0	0/0	0/0	0/0	0/0	1/0	0/0	0/0	0/0	0/0	0/0	0/0	0/0	0/0
351	180	S1_3098981	G	A	.	PASS	.	GT	0/0	0/0	0/0	0/0	0/0	0/0	0/0	0/0	0/0	1/0	0/0	./.	1/0	0/0	0/0	./.	./.	0/0	0/0	0/0	0/0	0/0	0/0	0/0	0/0	0/0	0/0	./.	1/0	0/0	./.	./.	0/0	0/0	0/0	0/0	0/0	0/0	0/0	0/0	0/0	0/0	0/0	0/0	0/0	0/0	0/0	0/0	0/0
351	181	S1_3098982	C	G,T	.	PASS	.	GT	0/0	0/0	0/0	0/0	0/0	0/0	0/0	0/1	0/0	0/0	0/0	./.	0/0	0/2	0/0	./.	./.	0/0	0/0	0/1	0/0	0/0	0/0	0/0	0/0	0/0	0/0	./.	0/2	0/0	./.	./.	0/0	0/0	0/0	0/1	0/0	0/0	0/0	0/1	0/0	0/2	0/0	0/0	0/0	0/0	0/0	0/0	0/0
351	182	S1_3098983	T	A	.	PASS	.	GT	0/0	1/0	0/0	0/0	0/0	0/0	0/0	0/0	0/0	0/0	0/0	./.	0/0	0/0	0/0	./.	./.	0/0	0/0	1/0	0/0	0/0	0/0	0/0	0/0	0/0	0/0	./.	0/0	0/0	./.	./.	0/0	0/0	1/0	0/0	0/0	0/0	0/0	0/0	0/0	0/0	0/0	0/0	0/0	0/0	1/0	0/0	0/0
351	184	S1_3098985	NC	N,NT	.	PASS	.	GT	0/0	1/0	0/0	0/0	0/2	0/0	0/2	0/0	0/0	0/0	0/2	./.	0/0	1/0	0/0	./.	./.	0/0	0/0	0/2	1/0	0/0	0/2	1/0	0/0	0/0	0/2	./.	./.	1/0	./.	./.	0/0	./.	0/0	1/0	0/0	0/0	0/2	1/0	0/0	./.	0/0	0/0	0/0	0/0	1/0	1/0	0/0
351	185	S1_3098986	N	NG,NC	.	PASS	.	GT	0/1	0/2	0/1	0/1	0/1	0/1	0/1	0/1	0/2	0/1	0/1	./.	0/1	0/1	0/2	./.	./.	0/1	0/2	0/1	0/2	0/1	0/1	0/1	0/1	0/1	0/1	./.	0/1	0/2	./.	./.	0/1	0/1	0/1	0/2	0/1	0/1	0/1	0/1	0/1	0/1	0/2	0/1	0/1	0/1	0/1	0/1	0/1
358	7637	S1_3154152	A	G	.	PASS	.	GT	./.	./.	0/0	./.	./.	./.	./.	./.	./.	./.	./.	./.	./.	1/1	./.	./.	./.	./.	./.	./.	./.	./.	./.	./.	1/1	0/0	./.	./.	./.	0/0	./.	./.	./.	./.	./.	./.	0/0	./.	./.	./.	./.	./.	0/0	./.	./.	./.	./.	./.	./.
366	5065	S1_3231190	NA	N	.	PASS	.	GT	0/0	0/0	0/0	0/0	0/0	0/0	0/0	0/0	0/0	0/0	0/0	./.	./.	1/1	./.	./.	./.	./.	./.	0/0	./.	./.	0/0	0/0	./.	0/0	0/0	./.	0/0	./.	./.	./.	0/0	0/0	0/0	0/0	0/0	0/0	0/0	./.	0/0	0/0	0/0	0/0	0/0	0/0	./.	0/0	0/0
366	5066	S1_3231191	NA	N	.	PASS	.	GT	0/0	0/0	0/0	0/0	0/0	0/0	0/0	0/0	0/0	0/0	0/0	./.	./.	1/1	./.	./.	./.	./.	./.	0/0	./.	./.	0/0	0/0	./.	0/0	0/0	./.	0/0	./.	./.	./.	0/0	0/0	0/0	0/0	0/0	0/0	0/0	./.	0/0	0/0	0/0	0/0	0/0	0/0	./.	0/0	0/0
366	5067	S1_3231192	NC	N	.	PASS	.	GT	0/0	0/0	0/0	0/0	0/0	0/0	0/0	0/0	0/0	0/0	0/0	./.	./.	1/1	./.	./.	./.	./.	./.	0/0	./.	./.	0/0	0/0	./.	0/0	0/0	./.	0/0	./.	./.	./.	0/0	0/0	0/0	0/0	0/0	0/0	0/0	./.	0/0	0/0	0/0	0/0	0/0	0/0	./.	0/0	0/0
366	5087	S1_3231212	NG	N	.	PASS	.	GT	0/0	0/0	0/0	0/0	0/0	0/0	0/0	0/0	0/0	0/0	0/0	./.	./.	1/1	./.	./.	./.	./.	./.	0/0	./.	./.	0/0	0/0	./.	0/0	0/0	./.	0/0	./.	./.	./.	0/0	0/0	0/0	0/0	0/0	0/0	0/0	./.	0/0	0/0	0/0	0/0	0/0	0/0	./.	0/0	0/0
366	5088	S1_3231213	N	NT	.	PASS	.	GT	0/0	0/0	0/0	0/0	0/0	0/0	0/0	0/0	0/0	0/0	0/0	./.	./.	1/1	./.	./.	./.	./.	./.	0/0	./.	./.	0/0	0/0	./.	0/0	0/0	./.	0/0	./.	./.	./.	0/0	0/0	0/0	0/0	0/0	0/0	0/0	./.	0/0	0/0	0/0	0/0	0/0	0/0	./.	0/0	0/0
366	5097	S1_3231222	NT	N	.	PASS	.	GT	0/0	0/0	0/0	0/0	0/0	0/0	0/0	0/0	0/0	0/0	1/1	./.	./.	0/0	./.	./.	./.	./.	./.	0/0	./.	./.	0/0	0/0	./.	0/0	0/0	./.	0/0	./.	./.	./.	0/0	0/0	0/0	0/0	0/0	0/0	0/0	./.	0/0	0/0	0/0	0/0	0/0	0/0	./.	0/0	0/0
366	5098	S1_3231223	NC	N	.	PASS	.	GT	0/0	0/0	0/0	0/0	0/0	0/0	0/0	0/0	0/0	0/0	1/1	./.	./.	0/0	./.	./.	./.	./.	./.	0/0	./.	./.	0/0	0/0	./.	0/0	0/0	./.	0/0	./.	./.	./.	0/0	0/0	0/0	0/0	0/0	0/0	0/0	./.	0/0	0/0	0/0	0/0	0/0	0/0	./.	0/0	0/0
366	5099	S1_3231224	NT	N	.	PASS	.	GT	0/0	0/0	0/0	0/0	0/0	0/0	0/0	0/0	0/0	0/0	1/1	./.	./.	0/0	./.	./.	./.	./.	./.	0/0	./.	./.	0/0	0/0	./.	0/0	0/0	./.	0/0	./.	./.	./.	0/0	0/0	0/0	0/0	0/0	0/0	0/0	./.	0/0	0/0	0/0	0/0	0/0	0/0	./.	0/0	0/0
366	5101	S1_3231226	N	NC,NT	.	PASS	.	GT	0/0	0/0	0/0	0/0	0/0	0/0	0/0	0/0	0/0	0/0	1/2	./.	./.	1/2	./.	./.	./.	./.	./.	0/0	./.	./.	0/0	0/0	./.	0/0	0/0	./.	0/0	./.	./.	./.	0/0	0/0	0/0	0/0	0/0	0/0	0/0	./.	0/0	0/0	0/0	0/0	0/0	0/0	./.	0/0	0/0
368	4581	S1_3241614	C	G	.	PASS	.	GT	0/0	./.	./.	0/0	./.	0/0	./.	./.	./.	./.	./.	./.	./.	1/1	./.	./.	./.	./.	0/0	./.	./.	./.	0/0	0/0	./.	0/0	./.	./.	0/0	./.	./.	./.	0/0	0/0	0/0	./.	0/0	0/0	0/0	./.	0/0	0/0	./.	0/0	0/0	./.	./.	./.	0/0
368	7787	S1_3244820	C	G	.	PASS	.	GT	0/0	0/0	./.	./.	./.	0/0	./.	./.	./.	./.	./.	./.	./.	0/0	0/0	1/1	./.	./.	./.	./.	./.	0/0	./.	./.	./.	./.	./.	./.	0/0	./.	1/1	1/1	./.	./.	./.	./.	./.	./.	0/0	./.	./.	./.	./.	./.	./.	0/0	./.	0/0	0/0
368	7788	S1_3244821	C	A	.	PASS	.	GT	0/0	0/0	./.	./.	./.	0/0	./.	./.	./.	./.	./.	./.	./.	0/0	0/0	1/1	./.	./.	./.	./.	./.	0/0	./.	./.	./.	./.	./.	./.	0/0	./.	1/1	1/1	./.	./.	./.	./.	./.	./.	0/0	./.	./.	./.	./.	./.	./.	0/0	./.	0/0	0/0
368	9541	S1_3246574	A	T	.	PASS	.	GT	0/0	0/0	0/0	0/0	0/0	0/0	0/0	0/0	0/0	0/0	0/0	./.	0/0	0/0	0/0	0/0	./.	0/0	0/0	0/0	0/0	0/0	0/0	0/0	0/0	0/0	0/0	0/0	0/0	0/0	0/0	./.	0/0	0/0	0/0	0/1	0/0	0/0	0/0	0/0	0/0	0/0	0/0	0/0	0/0	0/0	0/0	0/0	0/0
368	9555	S1_3246588	A	C	.	PASS	.	GT	0/0	0/0	0/0	0/0	0/0	0/0	0/0	0/0	0/0	0/0	0/0	./.	0/0	1/1	0/0	0/0	./.	1/1	0/0	0/0	0/0	0/0	0/0	0/0	1/1	0/0	0/0	0/0	0/0	0/0	0/0	./.	0/0	0/0	0/0	0/0	0/0	0/0	0/0	0/0	0/0	0/0	0/0	0/0	0/0	0/0	0/0	0/0	0/0
368	9573	S1_3246606	A	G	.	PASS	.	GT	0/0	0/0	0/0	0/0	0/0	0/0	0/0	0/0	0/0	0/0	0/0	./.	0/0	0/0	0/0	1/1	./.	0/0	0/0	0/0	0/0	0/0	0/0	0/0	0/0	0/0	0/0	1/1	0/0	0/0	1/1	./.	0/0	0/0	0/0	0/0	0/0	0/0	0/0	0/0	0/0	0/0	0/0	0/0	0/0	0/0	0/0	0/0	0/0
368	9593	S1_3246626	G	A	.	PASS	.	GT	0/0	0/0	0/0	0/0	0/0	0/0	0/0	0/0	0/0	0/0	0/0	./.	0/0	0/0	0/0	1/1	./.	0/0	0/0	0/0	0/0	0/0	0/0	0/0	0/0	0/0	0/0	1/1	0/0	0/0	1/1	./.	0/0	0/0	0/0	0/0	0/0	0/0	0/0	0/0	0/0	0/0	0/0	0/0	0/0	0/0	0/0	0/0	0/0
368	9594	S1_3246627	G	A	.	PASS	.	GT	0/0	0/0	0/0	0/0	0/0	0/0	0/0	0/0	0/0	0/0	0/0	./.	0/0	0/0	0/0	1/1	./.	0/0	0/0	0/0	0/0	0/0	0/0	0/0	0/0	0/0	0/0	1/1	0/0	0/0	1/1	./.	0/0	0/0	0/0	0/0	0/0	0/0	0/0	0/0	0/0	0/0	0/0	0/0	0/0	0/0	0/0	0/0	0/0
368	9608	S1_3246641	A	G	.	PASS	.	GT	0/0	0/0	0/0	0/0	0/0	0/0	0/0	0/0	0/0	0/0	0/0	./.	0/0	1/1	0/0	./.	./.	0/0	0/0	0/0	0/0	0/0	0/0	0/0	1/1	0/0	0/0	./.	0/0	0/0	./.	./.	0/0	0/0	0/0	0/0	0/0	0/0	0/0	0/0	0/0	0/0	0/0	0/0	0/0	0/0	0/0	0/0	0/0
368	9612	S1_3246645	G	A	.	PASS	.	GT	1/0	0/0	0/0	0/0	0/0	0/0	0/0	0/0	0/0	0/0	0/0	./.	0/0	0/0	0/0	./.	./.	0/0	0/0	0/0	0/0	0/0	0/0	0/0	0/0	0/0	0/0	./.	0/0	0/0	./.	./.	0/0	0/0	0/0	0/0	0/0	0/0	0/0	0/0	0/0	0/0	0/0	0/0	0/0	0/0	0/0	0/0	0/0
369	11020	S1_3259989	T	C	.	PASS	.	GT	0/0	./.	0/0	0/0	./.	0/0	0/0	0/0	0/0	./.	0/0	./.	0/0	1/1	0/0	./.	./.	0/0	0/0	0/0	./.	0/0	0/0	0/0	./.	0/0	0/0	./.	0/0	0/0	./.	./.	0/0	0/0	0/0	0/0	./.	0/0	0/0	0/0	./.	0/0	0/0	0/0	0/0	0/0	0/0	0/0	./.
369	11029	S1_3259998	T	G	.	PASS	.	GT	0/0	./.	0/0	0/0	./.	0/0	0/0	0/0	0/0	./.	0/0	./.	0/0	1/1	1/1	./.	./.	1/1	1/1	0/0	./.	0/0	0/0	0/0	./.	0/0	0/0	./.	0/0	1/1	./.	./.	0/0	0/0	0/0	0/0	./.	0/0	0/0	0/0	./.	0/0	0/0	0/0	0/0	0/0	0/0	0/0	./.
369	11032	S1_3260001	G	A	.	PASS	.	GT	0/0	./.	0/0	0/0	./.	0/0	0/0	0/0	0/0	./.	0/0	./.	0/0	0/0	0/0	./.	./.	1/1	0/0	0/0	./.	0/0	0/0	0/0	./.	0/0	0/0	./.	0/0	0/0	./.	./.	0/0	0/0	0/0	0/0	./.	0/0	0/0	0/0	./.	0/0	0/0	0/0	0/0	0/0	0/0	0/0	./.
375	6165	S1_3283126	G	A	.	PASS	.	GT	./.	./.	0/0	./.	0/0	./.	0/0	0/0	0/0	./.	0/0	./.	1/0	1/0	./.	./.	./.	./.	1/1	./.	./.	0/0	./.	1/0	0/0	./.	./.	./.	./.	1/0	./.	./.	./.	./.	./.	0/0	0/0	./.	0/0	0/0	./.	./.	./.	./.	0/0	./.	./.	./.	./.
375	6168	S1_3283129	G	A,T	.	PASS	.	GT	./.	./.	1/1	./.	0/0	./.	0/0	1/1	0/0	./.	0/0	./.	0/0	0/0	./.	./.	./.	./.	0/0	./.	./.	0/0	./.	0/0	0/2	./.	./.	./.	./.	0/0	./.	./.	./.	./.	./.	0/0	0/0	./.	0/0	0/0	./.	./.	./.	./.	0/0	./.	./.	./.	./.
375	6175	S1_3283136	G	A	.	PASS	.	GT	./.	./.	1/1	./.	0/0	./.	0/0	1/1	0/0	./.	0/0	./.	1/0	1/0	./.	./.	./.	./.	1/1	./.	./.	0/0	./.	1/0	1/1	./.	./.	./.	./.	1/0	./.	./.	./.	./.	./.	0/0	0/0	./.	0/0	0/0	./.	./.	./.	./.	0/0	./.	./.	./.	./.
375	6207	S1_3283168	G	A	.	PASS	.	GT	./.	./.	0/0	./.	0/0	./.	0/0	0/0	0/0	./.	0/0	./.	1/0	1/0	./.	./.	./.	./.	0/0	./.	./.	0/0	./.	0/0	0/0	./.	./.	./.	./.	0/0	./.	./.	./.	./.	./.	0/0	0/0	./.	0/0	0/0	./.	./.	./.	./.	0/0	./.	./.	./.	./.
375	6217	S1_3283178	G	A	.	PASS	.	GT	./.	./.	1/1	./.	0/0	./.	0/0	1/1	0/0	./.	0/0	./.	0/0	0/0	./.	./.	./.	./.	0/0	./.	./.	0/0	./.	0/0	0/0	./.	./.	./.	./.	0/0	./.	./.	./.	./.	./.	0/0	0/0	./.	0/0	0/0	./.	./.	./.	./.	0/0	./.	./.	./.	./.
375	6221	S1_3283182	C	G	.	PASS	.	GT	./.	./.	1/1	./.	0/0	./.	0/0	1/1	0/0	./.	0/0	./.	0/1	0/1	./.	./.	./.	./.	1/1	./.	./.	0/0	./.	0/1	1/1	./.	./.	./.	./.	0/1	./.	./.	./.	./.	./.	0/0	0/0	./.	0/0	0/0	./.	./.	./.	./.	0/0	./.	./.	./.	./.
375	7004	S1_3283965	G	A	.	PASS	.	GT	0/0	0/0	./.	./.	1/1	0/0	1/0	./.	./.	./.	./.	./.	./.	./.	./.	./.	./.	./.	./.	./.	0/0	0/0	./.	./.	0/0	0/0	./.	./.	./.	./.	./.	./.	./.	0/0	./.	0/0	./.	./.	0/0	./.	./.	./.	./.	./.	./.	./.	./.	1/1	./.
375	7011	S1_3283972	A	T	.	PASS	.	GT	0/0	0/0	./.	./.	1/1	0/0	0/1	./.	./.	./.	./.	./.	./.	./.	./.	./.	./.	./.	./.	./.	1/1	0/0	./.	./.	0/1	0/0	./.	./.	./.	./.	./.	./.	./.	0/0	./.	0/0	./.	./.	0/0	./.	./.	./.	./.	./.	./.	./.	./.	1/1	./.
375	7014	S1_3283975	T	G,A	.	PASS	.	GT	0/0	0/0	./.	./.	1/1	0/0	1/0	./.	./.	./.	./.	./.	./.	./.	./.	./.	./.	./.	./.	./.	2/2	0/0	./.	./.	0/0	0/0	./.	./.	./.	./.	./.	./.	./.	0/0	./.	0/0	./.	./.	0/0	./.	./.	./.	./.	./.	./.	./.	./.	1/1	./.
375	7017	S1_3283978	G	T	.	PASS	.	GT	0/0	0/0	./.	./.	0/0	0/0	0/0	./.	./.	./.	./.	./.	./.	./.	./.	./.	./.	./.	./.	./.	0/0	0/0	./.	./.	0/1	0/0	./.	./.	./.	./.	./.	./.	./.	0/0	./.	0/0	./.	./.	0/0	./.	./.	./.	./.	./.	./.	./.	./.	0/0	./.
375	7043	S1_3284004	T	C	.	PASS	.	GT	0/0	0/0	./.	./.	1/1	0/0	1/0	./.	./.	./.	./.	./.	./.	./.	./.	./.	./.	./.	./.	./.	1/1	0/0	./.	./.	0/0	0/0	./.	./.	./.	./.	./.	./.	./.	0/0	./.	0/0	./.	./.	0/0	./.	./.	./.	./.	./.	./.	./.	./.	1/1	./.
384	4625	S1_3361547	C	A	.	PASS	.	GT	./.	./.	./.	./.	./.	./.	./.	./.	./.	./.	./.	./.	./.	./.	./.	0/0	./.	./.	./.	./.	./.	1/1	./.	./.	./.	./.	./.	0/0	./.	./.	0/0	0/0	./.	./.	1/1	./.	./.	./.	./.	./.	./.	./.	./.	./.	./.	./.	./.	./.	./.
384	4641	S1_3361563	A	G	.	PASS	.	GT	./.	./.	./.	./.	./.	./.	./.	./.	./.	./.	./.	./.	./.	./.	./.	0/0	./.	./.	./.	./.	./.	1/1	./.	./.	./.	./.	./.	0/0	./.	./.	0/0	0/0	./.	./.	1/1	./.	./.	./.	./.	./.	./.	./.	./.	./.	./.	./.	./.	./.	./.
384	4659	S1_3361581	A	C	.	PASS	.	GT	./.	./.	./.	./.	./.	./.	./.	./.	./.	./.	./.	./.	./.	./.	./.	0/0	./.	./.	./.	./.	./.	1/1	./.	./.	./.	./.	./.	0/0	./.	./.	0/0	0/0	./.	./.	1/1	./.	./.	./.	./.	./.	./.	./.	./.	./.	./.	./.	./.	./.	./.
384	4665	S1_3361587	A	T	.	PASS	.	GT	./.	./.	./.	./.	./.	./.	./.	./.	./.	./.	./.	./.	./.	./.	./.	0/0	./.	./.	./.	./.	./.	0/0	./.	./.	./.	./.	./.	0/0	./.	./.	0/1	0/0	./.	./.	0/0	./.	./.	./.	./.	./.	./.	./.	./.	./.	./.	./.	./.	./.	./.
384	5171	S1_3362093	C	G	.	PASS	.	GT	0/0	0/0	0/0	0/0	0/0	0/0	0/0	0/0	0/0	0/0	1/1	./.	1/1	1/1	1/1	./.	./.	1/1	1/1	1/1	0/0	0/0	0/0	1/1	1/1	0/0	0/0	./.	0/0	1/1	./.	./.	0/0	0/0	0/0	0/0	0/0	0/0	0/0	0/0	0/0	0/0	0/0	0/0	0/0	0/0	0/0	0/0	0/0
384	5176	S1_3362098	A	C	.	PASS	.	GT	0/0	0/0	0/0	0/0	0/0	0/0	0/0	0/0	0/0	0/0	1/1	./.	1/1	0/0	1/1	./.	./.	1/1	1/1	1/1	0/0	0/0	0/0	1/1	0/0	0/0	0/0	./.	0/0	1/1	./.	./.	0/0	0/0	0/0	0/0	0/0	0/0	0/0	0/0	0/0	0/0	0/0	0/0	0/0	0/0	0/0	0/0	0/0
384	5278	S1_3362200	G	T	.	PASS	.	GT	0/0	0/0	0/0	0/0	0/0	0/0	0/0	0/0	0/0	0/0	1/1	./.	1/1	1/1	1/1	./.	./.	1/1	1/1	1/1	1/1	1/1	0/0	1/1	1/1	0/0	0/0	./.	0/0	1/1	./.	./.	0/0	0/0	0/0	0/0	0/0	0/0	0/0	0/0	0/0	0/0	0/0	0/0	0/0	0/0	0/0	0/0	0/0
384	5284	S1_3362206	T	C	.	PASS	.	GT	0/0	0/0	0/0	0/0	0/0	0/0	0/0	0/0	0/0	0/0	1/1	./.	1/1	0/0	1/1	./.	./.	0/0	1/1	1/1	0/0	0/0	0/0	1/1	0/0	0/0	0/0	./.	0/0	0/0	./.	./.	0/0	0/0	0/0	0/0	0/0	0/0	0/0	0/0	0/0	0/0	0/0	0/0	0/0	0/0	0/0	0/0	0/0
384	5290	S1_3362212	A	G	.	PASS	.	GT	0/0	0/0	0/0	0/0	0/0	0/0	0/0	0/0	0/0	0/0	0/0	./.	0/0	0/0	0/0	./.	./.	1/1	0/0	0/0	0/0	0/0	0/0	0/0	0/0	0/0	0/0	./.	0/0	1/1	./.	./.	0/0	0/0	0/0	0/0	0/0	0/0	0/0	0/0	0/0	0/0	0/0	0/0	0/0	0/0	0/0	0/0	0/0
384	5326	S1_3362248	G	A	.	PASS	.	GT	0/0	0/0	0/0	0/0	0/0	0/0	0/0	0/0	0/0	0/0	1/1	./.	1/1	0/0	1/1	./.	./.	0/0	1/1	1/1	1/1	0/0	0/0	1/1	0/0	0/0	0/0	./.	0/0	0/0	./.	./.	0/0	0/0	0/0	0/0	0/0	0/0	0/0	0/0	0/0	0/0	0/0	0/0	0/0	0/0	0/0	0/0	0/0
384	5335	S1_3362257	C	A	.	PASS	.	GT	0/0	0/0	0/0	0/0	0/0	0/0	0/0	0/0	0/0	0/0	0/0	./.	0/0	0/0	0/0	./.	./.	0/0	0/0	0/0	0/0	0/0	0/0	0/0	0/0	0/0	0/0	./.	0/0	1/1	./.	./.	0/0	0/0	0/0	0/0	0/0	0/0	0/0	0/0	0/0	0/0	0/0	0/0	0/0	0/0	0/0	0/0	0/0
384	5339	S1_3362261	T	C	.	PASS	.	GT	0/0	0/0	0/0	0/0	0/0	0/0	0/0	0/0	0/0	0/0	0/0	./.	0/0	0/0	0/0	./.	./.	0/0	0/0	0/0	0/0	0/0	0/0	0/0	0/0	0/0	0/0	./.	0/0	1/1	./.	./.	0/0	0/0	0/0	0/0	0/0	0/0	0/0	0/0	0/0	0/0	0/0	0/0	0/0	0/0	0/0	0/0	0/0
384	10314	S1_3367236	A	G	.	PASS	.	GT	0/0	0/0	0/0	0/0	0/0	0/0	0/0	0/0	0/0	0/0	1/1	0/0	1/1	0/0	0/0	0/0	0/0	0/0	0/0	1/1	0/0	0/0	0/0	1/1	0/0	0/0	0/0	0/0	0/0	0/0	0/0	0/0	0/0	0/0	0/0	0/0	0/0	0/0	0/0	0/0	0/0	0/0	0/0	0/0	0/0	0/0	0/0	0/0	0/0
384	10320	S1_3367242	C	T	.	PASS	.	GT	0/0	0/0	0/0	0/0	0/0	0/0	0/0	0/0	0/0	0/0	0/0	0/0	0/0	0/0	0/0	0/0	0/0	0/0	0/0	0/0	0/0	0/0	0/0	0/0	0/0	0/0	0/0	0/0	0/0	0/0	0/0	1/1	0/0	0/0	0/0	0/0	0/0	0/0	0/0	0/0	0/0	0/0	0/0	0/0	0/0	0/0	0/0	0/0	0/0
384	10369	S1_3367291	C	A	.	PASS	.	GT	0/0	0/0	0/0	0/0	0/0	0/0	0/0	0/0	0/0	0/0	0/0	0/0	0/0	0/0	0/0	1/1	0/0	0/0	0/0	0/0	0/0	0/0	0/0	0/0	0/0	0/0	0/0	1/1	0/0	0/0	0/0	1/1	0/0	0/0	0/0	0/0	0/0	0/0	0/0	0/0	0/0	0/0	0/0	0/0	0/0	0/0	0/0	0/0	0/0
384	10374	S1_3367296	A	T	.	PASS	.	GT	0/0	0/0	0/0	0/0	0/0	0/0	0/0	0/0	0/0	0/0	0/0	1/1	0/0	0/0	0/0	1/1	0/0	0/0	0/0	0/0	0/0	0/0	0/0	0/0	0/0	0/0	0/0	1/1	0/0	0/0	0/0	0/0	0/0	0/0	0/0	0/0	0/0	0/0	0/0	0/0	0/0	0/0	0/0	0/0	0/0	0/0	0/0	0/0	0/0
384	10377	S1_3367299	A	G	.	PASS	.	GT	0/0	0/0	0/0	0/0	0/0	0/0	0/0	0/0	0/0	0/0	0/0	0/0	0/0	0/0	0/0	0/0	1/1	0/0	0/0	0/0	0/0	0/0	0/0	0/0	0/0	0/0	0/0	0/0	0/0	0/0	1/1	1/1	0/0	0/0	0/0	0/0	0/0	0/0	0/0	0/0	0/0	0/0	0/0	0/0	0/0	0/0	0/0	0/0	0/0
384	26677	S1_3383599	T	C	.	PASS	.	GT	./.	./.	0/0	0/0	./.	./.	0/0	./.	./.	0/0	0/0	1/1	0/0	0/0	./.	./.	0/0	0/0	./.	0/0	0/0	0/0	0/0	0/0	0/0	0/0	0/0	0/0	0/0	0/0	0/0	./.	./.	./.	./.	./.	0/0	0/0	0/0	0/0	0/0	0/0	./.	0/0	./.	0/0	./.	0/0	0/0
384	26683	S1_3383605	A	C	.	PASS	.	GT	./.	./.	0/0	0/0	./.	./.	0/0	./.	./.	0/0	0/0	1/1	0/0	0/0	./.	./.	1/1	1/1	./.	0/0	0/0	0/0	0/0	0/0	0/0	0/0	0/0	1/1	0/0	0/0	1/1	./.	./.	./.	./.	./.	0/0	0/0	0/0	0/0	0/0	0/0	./.	0/0	./.	0/0	./.	0/0	0/0
384	26716	S1_3383638	C	T	.	PASS	.	GT	./.	./.	0/0	0/0	./.	./.	0/0	./.	./.	0/0	0/0	0/0	0/0	1/1	./.	./.	0/0	0/0	./.	0/0	0/0	0/0	0/0	0/0	1/1	0/0	0/0	0/0	0/0	0/0	0/0	./.	./.	./.	./.	./.	0/0	0/0	0/0	0/0	0/0	0/0	./.	0/0	./.	0/0	./.	0/0	0/0
384	26730	S1_3383652	C	T	.	PASS	.	GT	./.	./.	0/0	0/0	./.	./.	0/0	./.	./.	0/0	0/0	0/0	0/0	0/0	./.	./.	0/0	0/0	./.	0/0	0/0	0/0	0/0	0/0	0/0	0/0	0/0	1/1	0/0	0/0	0/0	./.	./.	./.	./.	./.	0/0	0/0	0/0	0/0	0/0	0/0	./.	0/0	./.	0/0	./.	0/0	0/0
384	27153	S1_3384075	A	G	.	PASS	.	GT	./.	0/0	0/0	0/0	0/0	./.	0/0	0/0	0/0	./.	0/0	1/1	0/0	0/0	./.	./.	1/1	./.	0/0	0/0	./.	./.	0/0	0/0	0/0	0/0	0/0	1/1	./.	0/0	1/1	1/1	0/0	./.	./.	0/0	0/0	0/0	./.	./.	0/0	0/0	0/0	0/0	./.	0/0	0/0	./.	0/0
384	27161	S1_3384083	G	A	.	PASS	.	GT	./.	0/0	0/0	0/0	0/0	./.	0/0	0/0	0/0	./.	0/0	1/1	0/0	0/0	./.	./.	1/1	./.	0/0	0/0	./.	./.	0/0	0/0	0/0	0/0	0/0	1/1	./.	0/0	1/1	1/1	0/0	./.	./.	0/0	0/0	0/0	./.	./.	0/0	0/0	0/0	0/0	./.	0/0	0/0	./.	0/0
384	27162	S1_3384084	A	T	.	PASS	.	GT	./.	0/0	0/0	0/0	0/0	./.	0/0	0/0	0/0	./.	0/0	1/1	0/0	0/0	./.	./.	1/1	./.	0/0	0/0	./.	./.	0/0	0/0	0/0	0/0	0/0	1/1	./.	0/0	1/1	1/1	0/0	./.	./.	0/0	0/0	0/0	./.	./.	0/0	0/0	0/0	0/0	./.	0/0	0/0	./.	0/0
384	32031	S1_3388953	T	A	.	PASS	.	GT	0/0	0/0	0/0	0/0	0/0	0/0	0/0	0/0	0/0	0/0	0/0	1/1	0/0	1/1	0/0	1/1	1/1	1/1	0/0	0/0	0/0	0/0	0/0	0/0	1/1	0/0	0/0	1/1	0/0	0/0	1/1	1/1	0/0	0/0	0/0	0/0	0/0	0/0	0/0	0/0	0/0	0/0	0/0	0/0	0/0	0/0	0/0	0/0	0/0
384	32043	S1_3388965	A	G	.	PASS	.	GT	0/0	0/0	0/0	0/0	0/0	0/0	0/0	0/0	0/0	0/0	0/0	0/0	0/0	0/0	0/0	0/0	0/0	0/0	0/0	0/0	0/0	0/0	0/0	0/0	0/0	0/0	0/0	0/0	0/0	0/0	1/1	0/0	0/0	0/0	0/0	0/0	0/0	0/0	0/0	0/0	0/0	0/0	0/0	0/0	0/0	0/0	0/0	0/0	0/0
384	32062	S1_3388984	NG	N	.	PASS	.	GT	0/0	0/0	0/0	0/0	0/0	0/0	0/0	0/0	0/0	0/0	0/0	0/0	0/0	0/0	0/0	0/0	0/0	0/0	0/0	0/0	0/0	0/0	0/0	0/0	1/1	0/0	0/0	0/0	0/0	0/0	0/0	0/0	0/0	0/0	0/0	0/0	0/0	0/0	0/0	0/0	0/0	0/0	0/0	0/0	0/0	0/0	0/0	0/0	0/0
384	32063	S1_3388985	N	NG	.	PASS	.	GT	0/0	0/0	0/0	0/0	0/0	0/0	0/0	0/0	0/0	0/0	0/0	0/0	0/0	0/0	0/0	0/0	0/0	0/0	0/0	0/0	0/0	0/0	0/0	0/0	1/1	0/0	0/0	0/0	0/0	0/0	0/0	0/0	0/0	0/0	0/0	0/0	0/0	0/0	0/0	0/0	0/0	0/0	0/0	0/0	0/0	0/0	0/0	0/0	0/0
384	32082	S1_3389004	A	C	.	PASS	.	GT	0/0	0/0	0/0	0/0	0/0	0/0	0/0	0/0	0/0	0/0	0/0	0/0	0/0	0/0	0/0	0/0	0/0	0/0	0/0	0/0	0/0	0/0	0/0	0/0	0/0	0/0	0/0	0/0	0/0	0/0	0/0	1/1	0/0	0/0	0/0	0/0	0/0	0/0	0/0	0/0	0/0	0/0	0/0	0/0	0/0	0/0	0/0	0/0	0/0
384	32097	S1_3389019	G	T	.	PASS	.	GT	0/0	0/0	0/0	0/0	0/0	0/0	0/0	0/0	0/0	0/0	0/0	0/0	0/0	0/0	0/0	0/0	0/0	0/0	0/0	0/0	0/0	0/0	0/0	0/0	1/1	0/0	0/0	0/0	0/0	0/0	0/0	0/0	0/0	0/0	0/0	0/0	0/0	0/0	0/0	0/0	0/0	0/0	0/0	0/0	0/0	0/0	0/0	0/0	0/0
384	32109	S1_3389031	C	T	.	PASS	.	GT	0/0	0/0	0/0	0/0	0/0	0/0	0/0	0/0	0/0	0/0	0/0	0/0	0/0	0/0	0/0	0/0	0/0	0/0	0/0	0/0	0/0	0/0	0/0	0/0	0/0	0/0	0/0	0/0	0/0	0/0	1/1	0/0	0/0	0/0	0/0	0/0	0/0	0/0	0/0	0/0	0/0	0/0	0/0	0/0	0/0	0/0	0/0	0/0	0/0
384	32118	S1_3389040	A	T	.	PASS	.	GT	0/0	0/0	0/0	0/0	0/0	0/0	0/0	0/0	0/0	0/0	0/0	0/0	0/0	0/0	0/0	0/0	0/0	0/0	0/0	0/0	0/0	0/0	0/0	0/0	1/1	0/0	0/0	0/0	0/0	0/0	0/0	0/0	0/0	0/0	0/0	0/0	0/0	0/0	0/0	0/0	0/0	0/0	0/0	0/0	0/0	0/0	0/0	0/0	0/0
390	5276	S1_3440586	A	G	.	PASS	.	GT	./.	./.	./.	./.	./.	./.	./.	./.	./.	./.	0/0	./.	./.	1/1	0/0	./.	./.	./.	1/1	0/0	./.	./.	./.	0/0	0/1	0/0	0/0	./.	0/0	1/1	./.	./.	./.	./.	./.	./.	./.	./.	./.	0/0	./.	./.	./.	./.	./.	0/0	./.	0/0	./.
390	5285	S1_3440595	G	A	.	PASS	.	GT	./.	./.	./.	./.	./.	./.	./.	./.	./.	./.	0/0	./.	./.	0/0	0/0	./.	./.	./.	1/1	0/0	./.	./.	./.	0/0	0/0	0/0	0/0	./.	0/0	0/0	./.	./.	./.	./.	./.	./.	./.	./.	./.	0/0	./.	./.	./.	./.	./.	0/0	./.	0/0	./.
390	5292	S1_3440602	T	A	.	PASS	.	GT	./.	./.	./.	./.	./.	./.	./.	./.	./.	./.	0/0	./.	./.	1/0	0/0	./.	./.	./.	1/1	0/0	./.	./.	./.	0/0	1/0	0/0	0/0	./.	0/0	1/1	./.	./.	./.	./.	./.	./.	./.	./.	./.	0/0	./.	./.	./.	./.	./.	0/0	./.	0/0	./.
390	5293	S1_3440603	A	G	.	PASS	.	GT	./.	./.	./.	./.	./.	./.	./.	./.	./.	./.	0/0	./.	./.	0/0	0/0	./.	./.	./.	1/1	0/0	./.	./.	./.	0/0	0/1	0/0	0/0	./.	0/0	0/0	./.	./.	./.	./.	./.	./.	./.	./.	./.	0/0	./.	./.	./.	./.	./.	0/0	./.	0/0	./.
390	5302	S1_3440612	G	T	.	PASS	.	GT	./.	./.	./.	./.	./.	./.	./.	./.	./.	./.	0/0	./.	./.	0/0	0/0	./.	./.	./.	1/1	0/0	./.	./.	./.	0/0	0/0	0/0	0/0	./.	0/0	0/0	./.	./.	./.	./.	./.	./.	./.	./.	./.	0/0	./.	./.	./.	./.	./.	0/0	./.	0/0	./.
390	5303	S1_3440613	T	A	.	PASS	.	GT	./.	./.	./.	./.	./.	./.	./.	./.	./.	./.	0/0	./.	./.	0/0	0/0	./.	./.	./.	0/0	0/0	./.	./.	./.	0/0	1/0	0/0	0/0	./.	0/0	0/0	./.	./.	./.	./.	./.	./.	./.	./.	./.	0/0	./.	./.	./.	./.	./.	0/0	./.	0/0	./.
390	5314	S1_3440624	NG	N	.	PASS	.	GT	./.	./.	./.	./.	./.	./.	./.	./.	./.	./.	1/0	./.	./.	1/0	1/0	./.	./.	./.	0/0	1/0	./.	./.	./.	1/0	1/0	1/0	1/0	./.	1/0	1/0	./.	./.	./.	./.	./.	./.	./.	./.	./.	1/0	./.	./.	./.	./.	./.	1/0	./.	1/0	./.
390	5325	S1_3440635	NT	N	.	PASS	.	GT	./.	./.	./.	./.	./.	./.	./.	./.	./.	./.	0/0	./.	./.	0/0	0/0	./.	./.	./.	1/1	0/0	./.	./.	./.	0/0	0/0	0/0	0/0	./.	0/0	0/0	./.	./.	./.	./.	./.	./.	./.	./.	./.	0/0	./.	./.	./.	./.	./.	0/0	./.	0/0	./.
394	24915	S1_3498243	G	T	.	PASS	.	GT	./.	./.	./.	./.	./.	./.	./.	./.	./.	./.	./.	./.	./.	0/0	0/0	./.	./.	0/0	0/0	./.	0/0	0/0	./.	./.	0/0	./.	./.	./.	./.	0/0	./.	1/1	./.	./.	./.	./.	./.	./.	./.	./.	./.	./.	./.	./.	./.	./.	./.	./.	./.
394	24916	S1_3498244	C	T	.	PASS	.	GT	./.	./.	./.	./.	./.	./.	./.	./.	./.	./.	./.	./.	./.	0/0	0/0	./.	./.	0/0	0/0	./.	0/0	0/0	./.	./.	0/0	./.	./.	./.	./.	0/0	./.	1/1	./.	./.	./.	./.	./.	./.	./.	./.	./.	./.	./.	./.	./.	./.	./.	./.	./.
394	24930	S1_3498258	C	T	.	PASS	.	GT	./.	./.	./.	./.	./.	./.	./.	./.	./.	./.	./.	./.	./.	0/0	0/0	./.	./.	0/0	0/0	./.	0/0	0/0	./.	./.	0/0	./.	./.	./.	./.	0/0	./.	1/1	./.	./.	./.	./.	./.	./.	./.	./.	./.	./.	./.	./.	./.	./.	./.	./.	./.
394	24942	S1_3498270	T	C	.	PASS	.	GT	./.	./.	./.	./.	./.	./.	./.	./.	./.	./.	./.	./.	./.	0/0	0/0	./.	./.	0/0	0/0	./.	0/0	0/0	./.	./.	0/0	./.	./.	./.	./.	0/0	./.	1/1	./.	./.	./.	./.	./.	./.	./.	./.	./.	./.	./.	./.	./.	./.	./.	./.	./.
394	25029	S1_3498357	G	T	.	PASS	.	GT	0/0	./.	0/0	0/0	0/0	0/0	0/0	0/0	0/0	0/0	0/0	0/0	0/0	0/0	0/0	1/1	./.	0/0	0/0	0/0	0/0	0/0	0/0	0/0	0/0	0/0	0/0	1/1	0/0	0/0	./.	0/0	0/0	0/0	0/0	0/0	0/0	0/0	0/0	0/0	0/0	0/0	0/0	0/0	0/0	0/0	0/0	0/0	0/0
394	25036	S1_3498364	A	C	.	PASS	.	GT	0/0	./.	0/0	0/0	0/0	0/0	0/0	0/0	0/0	0/0	0/0	1/1	0/0	0/0	0/0	0/0	./.	0/0	0/0	0/0	0/0	0/0	0/0	0/0	0/0	0/0	0/0	0/0	0/0	0/0	./.	0/0	0/0	0/0	0/0	0/0	0/0	0/0	0/0	0/0	0/0	0/0	0/0	0/0	0/0	0/0	0/0	0/0	0/0
394	25069	S1_3498397	C	G	.	PASS	.	GT	0/0	./.	0/0	0/0	0/0	0/0	0/0	0/0	0/0	0/0	0/0	1/1	0/0	0/0	0/0	1/1	./.	0/0	0/0	0/0	0/0	0/0	0/0	0/0	0/0	0/0	0/0	1/1	0/0	0/0	./.	1/1	0/0	0/0	0/0	0/0	0/0	0/0	0/0	0/0	0/0	0/0	0/0	0/0	0/0	0/0	0/0	0/0	0/0
394	25075	S1_3498403	A	T	.	PASS	.	GT	0/0	./.	0/0	0/0	0/0	0/0	0/0	0/0	0/0	0/0	0/0	1/1	0/0	0/0	0/0	0/0	./.	0/0	0/0	0/0	0/0	0/0	0/0	0/0	0/0	0/0	0/0	0/0	0/0	0/0	./.	1/1	0/0	0/0	0/0	0/0	0/0	0/0	0/0	0/0	0/0	0/0	0/0	0/0	0/0	0/0	0/0	0/0	0/0
394	27877	S1_3501205	A	G	.	PASS	.	GT	./.	./.	./.	./.	./.	./.	./.	./.	./.	./.	./.	0/0	./.	./.	./.	./.	0/0	./.	./.	./.	./.	./.	./.	./.	./.	./.	./.	./.	./.	./.	./.	1/1	./.	./.	./.	./.	./.	./.	./.	./.	./.	./.	./.	./.	./.	./.	./.	./.	./.
394	27880	S1_3501208	C	G	.	PASS	.	GT	./.	./.	./.	./.	./.	./.	./.	./.	./.	./.	./.	1/1	./.	./.	./.	./.	0/0	./.	./.	./.	./.	./.	./.	./.	./.	./.	./.	./.	./.	./.	./.	0/0	./.	./.	./.	./.	./.	./.	./.	./.	./.	./.	./.	./.	./.	./.	./.	./.	./.
394	27914	S1_3501242	C	A	.	PASS	.	GT	./.	./.	./.	./.	./.	./.	./.	./.	./.	./.	./.	1/1	./.	./.	./.	./.	0/0	./.	./.	./.	./.	./.	./.	./.	./.	./.	./.	./.	./.	./.	./.	0/0	./.	./.	./.	./.	./.	./.	./.	./.	./.	./.	./.	./.	./.	./.	./.	./.	./.
394	28162	S1_3501490	T	.	.	PASS	.	GT	./.	./.	./.	./.	./.	./.	./.	./.	./.	./.	./.	0/0	./.	./.	./.	./.	0/0	./.	./.	./.	./.	./.	./.	./.	./.	./.	./.	./.	./.	./.	./.	./.	./.	./.	./.	./.	./.	./.	./.	./.	./.	./.	./.	./.	./.	./.	./.	./.	./.
394	28184	S1_3501512	C	T	.	PASS	.	GT	./.	./.	./.	./.	./.	./.	./.	./.	./.	./.	./.	0/0	./.	./.	./.	./.	1/1	./.	./.	./.	./.	./.	./.	./.	./.	./.	./.	./.	./.	./.	./.	./.	./.	./.	./.	./.	./.	./.	./.	./.	./.	./.	./.	./.	./.	./.	./.	./.	./.
394	29729	S1_3503057	A	.	.	PASS	.	GT	./.	0/0	0/0	./.	./.	0/0	0/0	./.	./.	./.	./.	./.	0/0	0/0	./.	./.	./.	./.	./.	./.	./.	./.	0/0	0/0	./.	0/0	0/0	./.	./.	./.	./.	./.	./.	./.	0/0	./.	./.	0/0	0/0	0/0	./.	./.	0/0	./.	./.	0/0	0/0	0/0	0/0
394	29734	S1_3503062	T	.	.	PASS	.	GT	./.	0/0	0/0	./.	./.	0/0	0/0	./.	./.	./.	./.	./.	0/0	0/0	./.	./.	./.	./.	./.	./.	./.	./.	0/0	0/0	./.	0/0	0/0	./.	./.	./.	./.	./.	./.	./.	0/0	./.	./.	0/0	0/0	0/0	./.	./.	0/0	./.	./.	0/0	0/0	0/0	0/0
394	29758	S1_3503086	T	.	.	PASS	.	GT	./.	0/0	0/0	./.	./.	0/0	0/0	./.	./.	./.	./.	./.	0/0	0/0	./.	./.	./.	./.	./.	./.	./.	./.	0/0	0/0	./.	0/0	0/0	./.	./.	./.	./.	./.	./.	./.	0/0	./.	./.	0/0	0/0	0/0	./.	./.	0/0	./.	./.	0/0	0/0	0/0	0/0
394	31756	S1_3505084	G	.	.	PASS	.	GT	0/0	0/0	./.	0/0	./.	0/0	0/0	./.	./.	./.	0/0	./.	./.	./.	./.	./.	./.	./.	./.	0/0	0/0	./.	0/0	0/0	./.	./.	./.	./.	0/0	0/0	./.	./.	0/0	./.	./.	./.	./.	./.	./.	./.	./.	./.	0/0	./.	./.	0/0	./.	./.	0/0
397	1362	S1_3526671	G	A	.	PASS	.	GT	./.	./.	./.	./.	./.	./.	0/0	0/0	./.	./.	0/0	./.	./.	1/1	0/0	./.	./.	./.	./.	./.	./.	./.	./.	./.	1/1	./.	./.	./.	./.	./.	./.	./.	./.	0/0	0/0	./.	0/0	./.	./.	0/0	./.	./.	./.	0/0	./.	./.	0/0	./.	./.
397	1387	S1_3526696	T	C	.	PASS	.	GT	./.	./.	./.	./.	./.	./.	0/0	0/0	./.	./.	0/0	./.	./.	1/1	0/0	./.	./.	./.	./.	./.	./.	./.	./.	./.	1/1	./.	./.	./.	./.	./.	./.	./.	./.	0/0	0/0	./.	0/0	./.	./.	0/0	./.	./.	./.	0/0	./.	./.	0/0	./.	./.
397	9056	S1_3534365	A	G	.	PASS	.	GT	./.	./.	./.	./.	./.	./.	./.	./.	./.	./.	./.	./.	./.	./.	./.	1/1	./.	./.	./.	./.	./.	./.	./.	./.	./.	./.	./.	0/0	./.	./.	./.	./.	./.	./.	./.	./.	./.	./.	./.	./.	./.	./.	./.	./.	./.	./.	./.	./.	./.
397	12923	S1_3538232	A	G	.	PASS	.	GT	0/0	0/0	./.	0/0	0/0	0/0	0/0	0/0	0/0	0/0	0/0	./.	0/0	0/0	./.	1/1	./.	./.	./.	0/0	0/0	0/0	0/0	0/0	0/0	./.	0/0	./.	0/0	0/0	0/0	./.	0/0	./.	0/0	0/0	0/0	0/0	0/0	0/0	0/0	0/0	0/0	0/0	./.	0/0	0/0	0/0	0/0
397	12927	S1_3538236	T	A	.	PASS	.	GT	0/0	0/0	./.	0/0	0/0	0/0	0/0	0/0	0/0	0/0	0/0	./.	0/0	1/1	./.	1/1	./.	./.	./.	1/1	1/1	1/1	0/0	1/1	1/1	./.	0/0	./.	0/0	1/1	1/1	./.	0/0	./.	0/0	0/0	0/0	0/0	0/0	0/0	0/0	0/0	0/0	0/0	./.	0/0	0/0	0/0	0/0
397	12933	S1_3538242	A	G	.	PASS	.	GT	0/0	0/0	./.	0/0	0/0	0/0	0/0	0/0	0/0	0/0	0/0	./.	0/0	0/0	./.	0/0	./.	./.	./.	1/1	0/0	1/1	0/0	1/1	0/0	./.	0/0	./.	0/0	0/0	0/0	./.	0/0	./.	0/0	0/0	0/0	0/0	0/0	0/0	0/0	0/0	0/0	0/0	./.	0/0	0/0	0/0	0/0
397	12962	S1_3538271	A	C	.	PASS	.	GT	0/0	0/0	./.	0/0	0/0	0/0	0/0	0/0	0/0	0/0	0/0	./.	0/0	0/0	./.	1/1	./.	./.	./.	0/0	0/0	0/0	0/0	0/0	0/0	./.	0/0	./.	0/0	0/0	1/1	./.	0/0	./.	0/0	0/0	0/0	0/0	0/0	0/0	0/0	0/0	0/0	0/0	./.	0/0	0/0	0/0	0/0
397	12963	S1_3538272	T	C	.	PASS	.	GT	0/0	0/0	./.	0/0	0/0	0/0	0/0	0/0	0/0	0/0	0/0	./.	0/0	0/0	./.	1/1	./.	./.	./.	0/0	0/0	0/0	0/0	0/0	0/0	./.	0/0	./.	0/0	0/0	1/1	./.	0/0	./.	0/0	0/0	0/0	0/0	0/0	0/0	0/0	0/0	0/0	0/0	./.	0/0	0/0	0/0	0/0
397	13152	S1_3538461	G	A	.	PASS	.	GT	0/0	0/0	./.	0/0	./.	0/0	0/0	0/0	0/0	./.	0/0	./.	0/0	0/0	0/0	1/1	./.	0/0	0/0	0/0	0/0	0/0	0/0	0/0	0/0	0/0	0/0	1/1	0/0	0/0	0/0	0/0	0/0	0/0	0/0	0/0	0/0	0/0	0/0	0/0	0/0	0/0	0/0	0/0	0/0	0/0	0/0	./.	0/0
399	15659	S1_3570346	T	A	.	PASS	.	GT	./.	./.	./.	./.	./.	./.	1/0	./.	./.	1/1	./.	./.	./.	./.	./.	./.	./.	./.	./.	./.	./.	./.	./.	./.	./.	./.	./.	./.	./.	./.	./.	./.	./.	1/1	./.	./.	./.	0/0	0/0	./.	./.	./.	0/0	./.	./.	./.	./.	./.	./.
404	291	S1_3601747	C	T	.	PASS	.	GT	./.	./.	./.	./.	./.	./.	./.	./.	./.	./.	./.	./.	0/0	0/0	./.	./.	./.	0/0	1/1	./.	./.	0/0	./.	./.	./.	./.	./.	./.	./.	./.	./.	./.	./.	./.	./.	./.	./.	./.	./.	./.	./.	./.	./.	./.	./.	./.	./.	./.	./.
404	303	S1_3601759	A	G	.	PASS	.	GT	./.	./.	./.	./.	./.	./.	./.	./.	./.	./.	./.	./.	0/0	0/0	./.	./.	./.	1/1	0/0	./.	./.	0/0	./.	./.	./.	./.	./.	./.	./.	./.	./.	./.	./.	./.	./.	./.	./.	./.	./.	./.	./.	./.	./.	./.	./.	./.	./.	./.	./.
404	304	S1_3601760	G	.	.	PASS	.	GT	./.	./.	./.	./.	./.	./.	./.	./.	./.	./.	./.	./.	0/0	0/0	./.	./.	./.	0/0	0/0	./.	./.	0/0	./.	./.	./.	./.	./.	./.	./.	./.	./.	./.	./.	./.	./.	./.	./.	./.	./.	./.	./.	./.	./.	./.	./.	./.	./.	./.	./.
404	323	S1_3601779	C	T	.	PASS	.	GT	./.	./.	./.	./.	./.	./.	./.	./.	./.	./.	./.	./.	1/1	0/0	./.	./.	./.	0/0	0/0	./.	./.	0/0	./.	./.	./.	./.	./.	./.	./.	./.	./.	./.	./.	./.	./.	./.	./.	./.	./.	./.	./.	./.	./.	./.	./.	./.	./.	./.	./.
404	343	S1_3601799	C	T	.	PASS	.	GT	./.	./.	./.	./.	./.	./.	./.	./.	./.	./.	./.	./.	0/0	0/0	./.	./.	./.	0/0	1/1	./.	./.	0/0	./.	./.	./.	./.	./.	./.	./.	./.	./.	./.	./.	./.	./.	./.	./.	./.	./.	./.	./.	./.	./.	./.	./.	./.	./.	./.	./.
404	346	S1_3601802	C	T	.	PASS	.	GT	./.	./.	./.	./.	./.	./.	./.	./.	./.	./.	./.	./.	0/0	0/0	./.	./.	./.	0/0	1/1	./.	./.	0/0	./.	./.	./.	./.	./.	./.	./.	./.	./.	./.	./.	./.	./.	./.	./.	./.	./.	./.	./.	./.	./.	./.	./.	./.	./.	./.	./.
404	352	S1_3601808	A	.	.	PASS	.	GT	./.	./.	./.	./.	./.	./.	./.	./.	./.	./.	./.	./.	./.	0/0	./.	./.	./.	0/0	./.	./.	./.	./.	./.	./.	./.	./.	./.	./.	./.	./.	./.	./.	./.	./.	./.	./.	./.	./.	./.	./.	./.	./.	./.	./.	./.	./.	./.	./.	./.
404	362	S1_3601818	C	.	.	PASS	.	GT	./.	./.	./.	./.	./.	./.	./.	./.	./.	./.	./.	./.	./.	0/0	./.	./.	./.	0/0	./.	./.	./.	./.	./.	./.	./.	./.	./.	./.	./.	./.	./.	./.	./.	./.	./.	./.	./.	./.	./.	./.	./.	./.	./.	./.	./.	./.	./.	./.	./.
413	5638	S1_3674178	T	C	.	PASS	.	GT	./.	0/0	./.	0/0	./.	./.	0/0	0/0	./.	0/0	0/0	./.	0/0	1/1	1/1	./.	./.	1/1	./.	./.	./.	1/1	0/0	1/1	1/1	1/1	0/0	./.	0/0	1/1	./.	./.	./.	./.	0/0	./.	./.	0/0	./.	./.	0/0	0/0	./.	0/0	0/0	./.	./.	./.	./.
413	5806	S1_3674346	C	T	.	PASS	.	GT	./.	./.	0/0	./.	0/0	./.	./.	0/0	./.	./.	0/0	./.	./.	0/0	./.	./.	./.	0/0	0/0	0/0	0/0	0/0	0/0	0/0	0/0	0/0	0/0	./.	./.	./.	./.	1/1	0/0	./.	0/0	0/0	0/0	0/0	0/0	0/0	0/0	./.	0/0	./.	./.	./.	./.	./.	./.
418	6012	S1_3715859	C	T	.	PASS	.	GT	0/0	0/0	0/0	0/0	0/0	0/0	0/0	0/0	0/0	0/0	0/0	./.	0/0	0/0	0/0	0/0	1/1	0/0	0/0	0/0	0/0	0/0	0/0	0/0	0/0	0/0	0/0	./.	0/0	0/0	./.	0/0	0/0	0/0	0/0	0/0	0/0	0/0	0/0	0/0	0/0	0/0	0/0	0/0	0/0	0/0	0/0	0/0	0/0
418	6018	S1_3715865	T	C	.	PASS	.	GT	0/0	0/0	0/0	0/0	0/0	0/0	0/0	0/0	0/0	0/0	0/0	./.	0/0	0/0	0/0	1/1	0/0	0/0	0/0	0/0	0/0	0/0	0/0	0/0	0/0	0/0	0/0	./.	0/0	0/0	./.	0/0	0/0	0/0	0/0	0/0	0/0	0/0	0/0	0/0	0/0	0/0	0/0	0/0	0/0	0/0	0/0	0/0	0/0
418	6025	S1_3715872	G	A	.	PASS	.	GT	0/0	0/0	0/0	0/0	0/0	0/0	0/0	0/0	0/0	1/0	0/0	./.	0/0	0/0	0/0	0/0	0/0	0/0	0/0	0/0	0/0	0/0	0/0	0/0	0/0	0/0	0/0	./.	0/0	0/0	./.	0/0	0/0	0/0	0/0	0/0	0/0	0/0	0/0	0/0	0/0	0/0	0/0	1/0	0/0	0/0	0/0	0/0	0/0
418	6029	S1_3715876	A	G	.	PASS	.	GT	0/0	0/0	0/0	0/0	0/0	0/0	0/0	0/0	0/0	0/0	0/0	./.	0/0	0/0	0/0	1/1	1/1	0/0	0/0	0/0	0/0	0/0	0/0	0/0	0/0	0/0	0/0	./.	0/0	0/0	./.	1/1	0/0	0/0	0/0	0/0	0/0	0/0	0/0	0/0	0/0	0/0	0/0	0/0	0/0	0/0	0/0	0/0	0/0
418	6045	S1_3715892	C	T	.	PASS	.	GT	0/0	0/0	0/0	0/0	0/0	0/0	0/0	0/0	0/0	0/0	0/0	./.	0/0	0/0	0/0	1/1	1/1	0/0	0/0	0/0	0/0	0/0	0/0	0/0	0/0	0/0	0/0	./.	0/0	0/0	./.	1/1	0/0	0/0	0/0	0/0	0/0	0/0	0/0	0/0	0/0	0/0	0/0	0/0	0/0	0/0	0/0	0/0	0/0
418	6046	S1_3715893	G	A	.	PASS	.	GT	0/0	0/0	0/0	0/0	0/0	0/0	0/0	0/0	0/0	0/0	0/0	./.	0/0	0/0	0/0	0/0	0/0	1/1	0/0	0/0	0/0	0/0	0/0	0/0	0/0	0/0	0/0	./.	0/0	0/0	./.	0/0	0/0	0/0	0/0	0/0	0/0	0/0	0/0	0/0	0/0	0/0	0/0	0/0	0/0	0/0	0/0	0/0	0/0
418	6060	S1_3715907	A	G	.	PASS	.	GT	0/0	0/0	0/0	0/0	0/0	0/0	0/0	0/0	0/0	0/0	0/0	./.	0/0	0/0	0/0	1/1	0/0	0/0	0/0	0/0	0/0	0/0	0/0	0/0	0/0	0/0	0/0	./.	0/0	0/0	./.	0/0	0/0	0/0	0/0	0/0	0/0	0/0	0/0	0/0	0/0	0/0	0/0	0/0	0/0	0/0	0/0	0/0	0/0
418	6078	S1_3715925	G	A	.	PASS	.	GT	0/0	0/0	0/0	0/0	0/0	0/0	0/0	0/0	0/0	0/0	0/0	./.	0/0	0/0	0/0	1/1	1/1	0/0	0/0	0/0	0/0	0/0	0/0	0/0	0/0	0/0	0/0	./.	0/0	0/0	./.	1/1	0/0	0/0	0/0	0/0	0/0	0/0	0/0	0/0	./.	0/0	0/0	0/0	0/0	0/0	0/0	0/0	0/0
418	6103	S1_3715950	T	A	.	PASS	.	GT	0/0	0/0	0/0	0/0	0/0	0/0	0/0	0/0	0/0	0/0	0/0	./.	0/0	0/0	0/0	1/1	1/1	0/0	0/0	0/0	0/0	0/0	0/0	0/0	0/0	0/0	0/0	./.	0/0	0/0	./.	1/1	0/0	0/0	0/0	0/0	0/0	0/0	0/0	0/0	./.	0/0	0/0	0/0	0/0	0/0	0/0	0/0	0/0
418	6104	S1_3715951	C	G	.	PASS	.	GT	0/0	0/0	0/0	0/0	0/0	0/0	0/0	0/0	0/0	0/0	0/0	./.	0/0	0/0	0/0	1/1	1/1	0/0	0/0	0/0	0/0	0/0	0/0	0/0	0/0	0/0	0/0	./.	0/0	0/0	./.	1/1	0/0	0/0	0/0	0/0	0/0	0/0	0/0	0/0	./.	0/0	0/0	0/0	0/0	0/0	0/0	0/0	0/0
418	6319	S1_3716166	C	T	.	PASS	.	GT	0/0	0/0	0/0	0/0	0/0	0/0	0/0	0/0	0/0	0/0	0/0	./.	0/0	0/0	0/0	0/0	0/0	0/0	1/1	0/0	0/0	0/0	./.	0/0	0/0	0/0	0/0	0/0	0/0	1/1	0/0	0/0	0/0	0/0	0/0	0/0	0/0	0/0	0/0	0/0	0/0	0/0	0/0	0/0	0/0	0/0	./.	0/0	0/0
418	6393	S1_3716240	C	T	.	PASS	.	GT	./.	0/0	0/0	0/0	./.	0/0	0/0	0/0	0/0	0/0	0/0	./.	0/0	0/0	./.	0/0	0/0	1/1	0/0	0/0	0/0	0/0	./.	0/0	0/0	0/0	0/0	0/0	0/0	0/0	./.	0/0	0/0	./.	0/0	0/0	./.	0/0	./.	0/0	0/0	./.	0/0	0/0	0/0	0/0	./.	0/0	./.
436	523	S1_3894240	C	A	.	PASS	.	GT	./.	./.	./.	./.	./.	0/0	./.	0/0	./.	0/0	0/0	./.	0/0	./.	0/0	./.	./.	./.	0/0	0/0	./.	1/1	0/0	0/0	./.	./.	0/0	./.	0/0	./.	./.	./.	./.	0/0	0/0	0/0	0/0	./.	./.	./.	0/0	0/0	0/0	./.	0/0	./.	0/0	./.	./.
436	537	S1_3894254	G	T	.	PASS	.	GT	./.	./.	./.	./.	./.	0/0	./.	0/0	./.	0/0	0/0	./.	0/0	./.	0/0	./.	./.	./.	0/0	0/0	./.	0/0	0/0	0/0	./.	./.	0/0	./.	0/0	./.	./.	./.	./.	0/0	0/0	./.	0/0	./.	./.	./.	0/0	0/0	0/0	./.	0/0	./.	1/1	./.	./.
436	572	S1_3894289	A	C	.	PASS	.	GT	./.	./.	./.	./.	./.	0/0	./.	0/0	./.	0/0	1/1	./.	1/1	./.	0/0	./.	./.	./.	0/0	0/0	./.	0/0	1/1	0/0	./.	./.	0/1	./.	0/0	./.	./.	./.	./.	0/0	0/0	./.	0/0	./.	./.	./.	0/0	0/0	0/0	./.	0/0	./.	0/0	./.	./.
436	576	S1_3894293	G	C	.	PASS	.	GT	./.	./.	./.	./.	./.	0/0	./.	0/0	./.	0/0	0/0	./.	0/0	./.	1/1	./.	./.	./.	0/0	0/0	./.	0/0	0/0	0/0	./.	./.	1/0	./.	0/0	./.	./.	./.	./.	0/0	0/0	./.	0/0	./.	./.	./.	0/0	0/0	0/0	./.	0/0	./.	1/1	./.	./.
436	577	S1_3894294	C	.	.	PASS	.	GT	./.	./.	./.	./.	./.	./.	./.	./.	./.	./.	./.	./.	./.	./.	./.	./.	./.	./.	0/0	./.	./.	./.	./.	./.	./.	./.	./.	./.	./.	./.	./.	./.	./.	./.	./.	./.	./.	./.	./.	./.	./.	./.	./.	./.	./.	./.	./.	./.	./.
436	590	S1_3894307	A	T	.	PASS	.	GT	./.	./.	./.	./.	./.	./.	./.	./.	./.	./.	./.	./.	./.	./.	1/1	./.	./.	./.	0/0	./.	./.	./.	./.	./.	./.	./.	0/0	./.	./.	./.	./.	./.	./.	./.	./.	./.	./.	./.	./.	./.	./.	./.	./.	./.	./.	./.	0/0	./.	./.
436	599	S1_3894316	G	.	.	PASS	.	GT	./.	./.	./.	./.	./.	./.	./.	./.	./.	./.	./.	./.	./.	./.	./.	./.	./.	./.	0/0	./.	./.	./.	./.	./.	./.	./.	./.	./.	./.	./.	./.	./.	./.	./.	./.	./.	./.	./.	./.	./.	./.	./.	./.	./.	./.	./.	./.	./.	./.
436	614	S1_3894331	A	.	.	PASS	.	GT	./.	./.	./.	./.	./.	./.	./.	./.	./.	./.	./.	./.	./.	./.	./.	./.	./.	./.	0/0	./.	./.	./.	./.	./.	./.	./.	./.	./.	./.	./.	./.	./.	./.	./.	./.	./.	./.	./.	./.	./.	./.	./.	./.	./.	./.	./.	./.	./.	./.
436	618	S1_3894335	G	.	.	PASS	.	GT	./.	./.	./.	./.	./.	./.	./.	./.	./.	./.	./.	./.	./.	./.	./.	./.	./.	./.	0/0	./.	./.	./.	./.	./.	./.	./.	./.	./.	./.	./.	./.	./.	./.	./.	./.	./.	./.	./.	./.	./.	./.	./.	./.	./.	./.	./.	./.	./.	./.
436	620	S1_3894337	G	.	.	PASS	.	GT	./.	./.	./.	./.	./.	./.	./.	./.	./.	./.	./.	./.	./.	./.	./.	./.	./.	./.	0/0	./.	./.	./.	./.	./.	./.	./.	./.	./.	./.	./.	./.	./.	./.	./.	./.	./.	./.	./.	./.	./.	./.	./.	./.	./.	./.	./.	./.	./.	./.
440	13264	S1_3949779	T	C	.	PASS	.	GT	./.	./.	./.	./.	./.	./.	./.	./.	./.	1/1	0/0	./.	0/0	./.	./.	./.	./.	./.	./.	./.	1/1	./.	./.	./.	./.	0/0	0/0	./.	1/0	1/1	./.	./.	./.	0/0	./.	./.	./.	0/0	./.	1/0	./.	0/0	0/0	./.	./.	0/0	./.	0/0	./.
440	13288	S1_3949803	C	T	.	PASS	.	GT	./.	./.	./.	./.	./.	./.	./.	./.	./.	0/0	0/0	./.	0/0	./.	./.	./.	./.	./.	./.	./.	1/1	./.	./.	./.	./.	0/0	0/0	./.	0/0	0/0	./.	./.	./.	0/0	./.	./.	./.	0/0	./.	0/0	./.	0/0	0/0	./.	./.	0/0	./.	0/0	./.
440	13291	S1_3949806	A	C	.	PASS	.	GT	./.	./.	./.	./.	./.	./.	./.	./.	./.	1/1	0/0	./.	0/0	./.	./.	./.	./.	./.	./.	./.	1/1	./.	./.	./.	./.	0/0	0/0	./.	0/1	1/1	./.	./.	./.	0/0	./.	./.	./.	0/0	./.	0/1	./.	0/0	0/0	./.	./.	0/0	./.	0/0	./.
440	13302	S1_3949817	T	A	.	PASS	.	GT	./.	./.	./.	./.	./.	./.	./.	./.	./.	1/1	0/0	./.	0/0	./.	./.	./.	./.	./.	./.	./.	0/0	./.	./.	./.	./.	0/0	0/0	./.	1/0	0/0	./.	./.	./.	0/0	./.	./.	./.	0/0	./.	1/0	./.	0/0	0/0	./.	./.	0/0	./.	0/0	./.
440	13303	S1_3949818	C	T	.	PASS	.	GT	./.	./.	./.	./.	./.	./.	./.	./.	./.	0/0	0/0	./.	0/0	./.	./.	./.	./.	./.	./.	./.	0/0	./.	./.	./.	./.	0/0	0/0	./.	0/0	1/1	./.	./.	./.	0/0	./.	./.	./.	0/0	./.	0/0	./.	0/0	0/0	./.	./.	0/0	./.	0/0	./.
440	13322	S1_3949837	G	A	.	PASS	.	GT	./.	./.	./.	./.	./.	./.	./.	./.	./.	./.	1/1	./.	0/0	./.	./.	./.	./.	./.	./.	./.	./.	./.	./.	./.	./.	0/0	./.	./.	1/1	./.	./.	./.	./.	0/0	0/0	./.	./.	0/0	./.	0/0	./.	0/0	0/0	./.	./.	0/0	./.	0/0	./.
440	13401	S1_3949916	A	G	.	PASS	.	GT	./.	./.	0/0	./.	./.	./.	./.	./.	./.	./.	1/1	./.	0/0	./.	./.	./.	./.	./.	./.	1/1	./.	./.	./.	./.	./.	0/0	./.	./.	1/1	./.	./.	./.	./.	0/0	./.	./.	./.	0/0	./.	0/0	./.	0/0	0/0	./.	./.	0/0	0/0	0/0	./.
440	13419	S1_3949934	G	A	.	PASS	.	GT	./.	./.	0/0	./.	./.	./.	./.	./.	./.	./.	1/1	./.	0/0	./.	./.	./.	./.	./.	./.	1/1	./.	./.	./.	./.	./.	0/0	./.	./.	1/1	./.	./.	./.	./.	0/0	./.	./.	./.	0/0	./.	0/0	./.	0/0	0/0	./.	./.	0/0	0/0	0/0	./.
440	13435	S1_3949950	C	T	.	PASS	.	GT	./.	./.	0/0	./.	./.	./.	./.	./.	./.	./.	1/1	./.	0/0	./.	./.	./.	./.	./.	./.	1/1	./.	./.	./.	./.	./.	0/0	./.	./.	1/1	./.	./.	./.	./.	0/0	./.	./.	./.	0/0	./.	0/0	./.	0/0	0/0	./.	./.	0/0	0/0	0/0	./.
440	13535	S1_3950050	T	C	.	PASS	.	GT	./.	./.	./.	./.	./.	./.	./.	./.	./.	./.	./.	./.	./.	./.	./.	./.	./.	./.	./.	./.	./.	./.	./.	./.	./.	0/0	./.	./.	1/1	./.	./.	./.	./.	0/0	./.	./.	./.	0/0	./.	./.	./.	0/0	./.	./.	./.	0/0	./.	0/0	./.
440	13537	S1_3950052	G	T	.	PASS	.	GT	./.	./.	./.	./.	./.	./.	./.	./.	./.	./.	./.	./.	./.	./.	./.	./.	./.	./.	./.	./.	./.	./.	./.	./.	./.	0/0	./.	./.	1/1	./.	./.	./.	./.	0/0	./.	./.	./.	0/0	./.	./.	./.	0/0	./.	./.	./.	0/0	./.	0/0	./.
440	13545	S1_3950060	G	A	.	PASS	.	GT	./.	./.	./.	./.	./.	./.	./.	./.	./.	./.	./.	./.	./.	./.	./.	./.	./.	./.	./.	./.	./.	./.	./.	./.	./.	0/0	./.	./.	1/1	./.	./.	./.	./.	0/0	./.	./.	./.	0/0	./.	./.	./.	0/0	./.	./.	./.	0/0	./.	0/0	./.
440	13673	S1_3950188	T	C	.	PASS	.	GT	./.	./.	./.	./.	./.	./.	./.	./.	./.	./.	0/0	./.	./.	./.	./.	./.	./.	./.	./.	./.	./.	./.	./.	./.	1/1	./.	./.	./.	0/0	./.	./.	./.	./.	./.	./.	./.	./.	./.	./.	./.	./.	./.	./.	./.	./.	./.	./.	./.	./.
440	13676	S1_3950191	T	C	.	PASS	.	GT	./.	./.	./.	./.	./.	./.	./.	./.	./.	./.	0/0	./.	./.	./.	./.	./.	./.	./.	./.	./.	./.	./.	./.	./.	1/1	./.	./.	./.	0/0	./.	./.	./.	./.	./.	./.	./.	./.	./.	./.	./.	./.	./.	./.	./.	./.	./.	./.	./.	./.
440	13696	S1_3950211	C	T	.	PASS	.	GT	./.	./.	./.	./.	./.	./.	./.	./.	./.	./.	0/0	./.	./.	./.	./.	./.	./.	./.	./.	./.	./.	./.	./.	./.	1/1	./.	./.	./.	0/0	./.	./.	./.	./.	./.	./.	./.	./.	./.	./.	./.	./.	./.	./.	./.	./.	./.	./.	./.	./.
440	13707	S1_3950222	G	A	.	PASS	.	GT	./.	./.	./.	./.	./.	./.	./.	./.	./.	./.	0/0	./.	./.	./.	./.	./.	./.	./.	./.	./.	./.	./.	./.	./.	1/1	./.	./.	./.	0/0	./.	./.	./.	./.	./.	./.	./.	./.	./.	./.	./.	./.	./.	./.	./.	./.	./.	./.	./.	./.
445	218	S1_3969637	C	T	.	PASS	.	GT	./.	0/0	0/0	0/0	0/0	0/0	./.	./.	0/1	0/0	./.	./.	./.	0/0	./.	./.	./.	./.	./.	./.	./.	0/0	./.	./.	0/0	0/1	0/1	./.	./.	./.	./.	./.	./.	./.	./.	./.	./.	./.	0/0	./.	./.	./.	./.	./.	0/0	./.	./.	./.	./.
445	219	S1_3969638	G	A	.	PASS	.	GT	./.	0/0	0/0	0/0	0/0	0/0	./.	./.	0/0	0/0	./.	./.	./.	0/0	./.	./.	./.	./.	./.	./.	./.	1/1	./.	./.	0/0	0/0	0/0	./.	./.	./.	./.	./.	./.	./.	./.	./.	./.	./.	0/0	./.	./.	./.	./.	./.	0/0	./.	./.	./.	./.
445	230	S1_3969649	A	G	.	PASS	.	GT	./.	0/0	0/0	0/0	0/0	0/0	./.	./.	0/0	0/0	./.	./.	./.	1/1	./.	./.	./.	./.	./.	./.	./.	0/0	./.	./.	1/1	0/0	0/0	./.	./.	./.	./.	./.	./.	./.	./.	./.	./.	./.	0/0	./.	./.	./.	./.	./.	0/0	./.	./.	./.	./.
445	238	S1_3969657	C	T	.	PASS	.	GT	./.	0/0	0/0	0/0	0/0	0/0	./.	./.	0/1	0/0	./.	./.	./.	1/1	./.	./.	./.	./.	./.	./.	./.	0/0	./.	./.	1/1	0/1	0/1	./.	./.	./.	./.	./.	./.	./.	./.	./.	./.	./.	0/0	./.	./.	./.	./.	./.	0/0	./.	./.	./.	./.
455	11197	S1_4056678	A	G	.	PASS	.	GT	./.	./.	./.	./.	./.	./.	./.	./.	./.	./.	./.	./.	./.	./.	./.	./.	./.	1/1	./.	./.	./.	./.	./.	./.	0/0	./.	./.	./.	./.	./.	./.	./.	./.	./.	./.	./.	./.	./.	./.	./.	./.	./.	./.	./.	./.	./.	./.	./.	./.
455	11198	S1_4056679	C	T	.	PASS	.	GT	./.	./.	./.	./.	./.	./.	./.	./.	./.	./.	./.	./.	./.	./.	./.	./.	./.	1/1	./.	./.	./.	./.	./.	./.	0/0	./.	./.	./.	./.	./.	./.	./.	./.	./.	./.	./.	./.	./.	./.	./.	./.	./.	./.	./.	./.	./.	./.	./.	./.
455	11230	S1_4056711	A	T	.	PASS	.	GT	./.	./.	./.	./.	./.	./.	./.	./.	./.	./.	./.	./.	./.	./.	./.	./.	./.	0/0	./.	./.	./.	./.	./.	./.	1/1	./.	./.	./.	./.	./.	./.	./.	./.	./.	./.	./.	./.	./.	./.	./.	./.	./.	./.	./.	./.	./.	./.	./.	./.
457	4575	S1_4068005	A	T	.	PASS	.	GT	0/0	0/0	0/0	0/0	0/0	0/0	0/0	0/0	0/0	0/0	0/0	0/0	0/0	1/1	0/0	./.	./.	1/1	0/0	0/0	./.	0/0	0/0	0/0	0/0	0/0	0/0	./.	0/0	1/1	./.	./.	0/0	0/0	0/0	0/0	0/0	0/0	0/0	0/0	0/0	0/0	0/0	0/0	0/0	0/0	0/0	0/0	0/0
460	23	S1_4070287	A	.	.	PASS	.	GT	0/0	0/0	0/0	0/0	0/0	0/0	0/0	0/0	0/0	0/0	0/0	./.	0/0	0/0	0/0	./.	./.	0/0	0/0	0/0	0/0	0/0	0/0	0/0	0/0	0/0	0/0	./.	0/0	0/0	0/0	./.	0/0	0/0	0/0	0/0	0/0	0/0	0/0	0/0	0/0	0/0	0/0	0/0	0/0	0/0	0/0	0/0	0/0
460	39	S1_4070303	C	T	.	PASS	.	GT	0/0	0/0	0/0	0/0	0/0	0/0	0/0	0/0	0/0	0/0	0/0	./.	0/0	0/0	0/0	./.	./.	0/0	0/0	0/0	0/0	0/0	0/0	0/0	0/0	0/0	0/0	./.	0/0	0/0	1/1	./.	0/0	0/0	0/0	0/0	0/0	0/0	0/0	0/0	0/0	0/0	0/0	0/0	0/0	0/0	0/0	0/0	0/0
460	45	S1_4070309	G	A	.	PASS	.	GT	./.	./.	./.	./.	./.	./.	./.	./.	./.	./.	./.	1/1	./.	./.	./.	0/0	1/1	./.	./.	./.	./.	./.	./.	./.	./.	./.	./.	0/0	./.	./.	./.	0/0	./.	./.	./.	./.	./.	./.	./.	./.	./.	./.	./.	./.	./.	./.	./.	./.	./.
460	69	S1_4070333	T	C	.	PASS	.	GT	./.	./.	./.	./.	./.	./.	./.	./.	./.	./.	./.	0/0	./.	./.	./.	0/0	1/1	./.	./.	./.	./.	./.	./.	./.	./.	./.	./.	0/0	./.	./.	./.	0/0	./.	./.	./.	./.	./.	./.	./.	./.	./.	./.	./.	./.	./.	./.	./.	./.	./.
460	72	S1_4070336	A	T	.	PASS	.	GT	./.	./.	./.	./.	./.	./.	./.	./.	./.	./.	./.	0/0	./.	./.	./.	0/0	1/1	./.	./.	./.	./.	./.	./.	./.	./.	./.	./.	0/0	./.	./.	./.	0/0	./.	./.	./.	./.	./.	./.	./.	./.	./.	./.	./.	./.	./.	./.	./.	./.	./.
460	87	S1_4070351	T	C	.	PASS	.	GT	./.	./.	./.	./.	./.	./.	./.	./.	./.	./.	./.	0/0	./.	./.	./.	0/0	0/0	./.	./.	./.	./.	./.	./.	./.	./.	./.	./.	0/0	./.	./.	./.	1/1	./.	./.	./.	./.	./.	./.	./.	./.	./.	./.	./.	./.	./.	./.	./.	./.	./.
460	139	S1_4070403	T	C,G	.	PASS	.	GT	0/0	0/0	0/0	0/0	0/0	0/0	0/0	0/0	0/0	0/0	0/0	1/1	0/0	0/0	0/0	./.	2/2	0/0	0/0	0/0	0/0	0/0	0/0	0/0	0/0	0/0	0/0	./.	0/0	0/0	0/0	0/0	0/0	0/0	0/0	0/0	0/0	0/0	0/0	0/0	0/0	0/0	0/0	0/0	0/0	0/0	0/0	0/0	0/0
460	147	S1_4070411	T	C	.	PASS	.	GT	0/0	0/0	0/0	0/0	0/0	0/0	0/0	0/0	0/0	0/0	0/0	1/1	0/0	0/0	0/0	./.	1/1	0/0	0/0	0/0	0/0	0/0	0/0	0/0	0/0	0/0	0/0	./.	0/0	0/0	1/1	1/1	0/0	0/0	0/0	0/0	0/0	0/0	0/0	0/0	0/0	0/0	0/0	0/0	0/0	0/0	0/0	0/0	0/0
460	153	S1_4070417	C	G,T	.	PASS	.	GT	0/0	0/0	0/0	0/0	0/0	0/0	0/0	0/0	0/0	0/0	0/0	1/1	0/0	1/1	0/0	./.	2/2	0/0	0/0	1/1	0/0	0/0	0/0	1/1	0/0	0/0	0/0	./.	0/0	0/0	0/0	2/2	0/0	0/0	0/0	0/0	0/0	0/0	0/0	0/0	0/0	0/0	0/0	0/0	0/0	0/0	0/0	0/0	0/0
460	168	S1_4070432	T	C	.	PASS	.	GT	0/0	0/0	0/0	0/0	0/0	0/0	0/0	0/0	0/0	0/0	0/0	0/0	0/0	0/0	0/0	./.	0/0	0/0	0/0	0/0	0/0	0/0	0/0	0/0	0/0	0/0	0/0	./.	0/0	0/0	1/1	1/1	0/0	0/0	0/0	0/0	0/0	0/0	0/0	0/0	0/0	0/0	0/0	0/0	0/0	0/0	0/0	0/0	0/0
460	173	S1_4070437	T	A	.	PASS	.	GT	0/0	0/0	0/0	0/0	0/0	0/0	0/0	0/0	0/0	0/0	0/0	1/1	0/0	0/0	0/0	./.	1/1	0/0	0/0	0/0	0/0	0/0	0/0	0/0	0/0	0/0	0/0	./.	0/0	0/0	1/1	1/1	0/0	0/0	0/0	0/0	0/0	0/0	0/0	0/0	0/0	0/0	0/0	0/0	0/0	0/0	0/0	0/0	0/0
460	182	S1_4070446	A	T	.	PASS	.	GT	0/0	0/0	0/0	0/0	0/0	0/0	0/0	0/0	0/0	0/0	0/0	0/0	0/0	0/0	0/0	./.	0/0	0/0	0/0	0/0	0/0	0/0	0/0	0/0	1/1	0/0	0/0	./.	0/0	0/0	0/0	0/0	0/0	0/0	0/0	0/0	0/0	0/0	0/0	0/0	0/0	0/0	0/0	0/0	0/0	0/0	0/0	0/0	0/0
460	203	S1_4070467	C	T	.	PASS	.	GT	0/0	0/0	0/0	0/0	0/0	0/0	0/0	0/0	0/0	0/0	0/0	0/0	0/0	0/0	0/0	./.	0/0	0/0	0/0	0/0	0/1	0/0	0/0	0/0	0/0	0/0	0/0	./.	0/0	1/1	0/0	0/0	0/0	0/0	0/0	0/0	0/0	0/0	0/0	0/0	0/0	0/0	0/0	0/0	0/0	0/0	0/0	0/0	0/0
460	213	S1_4070477	G	A	.	PASS	.	GT	0/0	0/0	0/0	0/0	0/0	0/0	0/0	0/0	0/0	0/0	0/0	0/0	0/0	0/0	0/0	./.	1/1	0/0	0/0	0/0	0/0	0/0	0/0	0/0	0/0	0/0	0/0	./.	0/0	0/0	1/1	0/0	0/0	0/0	0/0	0/0	0/0	0/0	0/0	0/0	0/0	0/0	0/0	0/0	0/0	0/0	0/0	0/0	0/0
460	324	S1_4070588	T	C	.	PASS	.	GT	0/0	0/0	0/0	0/0	0/0	0/0	0/0	0/0	0/0	0/0	0/0	0/0	0/0	0/0	0/0	1/1	0/0	0/0	0/0	0/0	0/0	1/1	0/0	0/0	0/0	0/0	0/0	1/1	0/0	0/0	./.	0/0	0/0	0/0	0/0	0/0	0/0	0/0	0/0	0/0	0/0	0/0	0/0	0/0	0/0	0/0	0/0	0/0	0/0
460	353	S1_4070617	G	C	.	PASS	.	GT	0/0	0/0	0/0	0/0	0/0	0/0	0/0	0/0	0/0	0/0	0/0	1/1	0/0	0/0	0/0	0/0	1/1	0/0	0/0	0/0	0/0	0/0	0/0	0/0	0/0	0/0	0/0	0/0	0/0	0/0	./.	1/1	0/0	0/0	0/0	0/0	0/0	0/0	0/0	0/0	0/0	0/0	0/0	0/0	0/0	0/0	0/0	0/0	0/0
460	354	S1_4070618	T	A	.	PASS	.	GT	0/0	0/0	0/0	0/0	0/0	0/0	0/0	0/0	0/0	0/0	0/0	1/1	0/0	0/0	0/0	1/1	1/1	0/0	0/0	0/0	0/0	0/0	0/0	0/0	0/0	0/0	0/0	1/1	0/0	0/0	./.	1/1	0/0	0/0	0/0	0/0	0/0	0/0	0/0	0/0	0/0	0/0	0/0	0/0	0/0	0/0	0/0	0/0	0/0
460	367	S1_4070631	T	C	.	PASS	.	GT	0/0	0/0	0/0	0/0	0/0	0/0	0/0	0/0	0/0	0/0	0/0	0/0	0/0	0/0	0/0	1/1	0/0	0/0	0/0	0/0	0/0	0/0	0/0	0/0	0/0	0/0	0/0	1/1	0/0	0/0	./.	0/0	0/0	0/0	0/0	0/0	0/0	0/0	0/0	0/0	0/0	0/0	0/0	0/0	0/0	0/0	0/0	0/0	0/0
460	381	S1_4070645	T	A	.	PASS	.	GT	0/0	0/0	0/0	0/0	0/0	0/0	0/0	0/0	0/0	0/0	0/0	1/1	0/0	0/0	0/0	0/0	1/1	0/0	0/0	0/0	0/0	0/0	0/0	0/0	0/0	0/0	0/0	0/0	0/0	0/0	./.	1/1	0/0	0/0	0/0	0/0	0/0	0/0	0/0	0/0	0/0	0/0	0/0	0/0	0/0	0/0	0/0	0/0	0/0
460	390	S1_4070654	T	A	.	PASS	.	GT	0/0	0/0	0/0	0/0	0/0	0/0	0/0	0/0	0/0	0/0	0/0	./.	0/0	0/0	0/0	1/1	./.	0/0	0/0	0/0	0/0	0/0	0/0	0/0	1/1	0/0	0/0	1/1	0/0	0/0	./.	1/1	0/0	0/0	0/0	0/0	0/0	0/0	0/0	0/0	0/0	0/0	0/0	0/0	0/0	0/0	./.	0/0	0/0
460	393	S1_4070657	A	T	.	PASS	.	GT	0/0	0/0	0/0	0/0	0/1	0/0	0/0	0/0	0/0	0/0	0/0	./.	0/0	0/0	0/0	0/0	./.	0/0	0/1	0/1	0/0	0/0	0/0	0/0	0/0	0/0	0/0	0/0	0/0	0/0	./.	0/0	0/0	0/0	0/0	0/0	0/0	0/0	0/0	0/0	0/0	0/0	0/0	0/0	0/0	0/0	./.	0/0	0/0
460	395	S1_4070659	A	T,C	.	PASS	.	GT	0/0	0/0	0/0	0/0	0/1	0/0	0/0	0/1	0/0	0/0	0/0	./.	0/0	0/0	0/0	0/0	./.	0/0	0/0	0/0	0/0	0/1	0/0	0/1	0/0	0/1	0/0	0/0	0/0	0/0	./.	0/0	0/0	0/0	0/2	0/0	0/0	0/0	0/0	0/0	0/0	0/2	0/0	0/0	0/0	0/0	./.	0/0	0/0
460	397	S1_4070661	A	T	.	PASS	.	GT	0/0	0/0	0/0	0/0	0/0	0/0	0/0	0/0	0/0	0/0	0/0	./.	0/0	0/0	0/0	0/0	./.	0/0	0/0	0/0	0/0	0/0	0/0	0/0	0/0	0/0	0/0	0/0	0/0	0/0	./.	0/0	0/0	0/1	0/0	0/0	0/0	0/0	0/0	0/0	0/0	0/0	0/0	0/0	0/0	0/0	./.	0/0	0/0
460	398	S1_4070662	C	T,G	.	PASS	.	GT	0/0	0/0	0/0	0/2	0/0	0/0	0/1	0/0	0/0	0/0	0/0	./.	./.	0/0	0/0	0/0	./.	0/1	0/1	0/0	0/1	0/0	0/0	0/2	0/0	0/1	0/0	0/0	0/1	0/0	./.	0/0	0/0	./.	0/1	0/0	0/0	0/0	0/0	0/0	0/2	0/0	0/0	0/0	0/0	0/0	./.	0/0	0/0
460	399	S1_4070663	C	T,G	.	PASS	.	GT	0/1	0/0	0/0	0/1	0/0	0/0	0/1	0/0	0/0	0/0	0/0	./.	0/0	0/0	0/0	0/0	./.	0/0	0/0	0/0	0/2	0/0	0/0	0/0	0/0	0/0	0/0	0/0	0/0	0/0	./.	0/0	0/0	0/0	0/1	0/0	0/1	0/0	0/0	0/1	0/0	0/1	0/2	0/0	0/0	0/0	./.	0/0	0/1
460	409	S1_4070673	T	A	.	PASS	.	GT	0/0	0/0	0/0	0/0	0/0	0/0	0/0	0/0	0/0	1/0	0/0	./.	0/0	0/0	1/0	0/0	0/0	0/0	0/0	0/0	0/0	0/0	0/0	0/0	0/0	0/0	0/0	0/0	0/0	0/0	0/0	0/0	0/0	0/0	0/0	0/0	1/0	0/0	0/0	0/0	0/0	0/0	0/0	0/0	0/0	0/0	0/0	0/0	0/0
460	422	S1_4070686	C	T	.	PASS	.	GT	0/0	0/0	0/0	0/0	0/0	0/0	0/0	0/0	0/0	0/0	0/0	./.	0/0	0/0	0/0	0/0	0/0	0/0	0/0	0/0	0/0	0/0	0/0	0/0	1/1	0/0	0/0	0/0	0/0	0/0	0/0	0/0	0/0	0/0	0/0	0/0	0/0	0/0	0/0	0/0	0/0	0/0	0/0	0/0	0/0	0/0	0/0	0/0	0/0
460	423	S1_4070687	T	C	.	PASS	.	GT	0/0	0/0	0/0	0/0	0/0	0/0	0/0	0/0	0/0	0/0	0/0	./.	0/0	0/0	0/0	0/0	0/0	0/0	0/0	0/0	0/0	0/0	0/0	0/0	0/0	0/0	0/0	0/0	0/0	1/1	0/0	0/0	0/0	0/0	0/0	0/0	0/0	0/0	0/0	0/0	0/0	0/0	0/0	0/0	0/0	0/0	0/0	0/0	0/0
460	435	S1_4070699	G	.	.	PASS	.	GT	0/0	0/0	0/0	0/0	0/0	0/0	0/0	0/0	0/0	0/0	0/0	./.	0/0	0/0	0/0	0/0	0/0	0/0	0/0	0/0	0/0	0/0	0/0	0/0	0/0	0/0	0/0	0/0	0/0	0/0	0/0	0/0	0/0	0/0	0/0	0/0	0/0	0/0	0/0	0/0	0/0	0/0	0/0	0/0	0/0	0/0	0/0	0/0	0/0
460	441	S1_4070705	G	T,A	.	PASS	.	GT	0/0	0/0	0/0	0/0	0/0	0/0	0/0	0/0	0/0	0/0	0/0	./.	0/0	0/0	0/0	1/1	0/0	0/0	0/0	0/0	0/0	0/0	0/0	0/0	0/0	0/0	0/0	1/1	0/0	0/0	0/0	2/2	0/0	0/0	0/0	0/0	0/0	0/0	0/0	0/0	0/0	0/0	0/0	0/0	0/0	0/0	0/0	0/0	0/0
460	445	S1_4070709	G	A	.	PASS	.	GT	0/0	0/0	0/0	0/0	0/0	0/0	0/0	0/0	0/0	0/0	0/0	./.	0/0	0/0	0/0	0/0	0/0	0/0	0/0	0/0	0/0	0/0	0/0	0/0	0/0	0/0	0/0	0/0	0/0	0/0	0/0	0/0	0/0	0/0	0/0	0/0	0/0	0/0	0/0	0/0	1/0	0/0	0/0	0/0	0/0	0/0	0/0	0/0	0/0
460	453	S1_4070717	A	T	.	PASS	.	GT	0/0	0/0	0/0	0/0	0/0	0/0	0/0	0/0	0/0	0/0	0/0	./.	0/0	0/0	0/0	0/1	0/0	0/0	0/0	0/0	0/0	0/0	0/0	0/0	0/0	0/0	0/0	1/1	0/0	0/0	0/0	0/0	0/0	0/0	0/0	0/0	0/0	0/0	0/0	0/0	0/0	0/0	0/0	0/0	0/0	0/0	0/0	0/0	0/0
460	462	S1_4070726	C	.	.	PASS	.	GT	0/0	0/0	0/0	0/0	0/0	0/0	0/0	0/0	0/0	0/0	0/0	./.	0/0	0/0	0/0	0/0	./.	0/0	0/0	0/0	0/0	0/0	0/0	0/0	0/0	0/0	0/0	0/0	0/0	0/0	0/0	./.	0/0	0/0	0/0	0/0	0/0	0/0	0/0	0/0	0/0	0/0	0/0	0/0	0/0	0/0	0/0	0/0	0/0
460	471	S1_4070735	G	A	.	PASS	.	GT	0/0	0/0	0/0	0/0	0/0	0/0	0/0	0/0	0/0	0/0	0/0	./.	0/0	0/0	0/0	0/0	./.	0/0	0/0	0/0	0/0	0/0	0/0	0/0	0/0	0/0	0/0	0/0	0/0	0/0	1/1	./.	0/0	0/0	0/0	0/0	0/0	0/0	0/0	0/0	0/0	0/0	0/0	0/0	0/0	0/0	0/0	0/0	0/0
460	482	S1_4070746	A	T	.	PASS	.	GT	0/0	0/0	0/0	0/0	0/0	0/0	0/0	0/0	0/0	0/0	0/0	./.	0/0	0/0	0/0	0/1	./.	0/0	0/0	0/0	0/0	0/0	0/0	0/0	0/0	0/0	0/0	1/1	0/0	0/0	0/0	./.	0/0	0/0	0/0	0/0	0/0	0/0	0/0	0/0	0/0	0/0	0/0	0/0	0/0	0/0	0/0	0/0	0/0
460	510	S1_4070774	A	G	.	PASS	.	GT	0/0	0/0	0/0	0/0	0/0	0/0	0/0	0/0	0/0	0/0	0/0	./.	0/0	0/0	0/0	1/1	./.	0/0	0/0	0/0	0/0	0/0	0/0	0/0	0/0	0/0	0/0	1/1	0/0	0/0	0/0	./.	0/0	0/0	0/0	0/0	0/0	0/0	0/0	0/0	0/0	0/0	0/0	0/0	0/0	0/0	0/0	0/0	0/0
460	585	S1_4070849	C	T	.	PASS	.	GT	0/0	0/0	0/0	0/0	0/0	0/0	0/0	0/0	0/0	0/0	0/0	./.	0/0	0/0	0/0	0/0	./.	0/0	0/0	0/0	0/0	0/0	0/0	0/0	0/0	0/0	0/0	0/0	0/0	1/1	0/0	./.	0/0	0/0	0/0	0/0	0/0	0/0	0/0	0/0	0/0	0/0	0/0	0/0	0/0	0/0	0/0	0/0	0/0
460	586	S1_4070850	C	A	.	PASS	.	GT	0/0	1/0	0/0	0/0	0/0	0/0	0/0	0/0	0/0	0/0	0/0	./.	0/0	0/0	0/0	0/0	./.	0/0	0/0	0/0	0/0	0/0	0/0	0/0	0/0	0/0	0/0	0/0	0/0	0/0	0/0	./.	0/0	0/0	0/0	0/0	0/0	0/0	0/0	1/0	0/0	0/0	0/0	0/0	0/0	0/0	0/0	0/0	0/0
460	591	S1_4070855	T	A	.	PASS	.	GT	0/0	0/0	0/0	0/0	0/0	0/0	0/0	0/0	0/0	0/0	0/0	./.	0/0	0/0	0/0	1/0	./.	0/0	0/0	0/0	0/0	0/0	0/0	0/0	0/0	0/0	0/0	0/0	0/0	0/0	0/0	./.	0/0	0/0	0/0	0/0	0/0	0/0	0/0	0/0	0/0	0/0	0/0	0/0	0/0	0/0	0/0	0/0	0/0
460	603	S1_4070867	A	G	.	PASS	.	GT	0/0	0/0	0/0	0/0	0/0	0/0	0/0	0/0	0/0	0/0	0/0	./.	0/0	0/0	0/0	1/1	./.	0/0	0/0	0/0	0/0	0/0	0/0	0/0	0/0	0/0	0/0	1/1	0/0	0/0	0/0	./.	0/0	0/0	0/0	0/0	0/0	0/0	0/0	0/0	0/0	0/0	0/0	0/0	0/0	0/0	0/0	0/0	0/0
460	613	S1_4070877	A	G	.	PASS	.	GT	0/0	0/0	0/0	0/0	0/0	0/0	0/0	0/0	0/0	0/0	0/0	./.	0/0	0/0	0/0	0/0	./.	0/0	0/0	0/0	0/0	0/1	0/0	0/0	0/0	0/0	0/0	0/0	0/0	0/0	0/0	./.	0/0	0/0	0/0	0/0	0/0	0/0	0/0	0/0	0/0	0/0	0/0	0/0	0/0	0/0	0/0	0/0	0/0
460	622	S1_4070886	C	G	.	PASS	.	GT	0/0	0/0	0/0	0/0	0/0	0/0	0/0	0/0	0/0	0/0	0/0	./.	0/0	0/0	0/0	1/1	./.	0/0	0/0	0/0	0/0	0/0	0/0	0/0	0/0	0/0	0/0	1/1	0/0	0/0	1/1	./.	0/0	0/0	0/0	0/0	0/0	0/0	0/0	0/0	0/0	0/0	0/0	0/0	0/0	0/0	0/0	0/0	0/0
460	626	S1_4070890	T	A	.	PASS	.	GT	0/0	0/0	0/0	0/0	0/0	0/0	0/0	0/0	0/0	0/0	0/0	./.	0/0	0/0	0/0	0/0	./.	0/0	1/0	0/0	0/0	0/0	0/0	0/0	0/0	0/0	0/0	0/0	0/0	0/0	0/0	./.	0/0	0/0	0/0	0/0	0/0	0/0	0/0	0/0	0/0	1/0	0/0	0/0	0/0	0/0	0/0	0/0	0/0
460	663	S1_4070927	T	C	.	PASS	.	GT	0/0	0/0	0/0	0/0	0/0	0/0	0/0	0/0	0/0	0/0	0/0	./.	0/0	0/0	./.	0/0	./.	0/0	0/0	0/0	0/0	0/0	0/0	0/0	0/0	0/0	0/0	0/0	0/0	1/1	0/0	./.	0/0	0/0	0/0	0/0	0/0	0/0	0/0	0/0	0/0	0/0	0/0	./.	0/0	0/0	0/0	0/0	0/0
460	665	S1_4070929	T	A	.	PASS	.	GT	0/0	0/0	0/0	0/0	0/0	0/0	0/0	0/0	0/0	0/0	0/0	./.	0/0	0/0	./.	1/1	./.	0/0	0/0	0/0	0/0	0/0	0/0	0/0	0/0	0/0	0/0	1/1	0/0	0/0	0/0	./.	0/0	0/0	0/0	0/0	0/0	0/0	0/0	0/0	0/0	0/0	0/0	./.	0/0	0/0	0/0	0/0	0/0
460	702	S1_4070966	A	G	.	PASS	.	GT	0/0	0/0	0/0	0/0	0/0	0/0	0/0	0/0	0/0	0/0	0/0	./.	0/0	0/0	./.	0/1	./.	0/0	0/0	0/0	0/0	0/0	0/0	0/0	0/0	0/0	0/0	1/1	0/0	0/0	0/0	./.	0/0	0/0	0/0	0/0	0/0	0/0	0/0	0/0	0/0	0/0	0/0	./.	0/0	0/0	0/0	0/0	0/0
460	705	S1_4070969	A	G	.	PASS	.	GT	0/0	0/0	0/0	0/0	0/0	0/0	0/0	0/0	0/0	0/0	0/0	./.	0/0	0/0	./.	0/1	./.	0/0	0/0	0/0	0/0	0/0	0/0	0/0	0/0	0/0	0/0	1/1	0/0	0/0	0/0	./.	0/0	0/0	0/0	0/0	0/0	0/0	0/0	0/0	0/0	0/0	0/0	./.	0/0	0/0	0/0	0/0	0/0
460	936	S1_4071200	T	A	.	PASS	.	GT	0/0	0/0	0/0	0/0	0/0	0/0	0/0	0/0	0/0	0/0	0/0	0/0	0/0	0/0	0/0	0/0	./.	0/0	0/0	0/0	0/0	0/0	0/0	0/0	0/0	0/0	0/0	0/0	0/0	0/0	1/1	0/0	0/0	0/0	0/0	0/0	0/0	0/0	0/0	0/0	0/0	0/0	0/0	0/0	0/0	0/0	0/0	0/0	0/0
460	961	S1_4071225	T	A	.	PASS	.	GT	0/0	0/0	0/0	0/0	0/0	0/0	0/0	0/0	0/0	0/0	0/0	0/0	0/0	0/0	0/0	0/0	./.	0/0	0/0	1/0	0/0	0/0	0/0	0/0	0/0	0/0	0/0	0/0	0/0	0/0	0/0	0/0	0/0	1/0	0/0	1/0	0/0	0/0	0/0	0/0	0/0	0/0	0/0	0/0	0/0	0/0	0/0	0/0	0/0
460	972	S1_4071236	A	G	.	PASS	.	GT	0/0	0/0	0/0	0/0	0/0	0/0	0/0	0/0	0/0	0/0	0/0	0/0	0/0	0/0	0/0	1/1	./.	0/0	0/0	0/0	0/0	0/0	0/0	0/0	0/0	0/0	0/0	1/1	0/0	0/0	0/0	0/0	0/0	0/0	0/0	0/0	0/0	0/0	0/0	0/0	0/0	0/0	0/0	0/0	0/0	0/0	0/0	0/0	0/0
460	1026	S1_4071290	A	G	.	PASS	.	GT	0/0	./.	0/0	./.	./.	./.	0/0	0/0	0/0	0/0	0/0	1/1	0/0	0/0	0/0	0/0	0/0	./.	0/0	0/0	0/0	0/0	0/0	0/0	0/0	0/0	./.	0/0	./.	0/0	0/0	0/0	0/0	0/0	0/0	0/0	0/0	0/0	0/0	0/0	0/0	0/0	0/0	0/0	0/0	0/0	0/0	0/0	0/0
460	1041	S1_4071305	C	T	.	PASS	.	GT	0/0	./.	0/0	./.	./.	./.	0/0	0/0	0/0	0/0	0/0	1/1	0/0	0/0	0/0	1/1	1/1	./.	0/0	0/0	0/0	0/0	0/0	0/0	0/0	0/0	./.	1/1	./.	0/0	1/1	1/1	0/0	0/0	0/0	0/0	0/0	0/0	0/0	0/0	0/0	0/0	0/0	0/0	0/0	0/0	0/0	0/0	0/0
460	1314	S1_4071578	T	A	.	PASS	.	GT	0/0	0/0	./.	0/0	0/0	0/0	0/0	0/0	0/0	0/0	0/0	./.	0/0	0/0	0/0	0/0	0/0	0/0	0/0	0/0	0/0	0/0	0/0	0/0	0/0	0/0	./.	1/1	0/0	0/0	./.	./.	0/0	0/0	0/0	0/0	0/0	0/0	0/0	0/0	0/0	0/0	./.	0/0	0/0	0/0	0/0	0/0	0/0
462	2504	S1_4088917	N	NC,NT	.	PASS	.	GT	0/1	0/1	0/1	0/1	0/1	0/1	0/1	0/1	0/1	0/1	0/1	0/2	0/1	0/1	0/1	./.	0/2	0/1	0/1	0/1	0/1	0/1	0/1	0/1	0/1	0/1	0/1	./.	0/1	0/1	0/2	./.	0/1	0/1	0/1	0/1	0/1	0/1	0/1	0/1	0/1	0/1	0/1	0/1	0/1	0/1	0/1	0/1	0/1
462	2510	S1_4088923	A	G	.	PASS	.	GT	0/0	0/0	0/0	0/0	0/0	0/0	0/0	0/0	0/0	0/0	0/0	0/0	0/0	1/1	0/0	./.	0/0	1/1	0/0	0/0	0/0	0/0	0/0	0/0	0/1	0/0	0/0	./.	0/0	0/0	0/0	0/0	0/0	0/0	0/0	0/0	0/0	0/0	0/0	0/0	0/0	0/0	0/0	0/0	0/0	0/0	0/0	0/0	0/0
462	2526	S1_4088939	G	T	.	PASS	.	GT	0/0	0/0	0/0	0/0	0/0	0/0	0/0	0/0	0/0	0/0	0/0	1/1	0/0	0/0	0/0	./.	0/0	0/0	0/0	0/0	0/0	0/0	0/0	0/0	0/0	0/0	0/0	./.	0/0	0/0	0/0	0/0	0/0	0/0	0/0	0/0	0/0	0/0	0/0	0/0	0/0	0/0	0/0	0/0	0/0	0/0	0/0	0/0	0/0
462	2532	S1_4088945	A	G	.	PASS	.	GT	0/0	0/0	0/0	0/0	0/0	0/0	0/0	0/0	0/0	0/0	0/0	0/0	0/0	0/0	0/0	./.	0/0	0/0	0/0	0/0	0/0	0/0	0/0	0/0	0/0	0/0	0/0	./.	0/0	0/0	1/1	0/0	0/0	0/0	0/0	0/0	0/0	0/0	0/0	0/0	0/0	0/0	0/0	0/0	0/0	0/0	0/0	0/0	0/0
462	2541	S1_4088954	T	C	.	PASS	.	GT	0/0	0/0	0/0	0/0	0/0	0/0	0/0	0/0	0/0	0/0	0/0	1/1	0/0	0/0	0/0	./.	0/0	0/0	0/0	0/0	0/0	0/0	0/0	0/0	0/0	0/0	0/0	./.	0/0	0/0	0/0	0/0	0/0	0/0	0/0	0/0	0/0	0/0	0/0	0/0	0/0	0/0	0/0	0/0	0/0	0/0	0/0	0/0	0/0
462	2551	S1_4088964	T	A	.	PASS	.	GT	0/0	0/0	0/0	0/0	0/0	0/0	0/0	0/0	0/0	0/0	0/0	1/1	0/0	0/0	0/0	./.	0/0	0/0	0/0	0/0	0/0	0/0	0/0	0/0	0/0	0/0	0/0	./.	0/0	0/0	0/0	0/0	0/0	0/0	0/0	0/0	0/0	0/0	0/0	0/0	0/0	0/0	0/0	0/0	0/0	0/0	0/0	0/0	0/0
462	2553	S1_4088966	NA	NT,N	.	PASS	.	GT	0/0	0/0	0/0	0/0	0/0	0/0	0/0	0/0	0/0	0/0	0/0	0/0	0/0	0/0	0/0	./.	0/0	0/0	1/1	0/0	0/0	0/0	0/0	0/0	0/0	0/0	0/0	./.	0/0	0/0	0/0	2/2	0/0	0/0	0/0	0/0	0/0	0/0	0/0	0/0	0/0	0/0	0/0	0/0	0/0	0/0	0/0	0/0	0/0
462	2554	S1_4088967	NG	N	.	PASS	.	GT	0/0	0/0	0/0	0/0	0/0	0/0	0/0	0/0	0/0	0/0	0/0	0/0	0/0	0/0	0/0	./.	0/0	0/0	0/0	0/0	0/0	0/0	0/0	0/0	0/0	0/0	0/0	./.	0/0	0/0	0/0	1/1	0/0	0/0	0/0	0/0	0/0	0/0	0/0	0/0	0/0	0/0	0/0	0/0	0/0	0/0	0/0	0/0	0/0
462	3320	S1_4089733	C	T	.	PASS	.	GT	./.	./.	./.	./.	./.	./.	./.	./.	0/0	./.	./.	./.	./.	./.	./.	./.	./.	./.	1/1	./.	1/1	./.	./.	./.	./.	./.	./.	./.	./.	1/1	./.	./.	./.	./.	./.	./.	./.	./.	0/0	./.	./.	./.	0/0	./.	./.	./.	./.	./.	./.
466	812	S1_4117366	NA	N	.	PASS	.	GT	./.	./.	./.	./.	./.	./.	./.	./.	./.	./.	0/0	./.	./.	./.	./.	./.	./.	./.	0/0	./.	0/0	./.	./.	./.	./.	1/1	./.	./.	./.	./.	./.	./.	./.	./.	./.	./.	./.	./.	./.	./.	./.	./.	./.	./.	./.	./.	./.	./.	./.
466	820	S1_4117374	N	NT	.	PASS	.	GT	./.	./.	./.	./.	./.	./.	./.	./.	./.	./.	0/0	./.	./.	./.	./.	./.	./.	./.	0/0	./.	0/0	./.	./.	./.	./.	1/1	./.	./.	./.	./.	./.	./.	./.	./.	./.	./.	./.	./.	./.	./.	./.	./.	./.	./.	./.	./.	./.	./.	./.
466	835	S1_4117389	C	T	.	PASS	.	GT	./.	./.	./.	./.	./.	./.	./.	./.	./.	./.	0/0	./.	./.	./.	./.	./.	./.	./.	0/0	./.	0/0	./.	./.	./.	./.	1/1	./.	./.	./.	./.	./.	./.	./.	./.	./.	./.	./.	./.	./.	./.	./.	./.	./.	./.	./.	./.	./.	./.	./.
468	87	S1_4137892	A	C	.	PASS	.	GT	0/0	0/0	0/0	0/0	0/0	0/0	0/0	0/0	0/0	0/0	0/1	./.	0/0	./.	0/0	./.	./.	./.	0/0	0/0	0/0	0/0	0/0	0/0	./.	0/0	0/0	./.	0/0	./.	./.	./.	0/0	0/0	0/0	0/0	0/0	0/0	0/0	0/0	0/0	0/0	0/0	0/0	0/0	0/0	0/0	0/0	0/0
468	89	S1_4137894	N	NA	.	PASS	.	GT	0/0	0/0	0/0	0/0	0/0	0/0	0/0	0/0	0/0	0/0	0/0	./.	0/0	./.	1/1	./.	./.	./.	0/0	0/0	0/0	0/0	0/0	0/0	./.	0/0	0/0	./.	0/0	./.	./.	./.	0/0	0/0	0/0	0/0	0/0	0/0	0/0	0/0	0/0	0/0	0/0	0/0	0/0	0/0	0/0	0/0	0/0
468	118	S1_4137923	G	C	.	PASS	.	GT	0/0	0/0	0/0	0/0	0/0	0/0	0/0	0/0	0/0	0/0	0/0	./.	1/1	./.	0/0	./.	./.	./.	0/0	0/0	0/0	0/0	0/0	0/0	./.	0/0	0/0	./.	0/0	./.	./.	./.	0/0	0/0	0/0	0/0	0/0	0/0	0/0	0/0	0/0	0/0	0/0	0/0	0/0	0/0	0/0	0/0	0/0
468	135	S1_4137940	NT	N	.	PASS	.	GT	0/0	0/0	0/0	0/0	0/0	0/0	0/0	0/0	0/0	0/0	0/0	./.	0/0	./.	1/1	./.	./.	./.	0/0	0/0	0/0	0/0	0/0	0/0	./.	0/0	0/0	./.	0/0	./.	./.	./.	0/0	0/0	0/0	0/0	0/0	0/0	0/0	0/0	0/0	0/0	0/0	0/0	0/0	0/0	0/0	0/0	0/0
468	141	S1_4137946	T	A	.	PASS	.	GT	0/0	0/0	0/0	0/0	0/0	0/0	0/0	0/0	0/0	0/0	1/0	./.	1/1	./.	1/1	./.	./.	./.	1/0	0/0	0/0	0/0	1/0	0/0	./.	0/0	0/0	./.	0/0	./.	./.	./.	0/0	0/0	0/0	0/0	0/0	0/0	0/0	./.	0/0	0/0	0/0	0/0	0/0	./.	./.	0/0	0/0
468	156	S1_4137961	G	C	.	PASS	.	GT	0/0	0/0	0/0	0/0	0/0	0/0	0/0	0/0	0/0	0/0	0/0	./.	0/0	./.	0/0	./.	./.	./.	0/0	1/1	0/0	0/0	0/0	1/1	./.	0/0	0/0	./.	0/0	./.	./.	./.	0/0	0/0	0/0	0/0	0/0	0/0	0/0	./.	0/0	0/0	0/0	0/0	0/0	./.	./.	0/0	0/0
483	12517	S1_4280070	C	G	.	PASS	.	GT	./.	./.	./.	./.	./.	./.	./.	./.	./.	0/0	0/0	./.	./.	./.	./.	./.	./.	./.	0/0	./.	0/0	./.	./.	./.	1/1	./.	./.	./.	./.	./.	./.	./.	./.	./.	./.	0/0	0/0	0/0	0/0	./.	0/0	./.	0/0	./.	./.	./.	./.	./.	0/0
483	12524	S1_4280077	C	A	.	PASS	.	GT	./.	./.	./.	./.	./.	./.	./.	./.	./.	0/0	0/0	./.	./.	./.	./.	./.	./.	./.	0/0	./.	0/0	./.	./.	./.	1/1	./.	./.	./.	./.	./.	./.	./.	./.	./.	./.	0/0	0/0	0/0	0/0	./.	0/0	./.	0/0	./.	./.	./.	./.	./.	0/0
483	12582	S1_4280135	T	A	.	PASS	.	GT	./.	./.	./.	./.	./.	./.	./.	./.	./.	./.	./.	0/0	./.	./.	0/0	0/0	0/0	./.	./.	./.	0/0	./.	./.	./.	./.	0/0	./.	0/0	./.	0/0	1/1	./.	./.	./.	./.	./.	0/0	./.	./.	./.	0/0	./.	0/0	0/0	./.	./.	./.	./.	./.
483	12586	S1_4280139	G	C,A	.	PASS	.	GT	./.	./.	./.	./.	./.	./.	./.	./.	./.	./.	./.	1/1	./.	./.	0/0	2/2	1/1	./.	./.	./.	0/0	./.	./.	./.	./.	0/0	./.	2/2	./.	0/0	1/1	./.	./.	./.	./.	./.	0/0	./.	./.	./.	0/0	./.	0/0	0/0	./.	./.	./.	./.	./.
483	12613	S1_4280166	C	A	.	PASS	.	GT	./.	./.	./.	./.	./.	./.	./.	./.	./.	./.	./.	0/0	./.	./.	0/0	1/1	0/0	./.	./.	./.	0/0	./.	./.	./.	./.	0/0	./.	1/1	./.	0/0	0/0	./.	./.	./.	./.	./.	0/0	./.	./.	./.	0/0	./.	0/0	0/0	./.	./.	./.	./.	./.
483	12628	S1_4280181	G	C	.	PASS	.	GT	./.	./.	./.	./.	./.	./.	./.	./.	./.	./.	./.	1/1	./.	./.	0/0	1/1	1/1	./.	./.	./.	0/0	./.	./.	./.	./.	0/0	./.	1/1	./.	0/0	1/1	./.	./.	./.	./.	./.	0/0	./.	./.	./.	0/0	./.	0/0	0/0	./.	./.	./.	./.	./.
483	12642	S1_4280195	A	T	.	PASS	.	GT	0/0	0/0	0/0	0/0	0/0	0/0	0/0	0/0	0/0	0/0	0/0	./.	0/0	0/0	0/0	./.	./.	0/0	0/0	0/0	0/0	0/1	0/0	0/0	0/0	0/0	0/0	./.	0/0	0/0	./.	./.	0/0	0/0	0/0	0/0	0/0	0/0	0/0	0/0	0/0	0/0	0/0	0/0	0/0	0/0	0/0	0/0	0/0
483	12663	S1_4280216	T	C	.	PASS	.	GT	0/0	0/0	0/0	0/0	0/0	0/0	0/0	0/0	0/0	0/0	0/0	0/0	0/0	0/0	0/0	1/1	0/0	0/0	0/0	0/0	0/0	0/0	0/0	0/0	0/0	0/0	0/0	1/1	0/0	0/0	0/0	0/0	0/0	0/0	0/0	0/0	0/0	0/0	0/0	0/0	0/0	0/0	0/0	0/0	0/0	0/0	0/0	0/0	0/0
483	12674	S1_4280227	C	A	.	PASS	.	GT	0/0	0/0	0/0	0/0	0/0	0/0	0/0	0/0	0/0	0/0	0/0	1/1	0/0	0/0	0/0	0/0	0/0	0/0	0/0	0/0	0/0	0/0	0/0	0/0	0/0	0/0	0/0	0/0	0/0	0/0	0/0	0/0	0/0	0/0	0/0	0/0	0/0	0/0	0/0	0/0	0/0	0/0	0/0	0/0	0/0	0/0	0/0	0/0	0/0
483	12675	S1_4280228	C	T	.	PASS	.	GT	0/0	0/0	0/0	0/0	0/0	0/0	0/0	0/0	0/0	0/0	0/0	0/0	0/0	0/0	0/0	1/1	0/0	0/0	0/0	0/0	0/0	0/0	0/0	0/0	0/0	0/0	0/0	1/1	0/0	0/0	0/0	0/0	0/0	0/0	0/0	0/0	0/0	0/0	0/0	0/0	0/0	0/0	0/0	0/0	0/0	0/0	0/0	0/0	0/0
483	12685	S1_4280238	A	G	.	PASS	.	GT	0/0	0/0	0/0	0/0	0/0	0/0	0/0	0/0	0/0	0/0	0/0	1/1	0/0	1/1	0/0	1/1	1/1	1/1	0/0	0/0	0/0	0/0	0/0	0/0	1/1	0/0	0/0	1/1	0/0	0/0	1/1	1/1	0/0	0/0	0/0	0/0	0/0	0/0	0/0	0/0	0/0	0/0	0/0	0/0	0/0	0/0	0/0	0/0	0/0
483	12697	S1_4280250	A	C	.	PASS	.	GT	0/0	0/0	0/0	0/0	0/0	0/0	0/0	0/0	0/0	0/0	0/0	0/0	0/0	0/0	0/0	0/1	0/0	0/0	0/0	0/0	0/0	0/0	0/0	0/1	0/0	0/0	0/0	0/0	0/0	0/0	0/0	0/0	0/0	0/1	0/0	0/0	0/0	0/0	0/0	0/0	0/0	0/0	0/0	0/0	0/0	0/0	0/0	0/0	0/0
483	12700	S1_4280253	C	T	.	PASS	.	GT	0/0	0/0	0/0	0/0	0/0	0/0	0/0	0/0	0/0	0/0	0/0	0/0	0/0	0/0	0/0	1/1	0/0	0/0	0/0	0/0	0/0	0/0	0/0	0/0	0/0	0/0	0/0	1/1	0/0	0/0	0/0	0/0	0/0	0/0	0/0	0/0	0/0	0/0	0/0	0/0	0/0	0/0	0/0	0/0	0/0	0/0	0/0	0/0	0/0
483	12705	S1_4280258	T	C	.	PASS	.	GT	0/0	0/0	0/0	0/0	0/0	0/0	0/0	0/0	0/0	0/0	0/0	0/0	0/0	0/0	0/0	0/0	1/1	0/0	0/0	0/0	0/0	0/0	0/0	0/0	0/0	0/0	0/0	0/0	0/0	0/0	0/0	0/0	0/0	0/0	0/0	0/0	0/0	0/0	0/0	0/0	0/0	0/0	0/0	0/0	0/0	0/0	0/0	0/0	0/0
483	12708	S1_4280261	T	C	.	PASS	.	GT	0/0	0/0	0/0	0/0	0/0	0/0	0/0	0/0	0/0	0/0	0/0	0/0	0/0	0/0	0/0	0/0	1/1	0/0	0/0	0/0	0/0	0/0	0/0	0/0	0/0	0/0	0/0	0/0	0/0	0/0	0/0	0/0	0/0	0/0	0/0	0/0	0/0	0/0	0/0	0/0	0/0	0/0	0/0	0/0	0/0	0/0	0/0	0/0	0/0
483	12724	S1_4280277	T	C	.	PASS	.	GT	0/0	0/0	0/0	0/0	0/0	0/0	0/0	0/0	0/0	0/0	0/0	1/1	0/0	0/0	0/0	0/0	1/1	0/0	0/0	0/0	0/0	0/0	0/0	0/0	0/0	0/0	0/0	0/0	0/0	0/0	./.	0/0	0/0	0/0	0/0	0/0	0/0	0/0	0/0	0/0	0/0	0/0	0/0	0/0	0/0	0/0	0/0	0/0	0/0
483	12726	S1_4280279	G	T	.	PASS	.	GT	0/0	0/0	0/0	0/0	0/0	0/0	0/0	0/0	0/0	0/0	0/0	1/1	0/0	0/0	0/0	0/0	1/1	0/0	0/0	0/0	0/0	0/0	0/0	0/0	0/0	0/0	0/0	0/0	0/0	0/0	./.	0/0	0/0	0/0	0/0	0/0	0/0	0/0	0/0	0/0	0/0	0/0	0/0	0/0	0/0	0/0	0/0	0/0	0/0
483	12732	S1_4280285	A	G	.	PASS	.	GT	0/0	0/0	0/0	0/0	0/0	0/0	0/0	0/0	0/0	0/0	0/0	0/0	0/0	0/0	0/0	0/0	0/0	1/1	1/1	0/0	1/1	0/0	0/0	0/0	0/0	0/0	0/0	0/0	0/0	0/0	./.	0/0	0/0	0/0	0/0	0/0	0/0	0/0	0/0	0/0	0/0	0/0	0/0	0/0	0/0	0/0	0/0	0/0	0/0
483	12750	S1_4280303	A	G	.	PASS	.	GT	0/0	0/0	0/0	0/0	0/0	0/0	0/0	0/0	0/0	0/0	0/0	0/0	0/0	0/0	0/0	0/0	0/0	0/0	0/0	0/0	0/0	1/1	0/0	0/0	0/0	0/0	0/0	0/0	0/0	0/0	./.	0/0	0/0	0/0	0/0	0/0	0/0	0/0	0/0	0/0	0/0	0/0	0/0	0/0	0/0	0/0	0/0	0/0	0/0
483	12753	S1_4280306	T	A	.	PASS	.	GT	0/0	0/0	0/0	0/0	0/0	0/0	0/0	0/0	0/0	0/0	0/0	1/1	0/0	0/0	0/0	0/0	1/1	0/0	0/0	0/0	0/0	0/0	0/0	0/0	0/0	0/0	0/0	0/0	0/0	0/0	./.	0/0	0/0	0/0	0/0	0/0	0/0	0/0	0/0	0/0	0/0	0/0	0/0	0/0	0/0	0/0	0/0	0/0	0/0
483	12766	S1_4280319	G	A	.	PASS	.	GT	0/0	0/0	0/0	0/0	0/0	0/0	0/0	0/0	0/0	0/0	0/0	0/0	0/0	0/0	0/0	0/0	0/0	0/0	0/0	0/0	0/0	0/0	1/0	0/0	0/0	0/0	0/0	0/0	0/0	0/0	0/0	0/0	0/0	0/0	0/0	0/0	0/0	0/0	0/0	0/0	0/0	0/0	0/0	0/0	0/0	0/0	0/0	0/0	0/0
483	12774	S1_4280327	C	A	.	PASS	.	GT	0/0	0/0	0/0	0/0	0/0	0/0	0/0	0/0	0/0	0/0	0/0	0/0	0/0	0/0	0/0	0/0	0/0	0/0	0/0	0/0	0/0	0/0	0/0	0/0	0/0	0/0	0/0	0/0	0/0	0/0	0/0	0/0	0/0	0/0	0/0	0/0	0/0	0/0	0/0	0/0	0/0	0/0	0/0	0/0	0/0	0/0	1/0	0/0	0/0
483	12781	S1_4280334	G	A	.	PASS	.	GT	0/0	0/0	0/0	0/0	1/0	0/0	0/0	0/0	0/0	0/0	0/0	0/0	0/0	0/0	0/0	1/0	0/0	0/0	0/0	0/0	0/0	0/0	0/0	0/0	0/0	0/0	0/0	0/0	0/0	0/0	0/0	0/0	0/0	0/0	0/0	0/0	0/0	0/0	0/0	0/0	0/0	0/0	0/0	0/0	0/0	0/0	0/0	0/0	0/0
483	12810	S1_4280363	A	C	.	PASS	.	GT	0/0	0/0	0/0	0/0	0/0	0/0	0/0	0/0	0/0	0/0	0/0	0/0	0/0	0/0	0/0	0/0	0/0	0/0	0/0	0/0	0/0	0/0	0/0	0/0	0/0	0/0	0/0	0/0	0/0	0/0	0/0	1/1	0/0	0/0	0/0	0/0	0/0	0/0	0/0	0/0	0/0	0/0	0/0	0/0	0/0	0/0	0/0	0/0	0/0
483	12817	S1_4280370	G	T	.	PASS	.	GT	0/0	0/0	0/0	0/0	0/0	0/0	0/0	0/0	0/0	0/0	0/0	1/1	0/0	0/0	0/0	0/0	0/0	0/0	0/0	0/0	0/0	0/0	0/0	0/0	0/0	0/0	0/0	0/0	0/0	0/0	0/0	0/0	0/0	0/0	0/0	0/0	0/0	0/0	0/0	0/0	0/0	0/0	0/0	0/0	0/0	0/0	0/0	0/0	0/0
483	21288	S1_4288841	T	A	.	PASS	.	GT	./.	0/0	./.	./.	./.	./.	./.	./.	./.	./.	./.	./.	./.	1/1	./.	./.	./.	./.	./.	./.	./.	./.	./.	./.	./.	./.	./.	./.	./.	./.	./.	./.	0/0	./.	./.	./.	./.	./.	./.	0/0	./.	./.	./.	0/0	./.	./.	./.	./.	./.
483	21373	S1_4288926	T	.	.	PASS	.	GT	./.	./.	./.	./.	0/0	0/0	./.	./.	./.	./.	./.	./.	./.	./.	./.	./.	./.	./.	./.	./.	./.	./.	./.	./.	./.	./.	./.	./.	0/0	./.	./.	./.	0/0	./.	./.	./.	./.	./.	./.	0/0	./.	./.	./.	./.	./.	./.	./.	./.	./.
487	5466	S1_4335580	T	C	.	PASS	.	GT	./.	./.	./.	./.	./.	./.	./.	./.	./.	./.	./.	./.	./.	./.	./.	./.	./.	./.	./.	0/0	./.	1/1	0/0	./.	./.	./.	0/0	./.	./.	./.	./.	./.	./.	./.	./.	./.	./.	./.	./.	./.	./.	./.	./.	./.	./.	./.	./.	./.	./.
487	5483	S1_4335597	C	A	.	PASS	.	GT	./.	./.	./.	./.	./.	./.	./.	./.	./.	./.	./.	./.	./.	./.	./.	./.	./.	./.	./.	0/0	./.	1/1	0/0	./.	./.	./.	0/0	./.	./.	./.	./.	./.	./.	./.	./.	./.	./.	./.	./.	./.	./.	./.	./.	./.	./.	./.	./.	./.	./.
494	9861	S1_4396492	NT	N	.	PASS	.	GT	0/0	0/0	0/0	0/0	0/0	0/0	0/0	0/0	0/0	0/0	0/0	0/0	0/0	0/0	0/0	0/0	./.	0/0	0/0	0/0	0/0	0/0	0/0	0/0	0/0	0/0	0/0	0/0	0/0	0/0	1/1	0/0	0/0	0/0	0/0	0/0	0/0	0/0	0/0	0/0	0/0	0/0	0/0	0/0	0/0	0/0	0/0	0/0	0/0
494	9862	S1_4396493	NA	N	.	PASS	.	GT	0/0	0/0	0/0	0/0	0/0	0/0	0/0	0/0	0/0	0/0	0/0	0/0	0/0	0/0	0/0	0/0	./.	0/0	0/0	0/0	0/0	0/0	0/0	0/0	0/0	0/0	0/0	0/0	0/0	0/0	1/1	0/0	0/0	0/0	0/0	0/0	0/0	0/0	0/0	0/0	0/0	0/0	0/0	0/0	0/0	0/0	0/0	0/0	0/0
494	9863	S1_4396494	NA	N	.	PASS	.	GT	0/0	0/0	0/0	0/0	0/0	0/0	0/0	0/0	0/0	0/0	0/0	0/0	0/0	0/0	0/0	0/0	./.	0/0	0/0	0/0	0/0	0/0	0/0	0/0	0/0	0/0	0/0	0/0	0/0	0/0	1/1	0/0	0/0	0/0	0/0	0/0	0/0	0/0	0/0	0/0	0/0	0/0	0/0	0/0	0/0	0/0	0/0	0/0	0/0
494	9864	S1_4396495	N	NA	.	PASS	.	GT	0/0	0/0	0/0	0/0	0/0	0/0	0/0	0/0	0/0	0/0	0/0	0/0	0/0	1/1	0/0	0/0	./.	0/0	0/0	0/0	0/0	0/0	0/0	0/0	1/1	0/0	0/0	0/0	0/0	0/0	1/1	0/0	0/0	0/0	0/0	0/0	0/0	0/0	0/0	0/0	0/0	0/0	0/0	0/0	0/0	0/0	0/0	0/0	0/0
494	9885	S1_4396516	G	C	.	PASS	.	GT	0/0	0/0	0/0	0/0	0/0	0/0	0/0	0/0	0/0	0/0	0/0	1/1	0/0	1/1	0/0	1/1	./.	1/1	0/0	0/0	0/0	0/0	0/0	0/0	1/1	0/0	0/0	1/1	0/0	0/0	1/1	1/1	0/0	0/0	0/0	0/0	0/0	0/0	0/0	0/0	0/0	0/0	0/0	0/0	0/0	0/0	0/0	0/0	0/0
494	9886	S1_4396517	C	A	.	PASS	.	GT	0/0	0/0	0/0	0/0	0/0	0/0	0/0	0/0	0/0	0/0	0/0	1/1	0/0	0/0	0/0	0/0	./.	0/0	0/0	0/0	0/0	0/0	0/0	0/0	0/0	0/0	0/0	0/0	0/0	0/0	0/0	0/0	0/0	0/0	0/0	0/0	0/0	0/0	0/0	0/0	0/0	0/0	0/0	0/0	0/0	0/0	0/0	0/0	0/0
494	9888	S1_4396519	T	A	.	PASS	.	GT	0/0	0/0	0/0	0/0	0/0	0/0	0/0	0/0	0/0	0/0	0/0	0/0	0/0	0/0	0/0	0/0	./.	0/0	0/0	0/0	0/0	0/0	0/0	0/0	1/1	0/0	0/0	0/0	0/0	0/0	0/0	0/0	0/0	0/0	0/0	0/0	0/0	0/0	0/0	0/0	0/0	0/0	0/0	0/0	0/0	0/0	0/0	0/0	0/0
494	9901	S1_4396532	A	C	.	PASS	.	GT	0/0	0/0	0/0	0/0	0/0	0/0	0/0	0/0	0/0	0/0	0/0	0/0	0/0	0/0	0/0	0/0	./.	0/0	0/0	0/0	0/0	0/0	0/0	0/0	0/0	0/0	0/0	0/0	0/0	0/0	1/1	0/0	0/0	0/0	0/0	0/0	0/0	0/0	0/0	0/0	0/0	0/0	0/0	0/0	0/0	0/0	0/0	0/0	0/0
494	9917	S1_4396548	NA	N	.	PASS	.	GT	0/0	0/0	0/0	0/0	0/0	0/0	0/0	0/0	0/0	0/0	0/0	0/0	0/0	1/1	0/0	0/0	./.	0/0	0/0	0/0	0/0	0/0	0/0	0/0	1/1	0/0	0/0	0/0	0/0	0/0	0/0	0/0	0/0	0/0	0/0	0/0	0/0	0/0	0/0	0/0	0/0	0/0	0/0	0/0	0/0	0/0	0/0	0/0	0/0
494	9918	S1_4396549	N	NT,NA	.	PASS	.	GT	0/1	0/1	0/1	0/1	0/1	0/1	0/1	0/1	0/1	0/1	0/1	0/1	0/1	0/0	0/1	0/1	./.	0/1	0/1	0/1	0/1	0/1	0/1	0/1	0/0	0/1	0/1	0/1	0/1	0/1	2/1	0/1	0/1	0/1	0/1	0/1	0/1	0/1	0/1	0/1	0/1	0/1	0/1	0/1	0/1	0/1	0/1	0/1	0/1
494	9982	S1_4396613	C	G	.	PASS	.	GT	0/0	0/0	0/0	0/0	0/0	0/0	0/0	0/0	0/0	0/0	0/0	./.	0/0	0/0	0/0	./.	1/1	0/0	0/0	0/0	0/0	0/0	0/0	0/0	0/0	0/0	0/0	./.	0/0	0/0	1/1	0/0	0/0	0/0	0/0	0/0	0/0	0/0	0/0	0/0	0/0	0/0	0/0	0/0	0/0	0/0	0/0	0/0	0/0
494	9999	S1_4396630	T	A	.	PASS	.	GT	0/0	0/0	0/0	0/0	0/0	0/0	0/0	0/0	0/0	0/0	0/0	./.	0/0	0/0	0/0	./.	1/1	0/0	0/0	0/0	0/0	0/0	0/0	0/0	0/0	0/0	0/0	./.	0/0	0/0	1/1	1/1	0/0	0/0	0/0	0/0	0/0	0/0	0/0	0/0	0/0	0/0	0/0	0/0	0/0	0/0	0/0	0/0	0/0
494	10000	S1_4396631	C	T	.	PASS	.	GT	0/0	0/0	0/0	0/0	0/0	0/0	0/0	0/0	0/0	0/0	0/0	./.	0/0	0/0	0/0	./.	1/1	0/0	0/0	0/0	0/0	0/0	0/0	0/0	0/0	0/0	0/0	./.	0/0	0/0	0/0	0/0	0/0	0/0	0/0	0/0	0/0	0/0	0/0	0/0	0/0	0/0	0/0	0/0	0/0	0/0	0/0	0/0	0/0
494	10003	S1_4396634	G	A	.	PASS	.	GT	0/0	0/0	0/0	0/0	0/0	0/0	0/0	0/0	0/0	0/0	0/0	./.	0/0	1/1	0/0	./.	0/0	0/0	0/0	0/0	0/0	0/0	0/0	0/0	1/1	0/0	0/0	./.	0/0	0/0	0/0	0/0	0/0	0/0	0/0	0/0	0/0	0/0	0/0	0/0	0/0	0/0	0/0	0/0	0/0	0/0	0/0	0/0	0/0
494	10008	S1_4396639	T	C	.	PASS	.	GT	0/0	0/0	0/0	0/0	0/0	0/0	0/0	0/0	0/0	0/0	0/0	./.	0/0	0/0	0/0	./.	0/0	0/0	0/0	0/0	0/0	0/0	0/0	0/0	0/0	0/0	0/0	./.	0/0	0/0	1/1	0/0	0/0	0/0	0/0	0/0	0/0	0/0	0/0	0/0	0/0	0/0	0/0	0/0	0/0	0/0	0/0	0/0	0/0
494	10012	S1_4396643	A	T	.	PASS	.	GT	0/0	0/0	0/0	0/0	0/0	0/0	0/0	0/0	0/0	0/0	0/0	./.	0/0	0/0	0/0	./.	0/0	0/0	0/0	0/0	0/0	0/0	0/0	0/0	0/0	0/0	0/0	./.	0/0	0/0	0/0	1/1	0/0	0/0	0/0	0/0	0/0	0/0	0/0	0/0	0/0	0/0	0/0	0/0	0/0	0/0	0/0	0/0	0/0
495	9262	S1_4408806	A	T	.	PASS	.	GT	0/0	0/0	0/0	0/0	0/1	0/0	0/0	0/0	0/0	0/0	0/0	0/0	0/0	0/0	0/0	0/0	./.	0/0	0/0	0/0	0/0	0/0	0/0	0/0	0/0	0/0	0/0	0/0	0/0	0/0	0/0	0/0	0/0	0/0	0/0	0/0	0/1	0/0	0/0	0/0	0/0	0/0	0/0	0/0	0/0	0/0	0/0	0/0	0/0
495	9275	S1_4408819	C	T	.	PASS	.	GT	0/0	0/0	0/0	0/0	0/0	0/0	0/0	0/0	0/0	0/0	0/0	0/1	0/0	0/0	0/0	0/0	./.	0/0	0/0	0/0	0/0	0/0	0/0	0/0	0/0	0/0	0/0	0/0	0/0	0/0	0/0	1/1	0/0	0/0	0/0	0/0	0/0	0/0	0/0	0/0	0/0	0/0	0/0	0/0	0/0	0/0	0/0	0/0	0/0
495	9277	S1_4408821	T	G	.	PASS	.	GT	0/0	0/0	0/0	0/0	0/0	0/0	0/0	0/0	0/0	0/0	0/0	0/0	0/0	0/0	0/0	0/0	./.	0/0	0/0	0/0	0/0	0/0	0/0	0/0	0/0	0/0	0/0	0/0	0/0	0/0	1/1	0/0	0/0	0/0	0/0	0/0	0/0	0/0	0/0	0/0	0/0	0/0	0/0	0/0	0/0	0/0	0/0	0/0	0/0
495	9278	S1_4408822	NC	N	.	PASS	.	GT	0/0	0/0	0/0	0/0	0/0	0/0	0/0	0/0	0/0	0/0	0/0	0/0	0/0	0/0	0/0	1/1	./.	0/0	0/0	0/0	0/0	0/0	0/0	0/0	0/0	0/0	0/0	1/1	0/0	0/0	0/0	0/0	0/0	0/0	0/0	0/0	0/0	0/0	0/0	0/0	0/0	0/0	0/0	0/0	0/0	0/0	0/0	0/0	0/0
495	9279	S1_4408823	NT	N	.	PASS	.	GT	0/0	0/0	0/0	0/0	0/0	0/0	0/0	0/0	0/0	0/0	0/0	1/0	0/0	0/0	0/0	0/0	./.	0/0	0/0	0/0	0/0	0/0	0/0	0/0	0/0	0/0	0/0	0/0	0/0	0/0	1/1	0/0	0/0	0/0	0/0	0/0	0/0	0/0	0/0	0/0	0/0	0/0	0/0	0/0	0/0	0/0	0/0	0/0	0/0
495	9283	S1_4408827	NT	N	.	PASS	.	GT	0/0	0/0	0/0	0/0	0/0	0/0	0/0	0/0	0/0	0/0	0/0	1/0	0/0	0/0	0/0	0/0	./.	0/0	0/0	0/0	0/0	0/0	0/0	0/0	0/0	0/0	0/0	0/0	0/0	0/0	0/0	1/1	0/0	0/0	0/0	0/0	0/0	0/0	0/0	0/0	0/0	0/0	0/0	0/0	0/0	0/0	0/0	0/0	0/0
495	9284	S1_4408828	NG	N	.	PASS	.	GT	0/0	0/0	0/0	0/0	0/0	0/0	0/0	0/0	0/0	0/0	0/0	0/0	0/0	0/0	0/0	0/0	./.	0/0	1/1	0/0	0/0	0/0	0/0	0/0	0/0	0/0	0/0	0/0	0/0	0/0	0/0	0/0	0/0	0/0	0/0	0/0	0/0	0/0	0/0	0/0	0/0	0/0	0/0	0/0	0/0	0/0	0/0	0/0	0/0
495	9306	S1_4408850	G	T	.	PASS	.	GT	0/0	0/0	0/0	0/0	0/0	0/0	0/0	0/0	0/0	0/0	0/0	0/0	0/0	0/0	0/0	1/1	./.	0/0	0/0	0/0	0/0	0/0	0/0	0/0	0/0	0/0	0/0	1/1	0/0	0/0	0/0	0/0	0/0	0/0	0/0	0/0	0/0	0/0	0/0	0/0	0/0	0/0	0/0	0/0	0/0	0/0	0/0	0/0	0/0
495	9319	S1_4408863	N	NG	.	PASS	.	GT	0/0	0/0	0/0	0/0	0/0	0/0	0/0	0/0	0/0	0/0	0/0	1/1	0/0	0/0	0/0	1/1	./.	0/0	1/1	0/0	0/0	0/0	0/0	0/0	0/0	0/0	0/0	1/1	0/0	0/0	1/1	1/1	0/0	0/0	0/0	0/0	0/0	0/0	0/0	0/0	0/0	0/0	0/0	0/0	0/0	0/0	0/0	0/0	0/0
495	9450	S1_4408994	NT	N,NC	.	PASS	.	GT	1/0	1/0	1/0	1/0	1/0	1/0	1/0	1/0	1/0	1/0	1/0	./.	1/0	1/0	1/0	1/2	./.	1/0	1/0	1/0	1/0	1/0	1/0	1/0	1/0	1/0	1/0	./.	1/0	1/0	2/0	1/0	1/0	1/0	1/0	1/0	1/0	1/0	1/0	1/0	1/0	1/0	1/0	1/0	1/0	1/0	1/0	1/0	1/0
495	9455	S1_4408999	C	T	.	PASS	.	GT	0/0	0/0	0/0	0/0	0/0	0/0	0/0	0/0	0/0	0/0	0/0	0/0	0/0	0/0	0/0	1/1	./.	0/0	0/0	0/0	0/0	0/0	0/0	0/0	0/0	0/0	0/0	1/1	0/0	0/0	0/0	0/0	0/0	0/0	0/0	0/0	0/0	0/0	0/0	0/0	0/0	0/0	0/0	0/0	0/0	0/0	0/0	0/0	0/0
495	9456	S1_4409000	T	A	.	PASS	.	GT	0/0	0/0	0/0	0/0	0/0	1/0	0/0	0/0	0/0	0/0	0/0	./.	0/0	0/0	0/0	0/0	./.	0/0	0/0	0/0	0/0	1/0	0/0	0/0	0/0	0/0	0/0	./.	0/0	0/0	0/0	0/0	0/0	0/0	0/0	0/0	0/0	0/0	0/0	0/0	0/0	0/0	0/0	0/0	0/0	0/0	0/0	0/0	0/0
495	9462	S1_4409006	NT	N	.	PASS	.	GT	0/0	0/0	0/0	0/0	0/0	0/0	0/0	0/0	0/0	0/0	0/0	./.	0/0	0/0	0/0	0/0	./.	0/0	0/0	0/0	0/0	0/0	0/0	0/0	0/0	0/0	0/0	./.	0/0	0/0	1/1	0/0	0/0	0/0	0/0	0/0	0/0	0/0	0/0	0/0	0/0	0/0	0/0	0/0	0/0	0/0	0/0	0/0	0/0
495	9468	S1_4409012	C	T	.	PASS	.	GT	0/0	0/0	0/0	0/0	0/0	0/0	0/0	0/0	0/0	0/0	0/0	1/1	0/0	0/0	0/0	0/0	./.	0/0	0/0	0/0	0/0	0/0	0/0	0/0	0/0	0/0	0/0	0/0	0/0	0/0	1/1	0/0	0/0	0/0	0/0	0/0	0/0	0/0	0/0	0/0	0/0	0/0	0/0	0/0	0/0	0/0	0/0	0/0	0/0
495	9471	S1_4409015	T	C	.	PASS	.	GT	0/0	0/0	0/0	0/0	0/0	0/0	0/0	0/0	0/0	0/0	0/0	0/0	0/0	0/0	0/0	1/1	./.	0/0	0/0	0/0	0/0	0/0	0/0	0/0	0/0	0/0	0/0	1/1	0/0	0/0	0/0	0/0	0/0	0/0	0/0	0/0	0/0	0/0	0/0	0/0	0/0	0/0	0/0	0/0	0/0	0/0	0/0	0/0	0/0
495	9501	S1_4409045	G	A	.	PASS	.	GT	0/0	0/0	0/0	0/0	0/0	0/0	0/0	0/0	0/0	0/0	0/0	0/0	0/0	0/0	0/0	1/1	./.	0/0	0/0	0/0	0/0	0/0	0/0	0/0	0/0	0/0	0/0	1/1	0/0	0/0	0/0	0/0	0/0	0/0	0/0	0/0	0/0	0/0	0/0	0/0	0/0	0/0	0/0	0/0	0/0	0/0	0/0	0/0	0/0
495	9504	S1_4409048	G	A	.	PASS	.	GT	0/0	0/0	0/0	0/0	0/0	0/0	0/0	0/0	0/0	0/0	0/0	./.	0/0	0/0	0/0	0/0	./.	0/0	0/0	0/0	0/0	0/0	0/0	1/0	0/0	0/0	0/0	./.	0/0	0/0	0/0	0/0	0/0	0/0	0/0	0/0	0/0	0/0	0/0	0/0	0/0	0/0	0/0	0/0	0/0	0/0	0/0	0/0	0/0
495	9574	S1_4409118	A	G	.	PASS	.	GT	./.	./.	./.	./.	./.	./.	./.	./.	./.	./.	./.	./.	./.	0/0	./.	./.	./.	./.	./.	./.	0/0	./.	./.	./.	1/1	./.	./.	./.	./.	./.	./.	./.	./.	./.	./.	./.	./.	./.	./.	./.	./.	./.	./.	./.	./.	./.	./.	./.	./.
495	11019	S1_4410563	A	G	.	PASS	.	GT	0/0	0/0	0/0	0/0	0/0	0/0	0/0	./.	0/0	0/0	0/0	./.	0/0	0/0	0/0	./.	./.	0/0	0/0	0/0	0/0	0/0	0/0	0/0	0/0	0/0	0/0	./.	0/0	0/0	./.	1/1	0/0	0/0	0/0	0/0	0/0	0/0	0/0	0/0	0/0	./.	0/0	0/0	0/0	0/0	0/0	0/0	./.
495	11029	S1_4410573	T	C	.	PASS	.	GT	0/0	0/0	0/0	0/0	0/0	0/0	0/0	./.	0/0	0/0	0/0	./.	0/0	0/0	0/0	./.	./.	0/0	0/0	0/0	0/0	0/0	0/0	0/0	0/0	0/0	0/0	./.	0/0	0/0	./.	1/1	0/0	0/0	0/0	0/0	0/0	0/0	0/0	0/0	0/0	./.	0/0	0/0	0/0	0/0	0/0	0/0	./.
495	11044	S1_4410588	T	C	.	PASS	.	GT	0/0	0/0	0/0	0/0	0/0	0/0	0/0	./.	0/0	0/0	0/0	./.	0/0	0/0	0/0	./.	./.	0/0	0/0	0/0	0/0	0/0	0/0	0/0	0/0	0/0	0/0	./.	0/0	0/0	./.	1/1	0/0	0/0	0/0	0/0	0/0	0/0	0/0	0/0	0/0	./.	0/0	0/0	0/0	0/0	0/0	0/0	./.
495	11055	S1_4410599	C	T	.	PASS	.	GT	0/0	0/0	0/0	0/0	0/0	0/0	0/0	./.	0/0	0/0	0/0	./.	0/0	0/0	0/0	./.	./.	0/0	0/0	0/0	1/1	0/0	0/0	0/0	0/0	0/0	0/0	./.	0/0	0/0	./.	0/0	0/0	0/0	0/0	0/0	0/0	0/0	0/0	0/0	0/0	./.	0/0	0/0	0/0	0/0	0/0	0/0	./.
495	11066	S1_4410610	A	G	.	PASS	.	GT	0/0	0/0	0/0	0/0	0/0	0/0	0/0	./.	0/0	0/0	0/0	./.	0/0	1/1	0/0	./.	./.	0/0	0/0	0/0	0/0	0/0	0/0	0/0	1/1	0/0	0/0	./.	0/0	0/0	./.	1/1	0/0	0/0	0/0	0/0	0/0	0/0	0/0	0/0	0/0	./.	0/0	0/0	0/0	0/0	0/0	0/0	./.
495	11068	S1_4410612	C	T	.	PASS	.	GT	0/0	0/0	0/0	0/0	0/0	0/0	0/0	./.	0/0	0/0	0/0	./.	0/0	1/1	0/0	./.	./.	0/0	0/0	0/0	0/0	0/0	0/0	0/0	1/1	0/0	0/0	./.	0/0	0/0	./.	0/0	0/0	0/0	0/0	0/0	0/0	0/0	0/0	0/0	0/0	./.	0/0	0/0	0/0	0/0	0/0	0/0	./.
495	11118	S1_4410662	C	G	.	PASS	.	GT	0/0	./.	./.	0/0	./.	./.	0/0	0/0	0/0	0/0	./.	./.	0/0	1/1	./.	./.	./.	./.	./.	0/0	0/0	./.	./.	0/0	1/1	0/0	0/0	./.	./.	0/0	./.	./.	0/0	./.	0/0	0/0	0/0	./.	0/0	./.	./.	0/0	./.	./.	0/0	0/0	./.	./.	0/0
495	11130	S1_4410674	G	T	.	PASS	.	GT	0/0	./.	./.	0/0	./.	./.	0/0	0/0	0/0	0/0	./.	./.	0/0	1/1	./.	./.	./.	./.	./.	1/1	1/1	./.	./.	1/1	1/1	0/0	0/0	./.	./.	1/1	./.	./.	0/0	./.	0/0	0/0	0/0	./.	0/0	./.	./.	0/0	./.	./.	0/0	0/0	./.	./.	0/0
495	11426	S1_4410970	C	T	.	PASS	.	GT	./.	./.	./.	./.	0/0	0/0	0/0	./.	./.	0/0	./.	./.	0/0	1/1	./.	./.	./.	0/0	0/0	0/0	0/0	./.	./.	0/0	./.	0/0	0/0	./.	0/0	./.	./.	./.	0/0	0/0	0/0	0/0	0/0	0/0	0/0	0/0	./.	0/0	0/0	0/0	./.	0/0	0/0	0/0	0/0
495	11437	S1_4410981	G	A	.	PASS	.	GT	./.	./.	./.	./.	0/0	0/0	0/0	./.	./.	0/0	./.	./.	0/0	1/1	./.	./.	./.	0/0	0/0	0/0	0/0	./.	./.	0/0	./.	0/0	0/0	./.	0/0	./.	./.	./.	0/0	0/0	0/0	0/0	0/0	0/0	0/0	0/0	./.	0/0	0/0	0/0	./.	0/0	0/0	0/0	0/0
495	11439	S1_4410983	T	C	.	PASS	.	GT	./.	./.	./.	./.	0/0	0/0	0/0	./.	./.	0/0	./.	./.	0/0	0/0	./.	./.	./.	1/1	0/0	1/1	0/0	./.	./.	1/1	./.	0/0	0/0	./.	1/1	./.	./.	./.	0/0	0/0	0/0	0/0	0/0	1/1	0/0	0/0	./.	0/0	0/0	0/0	./.	0/0	0/0	0/0	0/0
498	287	S1_4437568	G	C	.	PASS	.	GT	0/0	0/0	0/0	0/0	0/0	0/0	0/0	0/0	0/0	0/0	0/0	0/0	0/0	1/0	0/0	0/0	0/0	./.	0/0	0/0	0/0	0/0	0/0	0/0	0/0	0/0	0/0	0/0	0/0	0/0	0/0	0/0	0/0	0/0	0/0	0/0	0/0	0/0	./.	0/0	0/0	./.	0/0	0/0	0/0	0/0	./.	0/0	0/0
498	703	S1_4437984	NT	N	.	PASS	.	GT	0/0	0/0	./.	0/0	./.	0/0	./.	0/0	0/0	0/0	0/0	1/1	0/0	0/0	0/0	0/0	0/0	0/0	0/0	0/0	0/0	0/0	0/0	0/0	0/0	0/0	0/0	0/0	0/0	0/0	0/0	./.	0/0	0/0	0/0	0/0	0/0	0/0	0/0	0/0	0/0	0/0	0/0	0/0	0/0	0/0	0/0	0/0	0/0
498	707	S1_4437988	C	T	.	PASS	.	GT	0/0	0/0	./.	0/0	./.	0/0	./.	0/0	0/0	0/0	0/0	1/1	0/0	0/0	0/0	1/1	1/1	0/0	0/0	0/0	0/0	0/0	0/0	0/0	0/0	0/0	0/0	1/1	0/0	0/0	1/1	./.	0/0	0/0	0/0	0/0	0/0	0/0	0/0	0/0	0/0	0/0	0/0	0/0	0/0	0/0	0/0	0/0	0/0
498	720	S1_4438001	G	T	.	PASS	.	GT	0/0	0/0	./.	0/0	./.	0/0	./.	0/0	0/0	0/0	0/0	0/0	0/0	0/0	0/0	1/1	0/0	0/0	0/0	0/0	0/0	0/0	0/0	0/0	0/0	0/0	0/0	1/1	0/0	0/0	1/1	./.	0/0	0/0	0/0	0/0	0/0	0/0	0/0	0/0	0/0	0/0	0/0	0/0	0/0	0/0	0/0	0/0	0/0
498	721	S1_4438002	A	T	.	PASS	.	GT	0/0	0/0	./.	0/0	./.	0/0	./.	0/0	0/0	0/0	0/0	1/1	0/0	0/0	0/0	0/0	1/1	0/0	0/0	0/0	0/0	0/0	0/0	0/0	0/0	0/0	0/0	0/0	0/0	0/0	0/0	./.	0/0	0/0	0/0	0/0	0/0	0/0	0/0	0/0	0/0	0/0	0/0	0/0	0/0	0/0	0/0	0/0	0/0
498	723	S1_4438004	G	T	.	PASS	.	GT	0/0	0/0	./.	0/0	./.	0/0	./.	0/0	0/0	0/0	0/0	0/0	0/0	0/0	0/0	1/1	0/0	0/0	0/0	0/0	0/0	0/0	0/0	0/0	0/0	0/0	0/0	1/1	0/0	0/0	0/0	./.	0/0	0/0	0/0	0/0	0/0	0/0	0/0	0/0	0/0	0/0	0/0	0/0	0/0	0/0	0/0	0/0	0/0
498	735	S1_4438016	A	C	.	PASS	.	GT	0/0	0/0	./.	0/0	./.	0/0	./.	0/0	0/0	0/0	0/0	0/0	0/0	0/0	0/0	1/1	0/0	0/0	0/0	0/0	0/0	0/0	0/0	0/0	0/0	0/0	0/0	1/1	0/0	0/0	1/1	./.	0/0	0/0	0/0	0/0	0/0	0/0	0/0	0/0	0/0	0/0	0/0	0/0	0/0	0/0	0/0	0/0	0/0
498	748	S1_4438029	A	C	.	PASS	.	GT	0/0	0/0	./.	0/0	./.	0/0	./.	0/0	0/0	0/0	0/0	1/1	0/0	0/0	0/0	0/0	1/1	0/0	0/0	0/0	0/0	0/0	0/0	0/0	0/0	0/0	0/0	0/0	0/0	0/0	0/0	./.	0/0	0/0	0/0	0/0	0/0	0/0	0/0	0/0	0/0	0/0	0/0	0/0	0/0	0/0	0/0	0/0	0/0
498	761	S1_4438042	N	NA	.	PASS	.	GT	0/0	0/0	./.	0/0	./.	0/0	./.	0/0	0/0	0/0	0/0	1/1	0/0	0/0	0/0	0/0	0/0	0/0	0/0	0/0	0/0	0/0	0/0	0/0	0/0	0/0	0/0	0/0	0/0	0/0	0/0	./.	0/0	0/0	0/0	0/0	0/0	0/0	0/0	0/0	0/0	0/0	0/0	0/0	0/0	0/0	0/0	0/0	0/0
498	779	S1_4438060	A	C	.	PASS	.	GT	0/0	0/0	0/0	0/0	0/0	0/0	./.	0/0	0/0	0/0	0/0	1/1	0/0	0/0	0/0	./.	1/1	1/1	0/0	0/0	0/0	0/0	0/0	0/0	0/0	0/0	0/0	./.	0/0	./.	./.	./.	0/0	0/0	0/0	0/0	0/0	0/0	0/0	0/0	0/0	0/0	0/0	0/0	0/0	./.	0/0	0/0	0/0
498	781	S1_4438062	G	T	.	PASS	.	GT	0/0	0/0	0/0	0/0	0/0	0/0	./.	0/0	0/0	0/0	0/0	1/1	0/0	0/0	0/0	./.	1/1	0/0	0/0	0/0	0/0	0/0	0/0	0/0	0/0	0/0	0/0	./.	0/0	./.	./.	./.	0/0	0/0	0/0	0/0	0/0	0/0	0/0	0/0	0/0	0/0	0/0	0/0	0/0	./.	0/0	0/0	0/0
498	837	S1_4438118	A	G	.	PASS	.	GT	./.	0/0	./.	0/0	0/0	./.	./.	./.	0/0	0/0	0/0	1/1	0/0	0/0	0/0	0/0	0/0	./.	0/0	0/0	0/0	0/0	0/0	./.	0/0	0/0	0/0	0/0	0/0	0/0	0/0	./.	0/0	0/0	0/0	0/0	0/0	0/0	0/0	0/0	0/0	0/0	0/0	0/0	0/0	./.	0/0	0/0	0/0
498	839	S1_4438120	C	T	.	PASS	.	GT	./.	0/0	./.	0/0	0/0	./.	./.	./.	0/0	0/0	0/0	0/0	0/0	0/0	0/0	1/1	0/0	./.	0/0	0/0	0/0	0/0	0/0	./.	0/0	0/0	0/0	1/1	0/0	0/0	0/0	./.	0/0	0/0	0/0	0/0	0/0	0/0	0/0	0/0	0/0	0/0	0/0	0/0	0/0	./.	0/0	0/0	0/0
498	842	S1_4438123	G	A,C	.	PASS	.	GT	./.	0/0	./.	0/0	0/0	./.	./.	./.	0/0	0/0	0/0	1/1	0/0	0/0	0/0	0/0	0/0	./.	0/0	0/0	0/0	0/0	0/0	./.	0/0	0/0	0/0	0/0	0/0	0/0	2/2	./.	0/0	0/0	0/0	0/0	0/0	0/0	0/0	0/0	0/0	0/0	0/0	0/0	0/0	./.	0/0	0/0	0/0
498	851	S1_4438132	T	C	.	PASS	.	GT	./.	0/0	./.	0/0	0/0	./.	./.	./.	0/0	0/0	0/0	0/0	0/0	0/0	0/0	1/1	0/0	./.	0/0	0/0	0/0	0/0	0/0	./.	0/0	0/0	0/0	1/1	0/0	0/0	0/0	./.	0/0	0/0	0/0	0/0	0/0	0/0	0/0	0/0	0/0	0/0	0/0	0/0	0/0	./.	0/0	0/0	0/0
498	872	S1_4438153	G	T	.	PASS	.	GT	./.	0/0	./.	0/0	0/0	./.	./.	./.	0/0	0/0	0/0	0/0	0/0	0/0	0/0	0/0	1/1	./.	0/0	0/0	0/0	0/0	0/0	./.	0/0	0/0	0/0	0/0	0/0	0/0	0/0	./.	0/0	0/0	0/0	0/0	0/0	0/0	0/0	0/0	0/0	0/0	0/0	0/0	0/0	./.	0/0	0/0	0/0
498	878	S1_4438159	T	C	.	PASS	.	GT	./.	0/0	./.	0/0	0/0	./.	./.	./.	0/0	0/0	0/0	0/0	0/0	0/0	0/0	1/1	0/0	./.	0/0	0/0	0/0	0/0	0/0	./.	0/0	0/0	0/0	1/1	0/0	0/0	1/1	./.	0/0	0/0	0/0	0/0	0/0	0/0	0/0	0/0	0/0	0/0	0/0	0/0	0/0	./.	0/0	0/0	0/0
498	879	S1_4438160	T	A	.	PASS	.	GT	./.	0/0	./.	0/0	0/0	./.	./.	./.	0/0	0/0	0/0	1/1	0/0	0/0	0/0	1/1	1/1	./.	0/0	0/0	0/0	0/0	0/0	./.	0/0	0/0	0/0	1/1	0/0	0/0	1/1	./.	0/0	0/0	0/0	0/0	0/0	0/0	0/0	0/0	0/0	0/0	0/0	0/0	0/0	./.	0/0	0/0	0/0
498	1264	S1_4438545	A	G	.	PASS	.	GT	./.	0/0	0/0	0/0	0/0	0/0	./.	0/0	0/0	0/0	0/0	./.	0/0	0/0	0/0	./.	./.	./.	0/0	0/0	0/0	./.	0/0	0/0	0/0	0/0	0/0	./.	0/0	0/0	1/1	./.	0/0	0/0	0/0	0/0	0/0	0/0	0/0	0/0	0/0	0/0	0/0	0/0	0/0	0/0	./.	0/0	0/0
498	1312	S1_4438593	C	A	.	PASS	.	GT	./.	0/0	0/0	0/0	0/0	0/0	./.	0/0	0/0	0/0	0/0	./.	0/0	0/0	0/0	./.	./.	./.	0/0	0/0	0/0	./.	0/0	0/0	1/1	0/0	0/0	./.	0/0	0/0	0/0	./.	0/0	0/0	0/0	0/0	0/0	0/0	0/0	0/0	0/0	0/0	0/0	0/0	0/0	0/0	./.	0/0	0/0
498	1319	S1_4438600	C	T	.	PASS	.	GT	./.	0/0	0/0	0/0	0/0	0/0	./.	0/0	0/0	0/0	0/0	./.	0/0	0/0	0/0	./.	./.	./.	0/0	0/0	0/0	./.	0/0	0/0	0/0	0/0	0/0	./.	0/0	0/0	1/1	./.	0/0	0/0	0/0	0/0	0/0	0/0	0/0	0/0	0/0	0/0	0/0	0/0	0/0	0/0	./.	0/0	0/0
498	2176	S1_4439457	C	G	.	PASS	.	GT	0/0	0/0	0/0	0/0	0/0	0/0	0/0	0/0	0/0	0/0	0/0	0/0	0/0	0/0	0/0	./.	1/1	0/0	0/0	0/0	0/0	0/0	0/0	0/0	0/0	0/0	0/0	./.	0/0	0/0	1/1	0/0	0/0	0/0	0/0	0/0	0/0	0/0	0/0	0/0	0/0	0/0	0/0	0/0	0/0	0/0	0/0	0/0	0/0
498	2183	S1_4439464	G	T	.	PASS	.	GT	0/0	0/0	0/0	0/0	1/1	0/0	1/1	0/0	0/0	0/0	1/1	0/0	1/1	0/0	0/0	./.	0/0	0/0	0/0	1/1	0/0	0/1	1/1	1/1	0/0	0/0	1/1	./.	1/1	0/0	0/0	0/0	0/0	0/1	0/0	1/1	0/0	0/0	0/0	1/1	0/0	0/0	0/1	0/0	0/0	0/0	0/0	1/1	0/0
498	2194	S1_4439475	A	T	.	PASS	.	GT	0/0	0/0	0/0	0/0	0/0	0/0	0/0	0/0	0/0	0/0	0/0	1/1	0/0	0/0	0/0	./.	1/1	0/0	0/0	0/0	0/0	0/0	0/0	0/0	0/0	0/0	0/0	./.	0/0	0/0	1/1	0/0	0/0	0/0	0/0	0/0	0/0	0/0	0/0	0/0	0/0	0/0	0/0	0/0	0/0	0/0	0/0	0/0	0/0
498	2215	S1_4439496	C	T	.	PASS	.	GT	1/1	1/1	1/1	1/1	0/0	1/1	0/0	1/1	1/1	1/1	0/0	0/0	0/0	0/0	1/1	0/0	0/0	0/0	0/0	0/0	1/1	0/1	0/0	0/0	0/0	1/1	0/0	0/0	0/0	0/0	0/0	0/0	1/1	0/1	1/1	0/0	1/1	1/1	1/1	0/0	1/1	1/1	0/1	1/1	1/1	0/0	1/1	0/0	1/1
498	2237	S1_4439518	G	T	.	PASS	.	GT	0/0	0/0	0/0	0/0	0/0	0/0	0/0	0/0	0/0	0/0	0/0	0/0	0/0	0/0	0/0	0/0	0/0	0/0	0/0	0/0	0/0	0/1	0/0	0/0	0/0	0/0	0/0	0/0	0/0	0/0	0/0	0/0	0/0	0/0	0/0	0/0	0/0	0/0	0/0	0/0	0/0	0/0	0/0	0/0	0/0	0/0	0/0	0/0	0/0
498	2251	S1_4439532	G	T	.	PASS	.	GT	0/0	0/0	0/0	0/0	0/0	0/0	0/0	0/0	0/0	0/0	0/0	0/0	0/0	0/0	0/0	0/0	0/0	0/0	0/0	0/0	0/0	0/0	0/0	0/0	0/0	0/0	0/0	0/0	0/0	0/0	0/0	1/1	0/0	0/0	0/0	0/0	0/0	0/0	0/0	0/0	0/0	0/0	0/0	0/0	0/0	0/0	0/0	0/0	0/0
498	2255	S1_4439536	C	A	.	PASS	.	GT	0/0	0/0	0/0	0/0	0/0	0/0	0/0	0/0	0/0	0/0	0/0	0/0	0/0	0/0	0/0	1/1	0/0	0/0	0/0	0/0	0/0	0/0	0/0	0/0	0/0	0/0	0/0	1/1	0/0	0/0	0/0	0/0	0/0	0/0	0/0	0/0	0/0	0/0	0/0	0/0	0/0	0/0	0/0	0/0	0/0	0/0	0/0	0/0	0/0
498	2266	S1_4439547	A	G	.	PASS	.	GT	0/0	0/0	0/0	0/0	0/0	0/0	0/0	0/0	0/0	0/0	0/0	0/0	0/0	1/1	0/0	0/0	0/0	0/0	0/0	0/0	0/0	0/0	0/0	0/0	1/1	0/0	0/0	0/0	0/0	0/0	0/0	0/0	0/0	0/0	0/0	0/0	0/0	0/0	0/0	0/0	0/0	0/0	0/0	0/0	0/0	0/0	0/0	0/0	0/0
498	2323	S1_4439604	T	G	.	PASS	.	GT	0/0	0/0	0/0	0/0	0/0	0/0	0/0	0/0	0/0	0/0	0/0	1/1	0/0	0/0	0/0	1/1	1/1	0/0	0/0	0/0	0/0	0/0	0/0	0/0	0/0	0/0	0/0	1/1	0/0	0/0	1/1	1/1	0/0	0/0	0/0	0/0	0/0	0/0	0/0	0/0	0/0	0/0	0/0	0/0	0/0	0/0	0/0	0/0	0/0
499	409	S1_4441624	A	C,T	.	PASS	.	GT	0/0	0/0	0/0	0/0	0/0	0/0	0/0	0/0	0/0	0/0	0/0	./.	0/0	0/0	0/0	0/1	./.	0/0	0/0	0/0	0/0	0/0	0/0	0/0	0/0	0/0	0/0	0/0	0/0	0/0	./.	./.	0/0	0/0	0/0	0/0	0/0	0/0	0/0	0/0	0/0	0/0	0/0	0/0	0/0	0/0	0/0	0/2	0/0
499	421	S1_4441636	T	C	.	PASS	.	GT	0/0	0/0	0/0	0/0	0/0	0/0	0/0	0/0	0/0	0/0	0/0	./.	0/0	0/0	0/0	1/1	./.	0/0	0/0	0/0	0/0	0/0	0/0	0/0	0/0	0/0	0/0	1/1	0/0	0/0	1/1	./.	0/0	0/0	0/0	0/0	0/0	0/0	0/0	0/0	0/0	0/0	0/0	0/0	0/0	0/0	0/0	0/0	0/0
499	438	S1_4441653	C	A,G	.	PASS	.	GT	0/0	0/0	0/0	0/0	0/0	0/0	0/0	0/0	0/0	0/0	0/0	./.	0/0	0/0	0/0	1/2	./.	0/0	0/0	0/0	0/0	0/0	0/0	0/0	0/0	0/0	0/0	1/2	0/0	0/0	1/1	./.	0/0	0/0	0/0	0/0	0/0	0/0	0/0	0/0	0/0	0/0	0/0	0/0	0/0	0/0	0/0	0/0	0/0
499	439	S1_4441654	T	A	.	PASS	.	GT	0/0	0/0	0/0	0/0	0/0	0/0	0/0	0/0	0/0	0/0	0/0	./.	0/0	0/0	0/0	0/0	./.	0/0	0/0	1/1	0/0	0/0	0/0	1/1	0/0	0/0	0/0	0/0	0/0	0/0	0/0	./.	0/0	0/0	0/0	0/0	0/0	0/0	0/0	0/0	0/0	0/0	0/0	0/0	0/0	0/0	0/0	0/0	0/0
499	443	S1_4441658	A	C	.	PASS	.	GT	0/0	0/0	0/0	0/0	0/0	0/0	0/0	0/0	0/0	0/0	0/0	./.	0/0	0/0	0/0	0/0	./.	0/0	0/0	0/0	0/0	0/0	0/0	0/0	0/0	0/0	0/0	0/1	0/0	0/0	0/0	./.	0/0	0/0	0/0	0/0	0/0	0/0	0/0	0/0	0/0	0/0	0/0	0/0	0/0	0/0	0/0	0/0	0/0
499	454	S1_4441669	A	T	.	PASS	.	GT	0/0	0/0	0/0	0/0	0/0	0/0	0/0	0/0	0/1	0/0	0/0	./.	0/0	0/0	0/0	0/0	./.	0/0	0/0	0/0	0/0	0/0	0/0	0/0	0/0	0/0	0/0	0/0	0/0	0/1	./.	./.	0/0	0/0	0/0	0/0	0/0	0/0	0/0	0/0	0/0	0/0	0/0	0/0	0/0	0/0	0/0	0/1	0/0
499	459	S1_4441674	T	G,A	.	PASS	.	GT	0/0	0/0	0/0	0/0	0/0	0/0	0/0	0/0	0/0	0/0	0/0	./.	0/0	1/1	0/0	2/1	./.	1/1	0/0	0/0	0/0	1/1	0/0	0/0	1/1	0/0	0/0	2/1	0/0	0/0	1/1	./.	0/0	0/0	0/0	0/0	0/0	0/0	0/0	0/0	0/0	0/0	0/0	0/0	0/0	0/0	0/0	0/0	0/0
499	461	S1_4441676	C	A	.	PASS	.	GT	0/0	0/0	0/0	0/0	0/0	0/0	0/0	0/0	0/0	0/0	0/0	./.	0/0	0/0	0/0	1/0	./.	0/0	0/0	0/0	0/0	0/0	0/0	0/0	0/0	0/0	0/0	1/0	0/0	0/0	1/1	./.	0/0	0/0	0/0	0/0	0/0	0/0	0/0	0/0	0/0	0/0	0/0	0/0	0/0	0/0	0/0	0/0	0/0
499	479	S1_4441694	A	C	.	PASS	.	GT	0/0	0/0	0/0	0/0	0/0	0/0	0/0	0/0	0/0	0/0	0/0	./.	0/0	0/0	0/0	0/0	./.	0/0	0/0	0/0	0/0	0/0	0/0	0/0	0/0	0/0	0/0	0/0	0/0	0/0	0/0	./.	0/0	0/1	0/0	0/0	0/0	0/0	0/0	0/1	0/0	0/0	0/0	0/0	0/0	0/0	0/0	0/0	0/0
499	7431	S1_4448646	G	A,T	.	PASS	.	GT	0/0	0/0	0/0	0/0	0/0	0/0	0/0	0/0	0/0	0/0	0/0	2/2	0/0	0/0	0/0	1/1	./.	0/0	0/0	0/0	0/0	0/0	0/0	0/0	0/0	0/0	0/0	1/1	0/0	0/0	./.	0/0	0/0	0/0	0/0	0/0	0/0	0/0	0/0	0/0	0/0	0/0	0/0	0/0	0/0	0/0	0/0	0/0	0/0
499	7458	S1_4448673	T	C	.	PASS	.	GT	0/0	0/0	0/0	0/0	0/0	0/0	0/0	0/0	0/0	0/0	0/0	0/0	0/0	0/0	0/0	0/0	1/1	0/0	./.	0/0	0/0	0/0	0/0	0/0	0/0	0/0	0/0	0/0	0/0	./.	0/0	0/0	0/0	0/0	0/0	0/0	0/0	0/0	0/0	0/0	0/0	0/0	0/0	0/0	0/0	0/0	0/0	0/0	0/0
499	7466	S1_4448681	T	C	.	PASS	.	GT	0/0	0/0	0/0	0/0	0/0	0/0	0/0	0/0	0/0	0/0	0/0	0/0	0/0	0/0	0/0	0/0	0/0	0/0	./.	0/0	0/0	0/0	0/0	0/0	0/0	0/0	0/0	0/0	0/0	./.	1/1	0/0	0/0	0/0	0/0	0/0	0/0	0/0	0/0	0/0	0/0	0/0	0/0	0/0	0/0	0/0	0/0	0/0	0/0
499	7474	S1_4448689	G	C	.	PASS	.	GT	0/0	0/0	0/0	0/0	0/0	0/0	0/0	0/0	0/0	0/0	0/0	0/0	0/0	0/0	0/0	0/0	0/0	0/0	0/0	0/0	0/0	0/0	0/0	0/0	0/0	0/0	0/0	0/0	0/0	0/0	1/1	0/0	0/0	0/0	0/0	0/0	0/0	0/0	0/0	0/0	0/0	0/0	0/0	0/0	0/0	0/0	0/0	0/0	0/0
499	7475	S1_4448690	T	C	.	PASS	.	GT	0/0	0/0	0/0	0/0	0/0	0/0	0/0	0/0	0/0	0/0	0/0	0/0	0/0	0/0	0/0	0/0	0/0	0/0	1/1	0/0	0/0	0/0	0/0	0/0	0/0	0/0	0/0	0/0	0/0	1/1	0/0	0/0	0/0	0/0	0/0	0/0	0/0	0/0	0/0	0/0	0/0	0/0	0/0	0/0	0/0	0/0	0/0	0/0	0/0
499	7491	S1_4448706	G	A	.	PASS	.	GT	0/0	0/0	0/0	0/0	0/0	0/0	0/0	0/0	0/0	0/0	0/0	0/0	0/0	0/0	0/0	1/1	0/0	0/0	0/0	0/0	0/0	0/0	0/0	0/0	0/0	0/0	0/0	1/1	0/0	0/0	0/0	0/0	0/0	0/0	0/0	0/0	0/0	0/0	0/0	0/0	0/0	0/0	0/0	0/0	0/0	0/0	0/0	0/0	0/0
499	7821	S1_4449036	G	T	.	PASS	.	GT	0/0	0/0	0/0	0/0	./.	0/0	0/0	0/0	0/0	0/0	0/0	./.	0/0	1/1	0/0	./.	./.	0/0	0/0	1/1	0/0	0/0	0/0	1/1	0/0	0/0	0/0	./.	0/0	0/0	./.	./.	0/0	0/0	0/0	0/0	0/0	0/0	0/0	0/0	0/0	0/0	0/0	0/0	0/0	0/0	0/0	0/0	0/0
499	7845	S1_4449060	A	G	.	PASS	.	GT	0/0	0/0	0/0	0/0	./.	0/0	0/0	0/0	0/0	0/0	0/0	./.	0/0	0/0	0/0	./.	./.	0/0	0/0	0/0	1/1	0/0	0/0	0/0	0/0	0/0	0/0	./.	0/0	0/0	./.	./.	0/0	0/0	0/0	0/0	0/0	0/0	0/0	0/0	0/0	0/0	0/0	0/0	0/0	0/0	0/0	0/0	0/0
499	7848	S1_4449063	A	G	.	PASS	.	GT	0/0	0/0	0/0	0/0	./.	0/0	0/0	0/0	0/0	0/0	0/0	./.	0/0	0/0	0/0	./.	./.	0/0	1/1	0/0	0/0	0/0	0/0	0/0	0/0	0/0	0/0	./.	0/0	0/0	./.	./.	0/0	0/0	0/0	0/0	0/0	0/0	0/0	0/0	0/0	0/0	0/0	0/0	0/0	0/0	0/0	0/0	0/0
502	5273	S1_4473483	C	T	.	PASS	.	GT	./.	./.	./.	./.	./.	./.	./.	./.	./.	./.	1/1	./.	1/1	0/0	0/0	./.	./.	0/0	0/0	0/0	./.	0/0	1/1	0/0	0/0	./.	1/1	./.	./.	0/0	./.	./.	./.	./.	./.	./.	./.	./.	./.	1/1	./.	./.	./.	./.	./.	1/1	./.	1/1	./.
502	5306	S1_4473516	G	A	.	PASS	.	GT	./.	./.	./.	./.	./.	./.	./.	./.	./.	./.	1/1	./.	1/1	0/0	0/0	./.	./.	0/0	0/0	0/0	./.	0/0	1/1	0/0	0/0	./.	1/1	./.	./.	0/0	./.	./.	./.	./.	./.	./.	./.	./.	./.	1/1	./.	./.	./.	./.	./.	1/1	./.	1/1	./.
502	5315	S1_4473525	G	A	.	PASS	.	GT	./.	./.	./.	./.	./.	./.	./.	./.	./.	./.	0/0	./.	0/0	0/0	0/0	./.	./.	1/0	0/0	0/0	./.	0/0	0/0	0/0	0/0	./.	0/0	./.	./.	0/0	./.	./.	./.	./.	./.	./.	./.	./.	./.	0/0	./.	./.	./.	./.	./.	0/0	./.	0/0	./.
502	5319	S1_4473529	C	T	.	PASS	.	GT	./.	./.	./.	./.	./.	./.	./.	./.	./.	./.	0/0	./.	0/0	0/0	1/1	./.	./.	0/0	1/1	0/0	./.	1/1	0/0	0/0	0/0	./.	0/0	./.	./.	0/0	./.	./.	./.	./.	./.	./.	./.	./.	./.	0/0	./.	./.	./.	./.	./.	0/0	./.	0/0	./.
506	204	S1_4518235	C	A	.	PASS	.	GT	0/0	0/0	0/0	0/0	0/0	0/0	0/0	0/0	0/0	0/0	0/0	1/1	0/0	0/0	0/0	1/1	1/1	0/0	0/0	0/0	0/0	0/0	0/0	0/0	0/0	0/0	0/0	./.	0/0	0/0	1/1	./.	0/0	0/0	0/0	0/0	0/0	0/0	0/0	0/0	0/0	0/0	0/0	0/0	0/0	0/0	0/0	0/0	0/0
506	211	S1_4518242	G	A	.	PASS	.	GT	0/0	0/0	0/0	0/0	0/0	0/0	0/0	0/0	0/0	0/0	0/0	0/0	0/0	1/1	1/1	0/0	0/0	0/0	1/1	0/0	1/1	0/0	0/0	0/0	1/1	0/0	0/0	./.	0/0	0/0	0/0	./.	0/0	0/0	0/0	0/0	0/0	0/0	0/0	0/0	0/0	0/0	0/0	0/0	0/0	0/0	0/0	0/0	0/0
506	214	S1_4518245	G	T	.	PASS	.	GT	0/0	0/0	0/0	0/0	0/0	0/0	0/0	0/0	0/0	0/0	0/0	1/1	0/0	0/0	0/0	0/0	0/0	0/0	0/0	0/0	0/0	0/0	0/0	0/0	0/0	0/0	0/0	./.	0/0	0/0	0/0	./.	0/0	0/0	0/0	0/0	0/0	0/0	0/0	0/0	0/0	0/0	0/0	0/0	0/0	0/0	0/0	0/0	0/0
506	223	S1_4518254	C	G	.	PASS	.	GT	0/0	0/0	0/0	0/0	0/0	0/0	0/0	0/0	0/0	0/0	0/0	0/0	0/0	0/0	0/0	0/0	0/0	0/0	0/0	0/0	0/0	0/0	0/0	0/0	0/0	0/0	0/0	./.	0/0	0/0	1/1	./.	0/0	0/0	0/0	0/0	0/0	0/0	0/0	0/0	0/0	0/0	0/0	0/0	0/0	0/0	0/0	0/0	0/0
506	244	S1_4518275	G	A,C	.	PASS	.	GT	0/0	0/0	0/0	0/0	0/0	0/0	0/0	0/0	0/0	0/0	0/0	2/2	0/0	0/0	0/0	1/1	0/0	0/0	0/0	0/0	0/0	0/0	0/0	0/0	0/0	0/0	0/0	./.	0/0	0/0	0/0	./.	0/0	0/0	0/0	0/0	0/0	0/0	0/0	0/0	0/0	0/0	0/0	0/0	0/0	0/0	0/0	0/0	0/0
506	295	S1_4518326	T	.	.	PASS	.	GT	0/0	0/0	0/0	0/0	0/0	0/0	0/0	0/0	0/0	0/0	0/0	0/0	0/0	0/0	0/0	./.	0/0	0/0	0/0	0/0	0/0	0/0	0/0	0/0	0/0	0/0	0/0	./.	0/0	0/0	./.	./.	0/0	0/0	0/0	0/0	0/0	0/0	0/0	0/0	0/0	0/0	0/0	0/0	0/0	0/0	0/0	0/0	0/0
506	304	S1_4518335	C	T	.	PASS	.	GT	0/0	0/0	0/0	0/0	0/0	0/0	0/0	0/0	0/0	0/0	0/0	1/1	0/0	0/0	0/0	./.	1/1	0/0	0/0	0/0	0/0	0/0	0/0	0/0	0/0	0/0	0/0	./.	0/0	0/0	./.	./.	0/0	0/0	0/0	0/0	0/0	0/0	0/0	0/0	0/0	0/0	0/0	0/0	0/0	0/0	0/0	0/0	0/0
506	309	S1_4518340	G	C	.	PASS	.	GT	0/0	0/0	0/0	0/0	0/0	0/0	0/0	0/0	0/0	0/0	0/0	1/1	0/0	0/0	0/0	./.	1/1	0/0	0/0	0/0	0/0	0/0	0/0	0/0	0/0	0/0	0/0	./.	0/0	0/0	./.	./.	0/0	0/0	0/0	0/0	0/0	0/0	0/0	0/0	0/0	0/0	0/0	0/0	0/0	0/0	0/0	0/0	0/0
506	324	S1_4518355	A	C	.	PASS	.	GT	0/0	0/0	0/0	0/0	0/0	0/0	0/0	0/0	0/0	0/0	0/0	0/0	0/0	0/0	0/0	./.	0/0	0/0	0/0	0/0	0/0	0/0	0/0	0/0	0/0	0/0	0/0	./.	0/0	0/0	./.	./.	0/0	0/0	0/0	0/0	0/0	0/0	0/0	0/0	0/0	0/1	0/0	0/0	0/0	0/0	0/0	0/0	0/0
506	325	S1_4518356	T	C	.	PASS	.	GT	0/0	0/0	0/0	0/0	0/0	0/0	0/0	0/0	0/0	0/0	0/0	1/1	0/0	0/0	0/0	./.	1/1	0/0	0/0	0/0	0/0	0/0	0/0	0/0	0/0	0/0	0/0	./.	0/0	0/0	./.	./.	0/0	0/0	0/0	0/0	0/0	0/0	0/0	0/0	0/0	0/0	0/0	0/0	0/0	0/0	0/0	0/0	0/0
508	5949	S1_4549613	A	C	.	PASS	.	GT	./.	0/0	0/0	./.	./.	0/0	0/0	0/0	./.	./.	0/0	./.	./.	0/0	./.	./.	./.	./.	./.	./.	0/0	./.	0/0	./.	./.	0/0	./.	./.	0/0	1/1	./.	./.	0/0	0/0	0/0	./.	./.	0/0	0/0	./.	./.	./.	./.	./.	./.	./.	0/0	./.	./.
508	5959	S1_4549623	G	C	.	PASS	.	GT	./.	0/0	0/0	./.	./.	0/0	0/0	0/0	./.	./.	0/0	./.	./.	1/1	./.	./.	./.	./.	./.	./.	0/0	./.	0/0	./.	./.	0/0	./.	./.	0/0	0/0	./.	./.	0/0	0/0	0/0	./.	./.	0/0	0/0	./.	./.	./.	./.	./.	./.	./.	0/0	./.	./.
512	1614	S1_4563069	T	G	.	PASS	.	GT	0/0	0/0	0/0	0/0	0/0	1/0	0/0	0/0	0/0	0/0	0/0	./.	0/0	0/0	0/0	./.	./.	0/0	0/0	0/0	0/0	0/0	0/0	0/0	0/0	0/0	1/0	./.	0/0	0/0	./.	./.	0/0	0/0	0/0	0/0	0/0	0/0	0/0	0/0	0/0	0/0	0/0	0/0	0/0	0/0	0/0	0/0	0/0
512	1642	S1_4563097	T	.	.	PASS	.	GT	0/0	0/0	0/0	0/0	0/0	0/0	0/0	0/0	0/0	0/0	0/0	./.	0/0	0/0	0/0	./.	./.	0/0	0/0	0/0	0/0	0/0	0/0	0/0	0/0	0/0	0/0	./.	0/0	0/0	./.	./.	0/0	0/0	0/0	0/0	0/0	0/0	0/0	0/0	0/0	0/0	0/0	0/0	0/0	0/0	0/0	0/0	0/0
512	1661	S1_4563116	T	C	.	PASS	.	GT	0/0	0/0	0/0	0/0	0/0	0/0	0/0	0/0	0/0	0/0	0/0	./.	0/0	0/0	0/0	./.	./.	1/1	0/0	0/0	0/0	0/0	0/0	0/0	0/0	0/0	0/0	./.	0/0	0/0	./.	./.	0/0	0/0	0/0	0/0	0/0	0/0	0/0	0/0	0/0	0/0	0/0	0/0	0/0	0/0	0/0	0/0	0/0
516	28165	S1_4641469	A	C	.	PASS	.	GT	./.	./.	./.	./.	./.	./.	./.	./.	./.	./.	./.	./.	0/0	./.	./.	./.	1/1	./.	./.	./.	./.	./.	./.	./.	./.	./.	0/0	./.	./.	./.	./.	./.	./.	./.	./.	./.	./.	./.	./.	./.	./.	./.	./.	0/0	./.	./.	./.	./.	./.
516	28177	S1_4641481	A	T	.	PASS	.	GT	./.	./.	./.	./.	./.	./.	./.	./.	./.	./.	./.	./.	0/0	./.	./.	./.	1/1	./.	./.	./.	./.	./.	./.	./.	./.	./.	0/0	./.	./.	./.	./.	./.	./.	./.	./.	./.	./.	./.	./.	./.	./.	./.	./.	0/0	./.	./.	./.	./.	./.
516	28194	S1_4641498	G	C	.	PASS	.	GT	./.	./.	./.	./.	./.	./.	./.	./.	./.	./.	./.	./.	0/0	./.	./.	./.	1/1	./.	./.	./.	./.	./.	./.	./.	./.	./.	0/0	./.	./.	./.	./.	./.	./.	./.	./.	./.	./.	./.	./.	./.	./.	./.	./.	0/0	./.	./.	./.	./.	./.
516	28215	S1_4641519	A	T	.	PASS	.	GT	./.	./.	./.	./.	./.	./.	./.	./.	./.	./.	./.	./.	0/0	./.	./.	./.	1/1	./.	./.	./.	./.	./.	./.	./.	./.	./.	0/0	./.	./.	./.	./.	./.	./.	./.	./.	./.	./.	./.	./.	./.	./.	./.	./.	0/0	./.	./.	./.	./.	./.
519	3035	S1_4663317	G	A	.	PASS	.	GT	0/0	0/0	0/0	0/0	0/0	0/0	0/0	0/0	0/0	0/0	1/1	./.	./.	./.	./.	./.	./.	./.	./.	./.	./.	./.	0/0	./.	./.	./.	0/0	./.	0/0	./.	./.	./.	0/0	0/0	0/0	0/0	0/0	0/0	0/0	./.	0/0	0/0	0/0	0/0	0/0	./.	0/0	./.	0/0
519	3036	S1_4663318	C	.	.	PASS	.	GT	0/0	0/0	0/0	0/0	0/0	0/0	0/0	0/0	0/0	0/0	0/0	./.	./.	./.	./.	./.	./.	./.	./.	./.	./.	./.	0/0	./.	./.	./.	0/0	./.	0/0	./.	./.	./.	0/0	0/0	0/0	0/0	0/0	0/0	0/0	./.	0/0	0/0	0/0	0/0	0/0	./.	0/0	./.	0/0
519	3038	S1_4663320	G	A	.	PASS	.	GT	0/0	0/0	0/0	0/0	0/0	0/0	0/0	0/0	0/0	0/0	0/0	./.	./.	./.	./.	./.	./.	./.	./.	./.	./.	./.	1/1	./.	./.	./.	1/1	./.	1/1	./.	./.	./.	0/0	0/0	0/0	0/0	0/0	0/0	0/0	./.	0/0	0/0	0/0	0/0	0/0	./.	0/0	./.	0/0
519	3041	S1_4663323	C	T	.	PASS	.	GT	0/0	0/0	0/0	0/0	0/0	0/0	0/0	0/0	0/0	0/0	1/1	./.	./.	./.	./.	./.	./.	./.	./.	./.	./.	./.	0/0	./.	./.	./.	0/0	./.	0/0	./.	./.	./.	0/0	0/0	0/0	0/0	0/0	0/0	0/0	./.	0/0	0/0	0/0	0/0	0/0	./.	0/0	./.	0/0
519	3050	S1_4663332	T	C	.	PASS	.	GT	0/0	0/0	0/0	0/0	0/0	0/0	0/0	0/0	0/0	0/0	0/0	./.	./.	./.	./.	./.	./.	./.	./.	./.	./.	./.	0/0	./.	./.	./.	1/1	./.	0/0	./.	./.	./.	0/0	0/0	0/0	0/0	0/0	0/0	0/0	./.	0/0	0/0	0/0	0/0	0/0	./.	0/0	./.	0/0
522	5863	S1_4678578	C	T	.	PASS	.	GT	0/0	0/0	0/0	0/0	0/0	0/0	0/0	0/0	0/0	0/0	0/0	0/0	0/0	0/0	0/0	./.	0/0	0/0	0/0	0/0	0/0	0/0	0/0	0/0	0/0	0/0	0/0	./.	0/0	0/0	0/1	0/0	0/0	0/0	0/0	0/0	0/0	0/0	0/0	0/0	0/0	0/0	0/0	0/0	0/0	0/0	0/0	0/0	0/0
522	5865	S1_4678580	T	C	.	PASS	.	GT	0/0	0/0	0/0	0/0	0/0	0/0	0/0	0/0	0/0	0/0	0/0	0/0	0/0	0/0	0/0	./.	0/0	0/0	0/0	0/0	0/0	0/0	0/0	0/0	0/0	0/0	0/0	./.	0/0	0/0	0/0	1/0	0/0	0/0	0/0	0/0	0/0	0/0	0/0	0/0	0/0	0/0	0/0	0/0	0/0	0/0	0/0	0/0	0/0
522	5868	S1_4678583	T	C	.	PASS	.	GT	0/0	0/0	0/0	0/0	0/0	0/0	0/0	0/0	0/0	0/0	0/0	0/0	0/0	0/0	0/0	./.	1/0	0/0	0/0	0/0	0/0	0/0	0/0	0/0	0/0	0/0	0/0	./.	0/0	0/0	1/0	0/0	0/0	0/0	0/0	0/0	0/0	0/0	0/0	0/0	0/0	0/0	0/0	0/0	0/0	0/0	0/0	0/0	0/0
522	5870	S1_4678585	G	A	.	PASS	.	GT	0/0	0/0	0/0	0/0	0/0	0/0	0/0	0/0	0/0	0/0	0/0	0/0	0/0	0/0	0/0	./.	0/0	0/0	0/0	0/0	0/0	0/0	0/0	0/0	0/0	0/0	0/0	./.	0/0	0/0	1/0	0/0	0/0	0/0	0/0	0/0	0/0	0/0	0/0	0/0	0/0	0/0	0/0	0/0	0/0	0/0	0/0	0/0	0/0
522	5877	S1_4678592	NG	N	.	PASS	.	GT	0/0	0/0	0/0	0/0	0/0	0/0	0/0	0/0	0/0	0/0	0/0	0/0	0/0	0/0	0/0	./.	0/0	0/0	0/0	0/0	0/0	0/0	0/0	0/0	0/0	0/0	0/0	./.	0/0	0/0	0/0	1/0	0/0	0/0	0/0	0/0	0/0	0/0	0/0	0/0	0/0	0/0	0/0	0/0	0/0	0/0	0/0	0/0	0/0
522	5884	S1_4678599	A	G	.	PASS	.	GT	0/0	0/0	0/0	0/0	0/0	0/0	0/0	0/0	0/0	0/0	0/0	0/0	0/0	0/0	0/0	./.	0/0	0/0	0/0	0/0	0/0	0/0	0/0	0/0	0/0	0/0	0/0	./.	0/0	0/0	0/1	0/0	0/0	0/0	0/0	0/0	0/0	0/0	0/0	0/0	0/0	0/0	0/0	0/0	0/0	0/0	0/0	0/0	0/0
522	5887	S1_4678602	G	A,C	.	PASS	.	GT	0/0	0/0	0/0	0/0	0/0	0/0	0/0	0/0	0/0	0/0	0/0	0/0	0/0	0/0	0/0	./.	1/0	2/2	0/0	0/0	0/0	0/0	0/0	0/0	0/0	0/0	0/0	./.	0/0	0/0	1/0	0/0	0/0	0/0	0/0	0/0	0/0	0/0	0/0	0/0	0/0	0/0	0/0	0/0	0/0	0/0	0/0	0/0	0/0
522	5888	S1_4678603	A	T	.	PASS	.	GT	0/0	0/0	0/0	0/0	0/0	0/0	0/0	0/0	0/0	0/0	0/0	0/0	0/0	0/0	0/0	./.	0/0	0/0	0/0	0/0	0/0	0/0	0/0	0/0	0/0	0/0	0/0	./.	0/0	0/0	0/0	0/0	0/0	0/0	0/0	0/0	0/1	0/0	0/0	0/0	0/0	0/0	0/0	0/0	0/0	0/0	0/0	0/0	0/0
522	5908	S1_4678623	G	A	.	PASS	.	GT	0/0	0/0	0/0	0/0	0/0	0/0	0/0	0/0	0/0	0/0	0/0	0/0	0/0	0/0	0/0	./.	0/0	0/0	0/0	0/0	0/0	0/0	0/0	0/0	0/0	0/0	0/0	./.	0/0	0/0	1/0	0/0	0/0	0/0	0/0	0/0	0/0	0/0	0/0	0/0	0/0	0/0	0/0	0/0	0/0	0/0	0/0	0/0	0/0
522	5909	S1_4678624	G	T	.	PASS	.	GT	0/0	0/0	0/0	0/0	0/0	0/0	0/0	0/0	0/0	0/0	0/0	0/0	0/0	0/0	0/0	./.	0/0	0/0	0/0	0/0	0/0	0/0	0/0	0/0	0/0	0/0	0/0	./.	0/0	0/0	0/0	0/1	0/0	0/0	0/0	0/0	0/0	0/0	0/0	0/0	0/0	0/0	0/0	0/0	0/0	0/0	0/0	0/0	0/0
522	5910	S1_4678625	G	A	.	PASS	.	GT	0/0	0/0	0/0	0/0	0/0	0/0	0/0	0/0	0/0	0/0	0/0	1/1	0/0	0/0	0/0	./.	1/1	0/0	0/0	0/0	0/0	0/0	0/0	0/0	0/0	0/0	0/0	./.	0/0	0/0	1/0	1/0	0/0	0/0	0/0	0/0	0/0	0/0	0/0	0/0	0/0	0/0	0/0	0/0	0/0	0/0	0/0	0/0	0/0
522	5912	S1_4678627	T	G	.	PASS	.	GT	0/0	0/0	0/0	0/0	0/0	0/0	0/0	0/0	0/0	0/0	0/0	0/0	0/0	0/0	0/0	./.	0/0	0/0	0/0	0/0	0/0	0/0	0/0	0/0	0/0	0/0	0/0	./.	0/0	0/0	1/0	0/0	0/0	0/0	0/0	0/0	0/0	0/0	0/0	0/0	0/0	0/0	0/0	0/0	0/0	0/0	0/0	0/0	0/0
522	5914	S1_4678629	C	T	.	PASS	.	GT	0/0	0/0	0/0	0/0	0/0	0/0	0/0	0/0	0/0	0/0	0/0	0/0	0/0	0/0	0/0	./.	0/0	0/0	0/0	1/1	0/0	0/0	0/0	1/1	0/0	0/0	0/0	./.	0/0	0/0	0/0	0/0	0/0	0/0	0/0	0/0	0/0	0/0	0/0	0/0	0/0	0/0	0/0	0/0	0/0	0/0	0/0	0/0	0/0
522	5918	S1_4678633	T	C	.	PASS	.	GT	0/0	0/0	0/0	0/0	0/0	0/0	0/0	0/0	0/0	0/0	0/0	0/0	0/0	0/0	0/0	./.	0/0	0/0	0/0	0/0	0/0	0/0	0/0	0/0	0/0	0/0	0/0	./.	0/0	0/0	0/0	1/0	0/0	0/0	0/0	0/0	0/0	0/0	0/0	0/0	0/0	0/0	0/0	0/0	0/0	0/0	0/0	0/0	0/0
522	5919	S1_4678634	N	NC,NT	.	PASS	.	GT	0/1	0/1	0/1	0/1	0/1	0/1	0/1	0/1	0/1	0/1	0/1	0/1	0/1	0/1	0/1	./.	0/1	0/2	0/1	0/1	0/1	0/1	0/1	0/1	0/1	0/1	0/1	./.	0/1	0/1	0/1	0/1	0/1	0/1	0/1	0/1	0/1	0/1	0/1	0/1	0/1	0/1	0/1	0/1	0/1	0/1	0/1	0/1	0/1
522	6015	S1_4678730	C	G	.	PASS	.	GT	0/0	0/0	0/0	0/0	0/0	0/0	0/0	0/0	0/0	0/0	0/0	./.	0/0	1/1	0/0	./.	./.	0/0	0/0	0/0	0/0	./.	0/0	0/0	0/0	0/0	0/0	./.	0/0	0/0	./.	./.	0/0	0/0	0/0	0/0	0/0	0/0	0/0	0/0	0/0	0/0	0/0	0/0	0/0	0/0	0/0	0/0	0/0
522	6026	S1_4678741	C	T	.	PASS	.	GT	0/0	0/0	0/0	1/1	0/0	0/0	0/0	0/0	1/1	0/0	0/0	./.	0/0	0/0	0/0	./.	./.	0/0	0/0	0/0	0/0	./.	0/0	0/0	0/0	0/0	0/0	./.	0/0	0/0	./.	./.	0/0	0/0	0/0	0/0	0/0	0/0	0/0	0/0	0/0	0/0	0/0	0/0	0/0	0/0	0/0	0/0	0/0
522	6064	S1_4678779	C	A,T	.	PASS	.	GT	0/0	0/0	0/0	0/0	0/0	0/0	0/0	0/0	0/0	0/0	0/0	./.	0/0	0/0	0/0	./.	./.	1/1	0/0	0/0	2/2	0/0	0/0	0/0	0/0	0/0	0/0	./.	0/0	0/0	./.	./.	0/0	0/0	0/0	0/0	0/0	0/0	0/0	0/0	0/0	0/0	0/0	0/0	0/0	0/0	0/0	0/0	0/0
522	6065	S1_4678780	G	T	.	PASS	.	GT	0/0	0/0	0/0	0/0	0/0	0/0	0/0	0/0	0/0	0/0	0/0	./.	0/0	0/0	0/0	./.	./.	1/1	0/0	1/1	0/0	0/0	0/0	1/1	0/0	0/0	0/0	./.	0/0	0/0	./.	./.	0/0	0/0	0/0	0/0	0/0	0/0	0/0	0/0	0/0	0/0	0/0	0/0	0/0	0/0	0/0	0/0	0/0
522	6076	S1_4678791	G	A	.	PASS	.	GT	0/0	0/0	0/0	0/0	0/0	0/0	0/0	0/0	0/0	1/0	0/0	./.	1/0	0/0	0/0	./.	./.	0/0	0/0	0/0	0/0	0/0	0/0	0/0	0/0	0/0	0/0	./.	0/0	0/0	./.	./.	0/0	0/0	0/0	0/0	0/0	0/0	0/0	0/0	0/0	0/0	0/0	0/0	0/0	0/0	0/0	0/0	0/0
522	6079	S1_4678794	G	A	.	PASS	.	GT	0/0	0/0	0/0	0/0	0/0	0/0	1/0	0/0	0/0	0/0	0/0	./.	0/0	0/0	0/0	./.	./.	0/0	0/0	0/0	0/0	0/0	0/0	0/0	0/0	0/0	0/0	./.	0/0	0/0	./.	./.	0/0	0/0	0/0	0/0	0/0	0/0	0/0	0/0	0/0	0/0	0/0	0/0	1/0	0/0	0/0	0/0	0/0
522	6084	S1_4678799	G	A,T	.	PASS	.	GT	0/0	0/0	0/0	0/0	0/0	0/0	1/0	0/0	0/0	0/2	0/0	./.	0/0	0/0	0/0	./.	./.	0/0	0/0	0/0	0/0	0/0	0/0	0/0	0/0	0/0	0/0	./.	0/0	0/0	./.	./.	0/0	0/0	0/0	0/0	0/0	0/0	0/0	0/0	0/0	0/0	0/0	0/0	0/0	0/0	0/0	0/0	0/0
522	6106	S1_4678821	G	A	.	PASS	.	GT	0/0	0/0	0/0	0/0	0/0	0/0	0/0	0/0	0/0	0/0	0/0	./.	0/0	0/0	0/0	./.	./.	0/0	0/0	0/0	0/0	1/1	0/0	0/0	0/0	0/0	0/0	./.	0/0	0/0	./.	./.	0/0	0/0	0/0	0/0	0/0	0/0	0/0	0/0	0/0	0/0	0/0	0/0	0/0	0/0	0/0	0/0	0/0
532	5126	S1_4754874	NC	N	.	PASS	.	GT	./.	./.	./.	./.	./.	0/0	./.	./.	1/1	./.	./.	0/0	0/0	0/0	0/0	./.	./.	0/0	0/0	./.	1/1	1/1	./.	1/1	./.	0/0	./.	./.	0/0	./.	./.	./.	1/1	./.	1/1	0/0	1/1	1/1	1/1	0/0	1/1	./.	1/1	./.	./.	./.	0/0	./.	./.
532	5146	S1_4754894	T	A	.	PASS	.	GT	./.	./.	./.	./.	./.	0/0	./.	./.	0/0	./.	./.	1/1	0/0	0/0	0/0	./.	./.	0/0	0/0	./.	0/0	0/0	./.	0/0	./.	0/0	./.	./.	0/0	./.	./.	./.	0/0	./.	0/0	0/0	0/0	0/0	0/0	0/0	0/0	./.	0/0	./.	./.	./.	0/0	./.	./.
532	5165	S1_4754913	T	C	.	PASS	.	GT	./.	./.	./.	./.	./.	0/0	./.	./.	0/0	./.	./.	1/1	0/0	0/0	0/0	./.	./.	0/0	0/0	./.	0/0	0/0	./.	0/0	./.	0/0	./.	./.	0/0	./.	./.	./.	0/0	./.	0/0	0/0	0/0	0/0	0/0	0/0	0/0	./.	0/0	./.	./.	./.	0/0	./.	./.
532	5186	S1_4754934	N	NT	.	PASS	.	GT	./.	./.	./.	./.	./.	0/0	./.	./.	1/1	./.	./.	0/0	0/0	0/0	0/0	./.	./.	0/0	0/0	./.	1/1	1/1	./.	1/1	./.	0/0	./.	./.	0/0	./.	./.	./.	1/1	./.	1/1	0/0	1/1	1/1	1/1	0/0	1/1	./.	1/1	./.	./.	./.	0/0	./.	./.
532	5481	S1_4755229	G	A	.	PASS	.	GT	1/1	0/0	./.	1/1	./.	./.	./.	1/1	./.	1/1	./.	./.	./.	0/0	0/0	./.	./.	./.	0/0	1/1	0/0	./.	0/0	./.	./.	0/0	./.	./.	0/0	./.	./.	./.	./.	./.	1/1	0/0	1/1	1/1	./.	0/0	1/1	1/1	1/1	1/1	./.	0/0	./.	0/0	0/0
535	5971	S1_4796599	A	G	.	PASS	.	GT	0/0	0/0	0/0	0/0	0/0	0/0	0/0	0/0	0/0	0/0	0/0	./.	./.	0/0	1/1	./.	./.	0/0	0/0	0/0	0/0	0/0	0/0	0/0	0/0	0/0	0/0	./.	0/0	0/0	./.	./.	0/0	0/0	0/0	0/0	0/0	0/0	0/0	0/0	0/0	0/0	0/0	0/0	0/0	0/0	0/0	0/0	0/0
535	5976	S1_4796604	C	G	.	PASS	.	GT	0/0	0/0	0/0	0/0	0/0	0/0	0/0	0/0	0/0	0/0	0/0	./.	./.	0/0	1/1	./.	./.	0/0	1/1	0/0	0/0	1/1	0/0	0/0	0/0	0/0	0/0	./.	0/0	1/1	./.	./.	0/0	0/0	0/0	0/0	0/0	0/0	0/0	0/0	0/0	0/0	0/0	0/0	0/0	0/0	0/0	0/0	0/0
535	5989	S1_4796617	G	C	.	PASS	.	GT	0/0	0/0	0/0	0/0	0/0	0/0	0/0	0/0	0/0	0/0	0/0	./.	./.	0/0	0/0	./.	./.	1/1	0/0	0/0	0/0	0/0	0/0	0/0	0/0	0/0	0/0	./.	0/0	0/0	./.	./.	0/0	0/0	0/0	0/0	0/0	0/0	0/0	0/0	0/0	0/0	0/0	0/0	0/0	0/0	0/0	0/0	0/0
536	252	S1_4797498	G	.	.	PASS	.	GT	0/0	./.	./.	./.	0/0	./.	0/0	0/0	./.	./.	0/0	./.	./.	./.	./.	./.	./.	./.	./.	0/0	./.	./.	./.	./.	./.	0/0	./.	./.	./.	./.	./.	./.	./.	./.	./.	0/0	./.	./.	0/0	0/0	./.	./.	0/0	0/0	./.	0/0	0/0	0/0	./.
536	268	S1_4797514	G	.	.	PASS	.	GT	0/0	./.	./.	./.	0/0	./.	0/0	0/0	./.	./.	0/0	./.	./.	./.	./.	./.	./.	./.	./.	0/0	./.	./.	./.	./.	./.	0/0	./.	./.	./.	./.	./.	./.	./.	./.	./.	0/0	./.	./.	0/0	0/0	./.	./.	0/0	0/0	./.	0/0	0/0	0/0	./.
536	271	S1_4797517	C	T	.	PASS	.	GT	0/0	./.	./.	./.	1/1	./.	0/0	0/0	./.	./.	0/0	./.	./.	./.	./.	./.	./.	./.	./.	0/0	./.	./.	./.	./.	./.	0/0	./.	./.	./.	./.	./.	./.	./.	./.	./.	0/0	./.	./.	0/0	0/0	./.	./.	0/0	0/0	./.	0/0	0/0	0/0	./.
536	272	S1_4797518	C	T	.	PASS	.	GT	0/0	./.	./.	./.	0/0	./.	0/0	0/0	./.	./.	0/0	./.	./.	./.	./.	./.	./.	./.	./.	1/1	./.	./.	./.	./.	./.	0/1	./.	./.	./.	./.	./.	./.	./.	./.	./.	0/0	./.	./.	0/0	0/0	./.	./.	0/0	0/0	./.	0/0	0/0	0/0	./.
536	274	S1_4797520	C	T	.	PASS	.	GT	0/0	./.	./.	./.	1/1	./.	0/0	0/0	./.	./.	0/0	./.	./.	./.	./.	./.	./.	./.	./.	0/0	./.	./.	./.	./.	./.	0/0	./.	./.	./.	./.	./.	./.	./.	./.	./.	0/0	./.	./.	0/0	0/0	./.	./.	0/0	0/0	./.	0/0	0/0	0/0	./.
536	280	S1_4797526	C	A	.	PASS	.	GT	0/0	./.	./.	./.	0/0	./.	0/0	0/0	./.	./.	0/0	./.	./.	./.	./.	./.	./.	./.	./.	1/1	./.	./.	./.	./.	./.	1/0	./.	./.	./.	./.	./.	./.	./.	./.	./.	0/0	./.	./.	0/0	0/0	./.	./.	0/0	0/0	./.	0/0	0/0	0/0	./.
536	287	S1_4797533	A	G	.	PASS	.	GT	0/0	./.	./.	./.	1/1	./.	0/0	0/0	./.	./.	0/0	./.	./.	./.	./.	./.	./.	./.	./.	1/1	./.	./.	./.	./.	./.	0/1	./.	./.	./.	./.	./.	./.	./.	./.	./.	0/0	./.	./.	0/0	0/0	./.	./.	0/0	0/0	./.	0/0	0/0	0/0	./.
536	297	S1_4797543	T	.	.	PASS	.	GT	0/0	./.	./.	./.	0/0	./.	0/0	0/0	./.	./.	0/0	./.	./.	./.	./.	./.	./.	./.	./.	0/0	./.	./.	./.	./.	./.	0/0	./.	./.	./.	./.	./.	./.	./.	./.	./.	0/0	./.	./.	0/0	0/0	./.	./.	0/0	0/0	./.	0/0	0/0	0/0	./.
536	298	S1_4797544	C	.	.	PASS	.	GT	0/0	./.	./.	./.	0/0	./.	0/0	0/0	./.	./.	0/0	./.	./.	./.	./.	./.	./.	./.	./.	0/0	./.	./.	./.	./.	./.	0/0	./.	./.	./.	./.	./.	./.	./.	./.	./.	0/0	./.	./.	0/0	0/0	./.	./.	0/0	0/0	./.	0/0	0/0	0/0	./.
537	5982	S1_4808673	G	A	.	PASS	.	GT	./.	./.	./.	./.	./.	./.	./.	./.	./.	./.	./.	./.	0/0	./.	0/0	./.	./.	0/0	0/0	0/0	0/0	0/0	./.	0/0	./.	./.	1/1	./.	./.	0/0	./.	./.	./.	./.	./.	./.	./.	./.	./.	./.	./.	./.	./.	./.	./.	./.	./.	./.	./.
537	6023	S1_4808714	C	T	.	PASS	.	GT	./.	./.	./.	./.	./.	./.	./.	./.	./.	0/0	./.	./.	0/0	./.	0/0	./.	./.	0/0	0/0	0/0	0/0	1/1	./.	0/0	./.	./.	0/0	./.	./.	0/0	./.	./.	./.	./.	./.	./.	./.	./.	./.	./.	./.	./.	0/0	./.	./.	./.	./.	./.	./.
537	6081	S1_4808772	A	T	.	PASS	.	GT	0/0	0/0	0/0	0/0	0/0	0/1	0/0	./.	0/0	0/0	0/0	./.	0/0	0/0	0/0	./.	./.	0/0	0/0	0/0	0/0	0/0	0/0	0/0	0/0	0/0	0/0	./.	0/0	0/0	./.	0/0	0/0	0/0	0/0	0/0	0/0	0/0	0/0	0/0	0/0	0/0	0/0	0/0	0/0	0/0	0/0	0/0	0/0
537	6089	S1_4808780	C	T	.	PASS	.	GT	0/0	0/0	0/0	0/0	0/0	0/0	0/0	./.	0/0	0/0	0/0	./.	1/1	0/0	1/1	./.	./.	0/1	1/1	1/1	1/1	1/1	0/0	0/1	0/0	0/0	1/1	./.	0/0	1/1	./.	1/1	0/0	0/0	0/0	0/0	0/0	0/0	0/0	0/0	0/0	0/0	0/0	0/0	0/0	0/0	0/0	0/0	0/0
537	6101	S1_4808792	C	T	.	PASS	.	GT	0/0	0/0	0/0	0/0	0/0	0/0	0/0	./.	0/0	0/0	0/0	./.	0/0	1/1	1/1	./.	./.	0/1	0/0	0/1	1/1	0/0	0/0	0/0	1/1	0/0	0/0	./.	1/1	1/1	./.	1/1	0/0	0/0	0/0	0/0	0/0	0/0	0/0	1/1	0/0	0/0	0/0	0/0	0/0	1/1	0/0	0/0	0/0
537	6116	S1_4808807	A	G	.	PASS	.	GT	0/0	0/0	0/0	0/0	0/0	0/0	0/0	./.	0/0	0/0	0/0	./.	0/0	0/0	0/0	./.	./.	0/0	0/0	0/1	0/0	0/0	0/0	0/0	0/0	0/0	0/0	./.	0/0	0/0	./.	1/1	0/0	0/0	0/0	0/0	0/0	0/0	0/0	0/0	0/0	0/0	0/0	0/0	0/0	0/0	0/0	0/0	0/0
537	6138	S1_4808829	G	A	.	PASS	.	GT	0/0	0/0	0/0	0/0	0/0	0/0	0/0	./.	0/0	0/0	0/0	./.	0/0	0/0	0/0	./.	./.	0/0	0/0	1/0	0/0	0/0	0/0	0/0	0/0	0/0	0/0	./.	0/0	0/0	./.	1/1	0/0	0/0	0/0	0/0	0/0	0/0	0/0	0/0	0/0	0/0	0/0	0/0	0/0	0/0	0/0	0/0	0/0
537	6392	S1_4809083	G	A	.	PASS	.	GT	0/0	0/0	0/0	0/0	0/0	0/0	0/0	0/0	./.	0/0	0/0	./.	0/0	0/0	0/0	0/0	./.	0/0	0/0	0/0	0/0	0/0	0/0	0/0	./.	0/0	0/0	0/0	0/0	0/0	./.	1/1	0/0	0/0	0/0	0/0	0/0	0/0	0/0	0/0	0/0	0/0	0/0	0/0	0/0	0/0	0/0	0/0	0/0
537	6407	S1_4809098	G	A	.	PASS	.	GT	0/0	0/0	0/0	0/0	0/0	0/0	0/0	0/0	./.	0/0	0/0	./.	1/1	0/0	1/1	0/0	./.	1/1	1/1	1/1	1/1	1/1	0/0	1/1	./.	0/0	1/1	0/0	0/0	1/1	./.	0/0	0/0	0/0	0/0	0/0	0/0	0/0	0/0	0/0	0/0	0/0	0/0	0/0	0/0	0/0	0/0	0/0	0/0
537	7486	S1_4810177	C	T	.	PASS	.	GT	./.	./.	./.	./.	./.	./.	0/0	./.	./.	0/0	./.	./.	./.	./.	0/0	./.	./.	./.	./.	./.	./.	./.	./.	./.	./.	./.	./.	./.	./.	./.	./.	1/1	./.	./.	./.	0/0	./.	0/0	./.	./.	0/0	./.	./.	./.	./.	./.	./.	./.	./.
537	7487	S1_4810178	A	G	.	PASS	.	GT	./.	./.	./.	./.	./.	./.	0/0	./.	./.	0/0	./.	./.	./.	./.	0/0	./.	./.	./.	./.	./.	./.	./.	./.	./.	./.	./.	./.	./.	./.	./.	./.	1/1	./.	./.	./.	0/0	./.	0/0	./.	./.	0/0	./.	./.	./.	./.	./.	./.	./.	./.
537	7494	S1_4810185	C	T	.	PASS	.	GT	./.	./.	./.	./.	./.	./.	0/0	./.	./.	0/0	./.	./.	./.	./.	0/0	./.	./.	./.	./.	./.	./.	./.	./.	./.	./.	./.	./.	./.	./.	./.	./.	1/1	./.	./.	./.	0/0	./.	0/0	./.	./.	0/0	./.	./.	./.	./.	./.	./.	./.	./.
537	11712	S1_4814403	T	C	.	PASS	.	GT	0/0	0/0	0/0	0/0	0/0	0/0	0/0	0/0	0/0	0/0	0/0	./.	1/1	1/1	1/1	./.	./.	1/1	1/1	1/1	1/1	./.	0/0	1/1	1/1	0/0	1/1	./.	0/0	1/1	./.	1/1	0/0	0/0	0/0	0/0	0/0	0/0	0/0	0/0	0/0	0/0	0/0	0/0	0/0	0/0	0/0	0/0	0/0
537	11721	S1_4814412	G	A	.	PASS	.	GT	0/0	0/0	0/0	0/0	0/0	0/0	0/0	0/0	0/0	0/0	0/0	./.	0/0	0/0	0/0	./.	./.	0/0	0/0	0/0	0/0	./.	0/0	0/0	0/0	0/0	0/0	./.	0/0	0/0	./.	1/1	0/0	0/0	0/0	0/0	0/0	0/0	0/0	0/0	0/0	0/0	0/0	0/0	0/0	0/0	0/0	0/0	0/0
537	11852	S1_4814543	G	A,C	.	PASS	.	GT	0/0	0/0	0/0	0/0	0/0	0/0	2/0	0/0	0/0	0/0	0/0	./.	0/0	1/0	0/0	0/0	./.	0/0	1/0	0/0	0/0	./.	0/0	2/0	0/0	0/0	0/0	0/0	2/0	0/0	./.	./.	0/0	1/0	0/0	0/0	0/0	0/0	0/0	0/0	1/0	0/0	1/0	0/0	0/0	0/0	1/0	1/0	2/0
537	11855	S1_4814546	C	A	.	PASS	.	GT	0/0	0/0	0/0	0/0	0/0	0/0	0/0	0/0	0/0	0/0	0/0	./.	0/0	0/0	0/0	0/0	./.	0/0	0/0	0/0	0/0	./.	0/0	0/0	0/0	0/0	0/0	0/0	0/0	0/0	./.	./.	0/0	0/0	0/0	0/0	0/0	1/0	0/0	0/0	0/0	0/0	0/0	0/0	0/0	0/0	0/0	0/0	0/0
537	11858	S1_4814549	G	A	.	PASS	.	GT	0/0	0/0	0/0	0/0	0/0	0/0	0/0	0/0	0/0	0/0	0/0	./.	0/0	0/0	0/0	0/0	./.	0/0	0/0	0/0	0/0	./.	1/0	0/0	0/0	0/0	0/0	0/0	0/0	0/0	./.	./.	0/0	0/0	0/0	0/0	0/0	0/0	0/0	0/0	0/0	1/1	0/0	1/0	0/0	0/0	0/0	0/0	0/0
537	11877	S1_4814568	G	A	.	PASS	.	GT	0/0	0/0	0/0	0/0	0/0	0/0	0/0	0/0	0/0	0/0	0/0	./.	0/0	0/0	1/1	0/0	./.	0/0	0/0	0/0	0/0	./.	0/0	0/0	0/0	0/0	0/0	0/0	0/0	0/0	./.	0/0	0/0	0/0	0/0	0/0	0/0	0/0	0/0	0/0	0/0	0/0	0/0	0/0	0/0	0/0	0/0	0/0	0/0
537	11883	S1_4814574	G	A	.	PASS	.	GT	0/0	0/0	0/0	0/0	0/0	0/0	0/0	0/0	0/0	1/0	0/0	./.	0/0	0/0	0/0	0/0	./.	0/0	0/0	0/0	0/0	./.	0/0	0/0	0/0	0/0	0/0	0/0	0/0	0/0	./.	0/0	0/0	0/0	0/0	1/0	0/0	0/0	0/0	0/0	0/0	0/0	0/0	0/0	0/0	0/0	0/0	0/0	0/0
537	11886	S1_4814577	C	A	.	PASS	.	GT	0/0	0/0	0/0	0/0	0/0	0/0	0/0	0/0	0/0	0/0	0/0	./.	0/0	0/0	0/0	1/1	./.	0/0	0/0	0/0	0/0	./.	0/0	0/0	0/0	0/0	0/0	1/1	0/0	0/0	./.	0/0	0/0	0/0	0/0	0/0	0/0	0/0	0/0	0/0	0/0	0/0	0/0	0/0	0/0	0/0	0/0	0/0	0/0
537	11929	S1_4814620	A	T	.	PASS	.	GT	0/0	0/0	./.	./.	./.	0/0	0/0	./.	./.	./.	./.	./.	./.	./.	1/1	0/0	./.	./.	./.	./.	0/0	./.	./.	0/0	0/0	0/0	./.	0/0	./.	./.	./.	./.	./.	./.	./.	./.	./.	./.	./.	./.	0/0	./.	0/0	0/0	./.	./.	./.	0/0	0/0
537	11941	S1_4814632	C	T	.	PASS	.	GT	0/0	0/0	./.	./.	./.	0/0	0/0	./.	./.	./.	./.	./.	./.	./.	0/0	1/1	./.	./.	./.	./.	0/0	./.	./.	0/0	0/0	0/0	./.	1/1	./.	./.	./.	./.	./.	./.	./.	./.	./.	./.	./.	./.	0/0	./.	0/0	0/0	./.	./.	./.	0/0	0/0
537	12066	S1_4814757	G	T	.	PASS	.	GT	0/0	./.	./.	./.	0/0	0/0	./.	./.	0/0	./.	0/0	./.	0/0	0/0	./.	./.	./.	./.	./.	0/0	0/0	./.	0/0	0/0	1/1	0/0	./.	./.	0/0	./.	./.	./.	0/0	0/0	0/0	0/0	./.	0/0	./.	0/0	0/0	./.	./.	0/0	./.	0/0	./.	0/0	0/0
537	12071	S1_4814762	T	A	.	PASS	.	GT	0/0	./.	./.	./.	0/0	0/0	./.	./.	0/0	./.	0/0	./.	0/0	0/0	./.	./.	./.	./.	./.	0/0	0/0	./.	0/0	0/0	1/1	0/0	./.	./.	0/0	./.	./.	./.	0/0	0/0	0/0	0/0	./.	0/0	./.	0/0	0/0	./.	./.	0/0	./.	0/0	./.	0/0	0/0
537	12092	S1_4814783	A	G	.	PASS	.	GT	0/0	./.	./.	./.	0/0	0/0	./.	./.	0/0	./.	0/0	./.	0/0	0/0	./.	./.	./.	./.	./.	0/0	0/0	./.	0/0	0/0	1/1	0/0	./.	./.	0/0	./.	./.	./.	0/0	0/0	0/0	0/0	./.	0/0	./.	0/0	0/0	./.	./.	0/0	./.	0/0	./.	0/0	0/0
538	8896	S1_4823900	A	G	.	PASS	.	GT	./.	./.	./.	./.	./.	./.	./.	./.	./.	./.	./.	0/0	./.	0/0	1/1	0/0	0/0	0/0	1/1	0/0	./.	0/0	0/0	0/0	0/0	./.	./.	0/1	./.	0/0	0/0	0/0	0/0	./.	./.	./.	./.	./.	./.	./.	./.	./.	./.	./.	./.	./.	./.	./.	./.
538	8905	S1_4823909	G	A	.	PASS	.	GT	./.	./.	./.	./.	./.	./.	./.	./.	./.	./.	./.	0/0	./.	0/0	0/0	0/0	0/0	0/0	0/0	0/0	./.	0/0	0/0	0/0	0/0	./.	./.	0/0	./.	0/0	0/0	1/1	0/0	./.	./.	./.	./.	./.	./.	./.	./.	./.	./.	./.	./.	./.	./.	./.	./.
538	8938	S1_4823942	A	G	.	PASS	.	GT	./.	./.	./.	./.	./.	./.	./.	./.	./.	./.	./.	1/1	./.	0/0	0/0	0/0	0/0	0/0	0/0	0/0	./.	0/0	0/0	0/0	0/0	./.	./.	0/0	./.	0/0	0/0	0/0	0/0	./.	./.	./.	./.	./.	./.	./.	./.	./.	./.	./.	./.	./.	./.	./.	./.
538	19882	S1_4834886	A	T	.	PASS	.	GT	0/0	0/0	0/0	0/0	0/0	0/0	0/0	0/0	0/0	0/0	0/0	./.	0/0	./.	./.	./.	./.	./.	./.	0/0	./.	./.	0/0	0/0	./.	0/0	0/0	./.	0/0	./.	./.	./.	0/0	0/0	0/0	0/1	0/1	0/0	0/0	0/0	0/0	0/0	0/1	0/0	0/0	0/0	0/0	0/0	0/0
538	19883	S1_4834887	T	C	.	PASS	.	GT	0/0	0/0	0/0	0/0	0/0	0/0	0/0	0/0	0/0	0/0	0/0	./.	0/0	./.	./.	./.	./.	./.	./.	1/1	./.	./.	0/0	1/1	./.	0/0	0/0	./.	0/0	./.	./.	./.	0/0	0/0	0/0	0/0	0/0	0/0	0/0	0/0	0/0	0/0	0/0	0/0	0/0	0/0	0/0	0/0	0/0
542	10088	S1_4870160	A	T	.	PASS	.	GT	0/0	0/0	0/0	0/0	0/0	0/0	0/0	0/0	0/0	0/0	0/1	./.	0/0	0/0	0/0	./.	./.	0/0	0/0	0/0	0/0	0/0	0/0	0/0	0/1	0/0	0/0	./.	0/0	0/0	0/0	./.	0/0	0/0	0/0	0/0	0/0	0/0	0/0	0/0	0/0	0/0	0/0	0/0	0/0	0/1	0/0	0/0	0/0
542	10093	S1_4870165	G	A	.	PASS	.	GT	0/0	0/0	0/0	0/0	0/0	0/0	0/0	0/0	0/0	0/0	0/0	./.	0/0	0/0	0/0	./.	./.	0/0	0/0	0/0	0/0	0/0	0/0	0/0	0/0	0/0	0/0	./.	0/0	0/0	1/1	./.	0/0	0/0	0/0	0/0	0/0	0/0	0/0	0/0	0/0	0/0	0/0	0/0	0/0	0/0	0/0	0/0	0/0
542	10094	S1_4870166	A	C	.	PASS	.	GT	0/0	0/0	0/0	0/0	0/0	0/0	0/0	0/0	0/0	0/0	0/0	./.	0/0	0/0	0/0	./.	./.	0/0	0/0	0/0	0/0	0/0	0/0	0/0	0/0	0/0	0/0	./.	0/0	0/0	1/1	./.	0/0	0/0	0/0	0/0	0/0	0/0	0/0	0/0	0/0	0/0	0/0	0/0	0/0	0/0	0/0	0/0	0/0
542	10107	S1_4870179	G	C	.	PASS	.	GT	0/0	0/0	0/0	0/0	0/0	0/0	0/0	0/0	0/0	0/0	0/0	./.	0/0	0/0	0/0	./.	./.	0/0	0/0	0/0	1/1	0/0	0/0	0/0	0/0	0/0	0/0	./.	0/0	0/0	0/0	./.	0/0	0/0	0/0	0/0	0/0	0/0	0/0	0/0	0/0	0/0	0/0	0/0	0/0	0/0	0/0	0/0	0/0
542	10159	S1_4870231	NA	N	.	PASS	.	GT	0/0	0/0	0/0	0/0	0/0	0/0	0/0	0/0	0/0	0/0	0/0	./.	0/0	0/0	1/1	./.	./.	0/0	0/0	0/0	0/0	0/0	0/0	0/0	0/0	0/0	0/0	./.	0/0	0/0	./.	./.	0/0	0/0	0/0	0/0	0/0	0/0	0/0	0/0	0/0	0/0	0/0	0/0	0/0	0/0	0/0	0/0	0/0
542	10160	S1_4870232	NT	N	.	PASS	.	GT	0/0	0/0	0/0	0/0	0/0	0/0	0/0	0/0	0/0	0/0	0/0	./.	0/0	0/0	1/1	./.	./.	0/0	0/0	0/0	0/0	0/0	0/0	0/0	0/0	0/0	0/0	./.	0/0	0/0	./.	./.	0/0	0/0	0/0	0/0	0/0	0/0	0/0	0/0	0/0	0/0	0/0	0/0	0/0	0/0	0/0	0/0	0/0
542	10161	S1_4870233	C	A	.	PASS	.	GT	0/0	0/0	0/0	0/0	0/0	0/0	0/0	0/0	0/0	0/0	0/0	./.	0/0	0/0	0/0	./.	./.	0/0	0/0	0/0	0/0	0/0	0/0	0/0	1/1	0/0	0/0	./.	0/0	0/0	./.	./.	0/0	0/0	0/0	0/0	0/0	0/0	0/0	0/0	0/0	0/0	0/0	0/0	0/0	0/0	0/0	0/0	0/0
542	10176	S1_4870248	NT	N	.	PASS	.	GT	0/0	0/0	0/0	0/0	0/0	0/0	0/0	0/0	0/0	0/0	0/0	./.	0/0	1/1	0/0	./.	./.	1/1	0/0	0/0	0/0	0/0	0/0	0/0	1/1	0/0	0/0	./.	0/0	0/0	./.	./.	0/0	0/0	0/0	0/0	0/0	0/0	0/0	0/0	0/0	0/0	0/0	0/0	0/0	0/0	0/0	0/0	0/0
542	10177	S1_4870249	NA	N	.	PASS	.	GT	0/0	0/0	0/0	0/0	0/0	0/0	0/0	0/0	0/0	0/0	0/0	./.	0/0	1/1	0/0	./.	./.	1/1	0/0	0/0	0/0	0/0	0/0	0/0	1/1	0/0	0/0	./.	0/0	0/0	./.	./.	0/0	0/0	0/0	0/0	0/0	0/0	0/0	0/0	0/0	0/0	0/0	0/0	0/0	0/0	0/0	0/0	0/0
542	10179	S1_4870251	N	NA,NT	.	PASS	.	GT	0/0	0/0	0/0	0/0	0/0	0/0	0/0	0/0	0/0	0/0	0/0	./.	0/0	1/2	1/2	./.	./.	1/2	0/0	0/0	0/0	0/0	0/0	0/0	1/2	0/0	0/0	./.	0/0	0/0	./.	./.	0/0	0/0	0/0	0/0	0/0	0/0	0/0	0/0	0/0	0/0	0/0	0/0	0/0	0/0	0/0	0/0	0/0
542	10184	S1_4870256	A	G	.	PASS	.	GT	0/0	0/0	0/0	0/0	0/0	0/0	0/0	0/0	0/0	0/0	0/0	./.	0/0	1/1	0/0	./.	./.	1/1	0/0	0/0	0/0	0/0	0/0	0/0	1/1	0/0	0/0	./.	0/0	0/0	./.	./.	0/0	0/0	0/0	0/0	0/0	0/0	0/0	0/0	0/0	0/0	0/0	0/0	0/0	0/0	0/0	0/0	0/0
542	10185	S1_4870257	T	C	.	PASS	.	GT	0/0	0/0	0/0	0/0	0/0	0/0	0/0	0/0	0/0	0/0	0/0	./.	0/0	1/1	0/0	./.	./.	1/1	0/0	0/0	0/0	0/0	0/0	0/0	1/1	0/0	0/0	./.	0/0	0/0	./.	./.	0/0	0/0	0/0	0/0	0/0	0/0	0/0	0/0	0/0	0/0	0/0	0/0	0/0	0/0	0/0	0/0	0/0
542	10239	S1_4870311	A	T	.	PASS	.	GT	0/0	0/0	0/0	0/0	0/0	0/0	0/0	0/0	0/0	0/0	0/0	./.	0/0	0/0	./.	./.	./.	0/0	0/0	0/0	0/0	0/0	0/0	0/0	0/0	0/0	0/1	./.	0/0	0/0	0/0	./.	0/0	0/0	0/0	0/0	0/0	0/0	0/0	0/0	0/0	0/0	0/0	0/0	0/0	0/0	0/0	0/0	0/0
542	10268	S1_4870340	T	A,G	.	PASS	.	GT	0/0	0/0	0/0	0/0	0/0	0/0	0/0	0/0	0/0	0/0	0/0	./.	0/0	0/0	./.	./.	./.	0/0	0/0	0/0	1/1	1/1	0/0	0/0	0/0	0/0	0/0	./.	0/0	1/1	2/2	./.	0/0	0/0	0/0	0/0	0/0	0/0	0/0	0/0	0/0	0/0	0/0	0/0	0/0	0/0	0/0	0/0	0/0
542	10278	S1_4870350	C	T	.	PASS	.	GT	0/0	0/0	0/0	0/0	0/0	0/0	0/0	0/0	0/0	0/0	0/0	./.	0/0	0/0	./.	./.	./.	0/0	0/0	0/0	0/0	0/0	0/0	0/0	0/0	0/0	0/0	./.	0/0	0/0	1/1	./.	0/0	0/0	0/0	0/0	0/0	0/0	0/0	0/0	0/0	0/0	0/0	0/0	0/0	0/0	0/0	0/0	0/0
542	10395	S1_4870467	N	NT	.	PASS	.	GT	0/0	0/0	0/0	0/0	0/0	0/0	0/0	0/0	0/0	0/0	0/0	./.	0/0	0/0	0/0	./.	./.	0/0	0/0	0/0	0/0	0/0	0/0	0/0	0/0	0/0	0/0	./.	0/0	0/0	./.	./.	0/0	0/0	0/0	0/0	0/0	0/0	0/0	0/1	0/0	0/0	0/0	0/0	0/0	0/0	0/0	0/0	0/0
542	10402	S1_4870474	C	G	.	PASS	.	GT	0/0	0/0	0/0	0/0	0/0	0/0	0/0	0/0	0/0	0/0	0/0	./.	0/0	1/1	0/0	./.	./.	0/0	0/0	0/0	0/0	0/0	0/0	0/0	0/0	0/0	0/0	./.	0/0	0/0	./.	./.	0/0	0/0	0/0	0/0	0/0	0/0	0/0	0/0	0/0	0/0	0/0	0/0	0/0	0/0	0/0	0/0	0/0
542	10407	S1_4870479	G	A	.	PASS	.	GT	0/0	0/0	0/0	0/0	0/0	0/0	0/0	0/0	0/0	0/0	0/0	./.	1/0	0/0	0/0	./.	./.	0/0	0/0	0/0	1/1	0/0	0/0	0/0	0/0	0/0	0/0	./.	0/0	0/0	./.	./.	0/0	0/0	0/0	0/0	0/0	0/0	0/0	0/0	0/0	0/0	0/0	0/0	0/0	0/0	0/0	0/0	0/0
542	10416	S1_4870488	NG	N	.	PASS	.	GT	0/0	0/0	0/0	0/0	0/0	0/0	0/0	0/0	0/0	0/0	0/0	./.	0/0	0/0	0/0	./.	./.	0/0	0/0	0/0	0/0	0/0	0/0	0/0	0/0	0/0	0/0	./.	0/0	0/0	./.	./.	0/0	0/0	0/0	0/0	0/0	0/0	0/0	1/0	0/0	0/0	0/0	0/0	0/0	0/0	0/0	0/0	0/0
542	10421	S1_4870493	T	G	.	PASS	.	GT	0/0	0/0	0/0	0/0	0/0	0/0	0/0	0/0	0/0	0/0	0/0	./.	0/0	0/0	0/0	./.	./.	0/0	0/0	0/0	0/0	1/1	0/0	0/0	0/0	0/0	0/0	./.	0/0	0/0	./.	./.	0/0	0/0	0/0	0/0	0/0	0/0	0/0	0/0	0/0	0/0	0/0	0/0	0/0	0/0	0/0	0/0	0/0
543	820	S1_4884950	C	G	.	PASS	.	GT	./.	./.	./.	./.	./.	./.	./.	./.	./.	./.	./.	./.	./.	0/0	./.	./.	./.	./.	./.	./.	./.	./.	./.	./.	0/0	./.	./.	./.	./.	./.	./.	1/1	./.	./.	./.	./.	./.	./.	./.	./.	./.	./.	./.	./.	./.	./.	./.	./.	./.
543	847	S1_4884977	C	A	.	PASS	.	GT	./.	./.	./.	./.	./.	./.	./.	./.	./.	./.	./.	./.	./.	0/0	./.	./.	./.	./.	./.	./.	./.	./.	./.	./.	0/0	./.	./.	./.	./.	./.	./.	1/1	./.	./.	./.	./.	./.	./.	./.	./.	./.	./.	./.	./.	./.	./.	./.	./.	./.
543	863	S1_4884993	C	G	.	PASS	.	GT	./.	./.	./.	./.	./.	./.	./.	./.	./.	./.	./.	./.	./.	0/0	./.	./.	./.	./.	./.	./.	./.	./.	./.	./.	0/0	./.	./.	./.	./.	./.	./.	1/1	./.	./.	./.	./.	./.	./.	./.	./.	./.	./.	./.	./.	./.	./.	./.	./.	./.
543	1120	S1_4885250	G	T	.	PASS	.	GT	0/0	0/0	0/0	0/0	0/0	0/0	0/0	0/0	0/0	./.	0/0	./.	0/0	0/0	1/1	./.	./.	0/0	1/1	0/0	1/1	1/1	0/0	0/0	0/0	0/0	0/0	./.	0/0	1/1	0/0	0/0	0/0	0/0	0/0	0/0	0/0	0/0	0/0	0/0	0/0	0/0	0/0	0/0	0/0	0/0	./.	0/0	0/0
543	1121	S1_4885251	G	A	.	PASS	.	GT	0/0	0/0	0/0	0/0	0/0	0/0	0/0	0/0	0/0	./.	0/0	./.	0/0	0/0	0/0	./.	./.	0/0	0/0	0/0	0/0	0/0	0/0	0/0	0/0	0/0	0/0	./.	0/0	0/0	1/1	0/0	0/0	0/0	0/0	0/0	0/0	0/0	0/0	0/0	0/0	0/0	0/0	0/0	0/0	0/0	./.	0/0	0/0
543	1127	S1_4885257	G	A	.	PASS	.	GT	0/0	0/0	0/0	0/0	0/0	0/0	0/0	0/0	0/0	./.	0/0	./.	0/0	0/0	0/0	./.	./.	0/0	0/0	0/0	0/0	0/0	0/0	0/0	0/0	0/0	0/0	./.	0/0	0/0	1/1	0/0	0/0	0/0	0/0	0/0	0/0	0/0	0/0	0/0	0/0	0/0	0/0	0/0	0/0	0/0	./.	0/0	0/0
543	1133	S1_4885263	A	G	.	PASS	.	GT	0/0	0/0	0/0	0/0	0/0	0/0	0/0	0/0	0/0	./.	0/0	./.	0/0	0/0	0/0	./.	./.	1/1	0/0	0/0	0/0	0/0	0/0	0/0	0/0	0/0	0/0	./.	0/0	0/0	0/0	0/0	0/0	0/0	0/0	0/0	0/0	0/0	0/0	0/0	0/0	0/0	0/0	0/0	0/0	0/0	./.	0/0	0/0
543	1148	S1_4885278	T	A	.	PASS	.	GT	0/0	0/0	0/0	0/0	0/0	0/0	0/0	0/0	0/0	./.	0/0	./.	0/0	0/0	0/0	./.	./.	0/0	0/0	0/0	0/0	0/0	0/0	0/0	0/0	0/0	0/0	./.	0/0	0/0	1/1	0/0	0/0	0/0	0/0	0/0	0/0	0/0	0/0	0/0	0/0	0/0	0/0	0/0	0/0	0/0	./.	0/0	0/0
543	1211	S1_4885341	A	G	.	PASS	.	GT	./.	./.	./.	./.	./.	./.	0/0	./.	./.	0/0	./.	0/0	0/0	./.	0/0	1/1	./.	0/0	./.	./.	0/0	0/0	./.	./.	./.	0/0	0/0	./.	./.	./.	./.	./.	0/0	0/0	./.	./.	./.	./.	0/0	0/0	./.	0/0	0/0	0/0	./.	0/0	./.	./.	./.
547	17969	S1_4950924	A	G	.	PASS	.	GT	./.	./.	./.	./.	./.	./.	./.	./.	./.	./.	./.	./.	./.	./.	./.	./.	./.	./.	./.	./.	./.	./.	./.	./.	./.	0/0	./.	./.	./.	./.	./.	./.	0/0	0/0	./.	./.	./.	0/0	0/0	1/1	./.	./.	./.	0/0	./.	./.	./.	1/1	./.
548	3718	S1_4957235	T	A	.	PASS	.	GT	0/0	0/0	0/0	0/0	0/0	0/0	0/0	0/0	0/0	0/0	0/0	./.	0/0	0/0	0/0	./.	1/1	0/0	0/0	0/0	0/0	0/0	0/0	0/0	0/0	0/0	0/0	./.	0/0	0/0	1/1	0/0	0/0	0/0	./.	0/0	0/0	0/0	0/0	0/0	0/0	0/0	0/0	./.	0/0	0/0	0/0	0/0	0/0
548	3730	S1_4957247	T	A	.	PASS	.	GT	0/0	0/0	0/0	0/0	0/0	0/0	0/0	0/0	0/0	0/0	0/0	./.	0/0	0/0	0/0	./.	0/0	0/0	0/0	0/0	0/0	0/0	0/0	0/0	0/0	0/0	0/0	./.	0/0	0/0	0/0	1/1	0/0	0/0	./.	0/0	0/0	0/0	0/0	0/0	0/0	0/0	0/0	./.	0/0	0/0	0/0	0/0	0/0
548	3757	S1_4957274	C	T	.	PASS	.	GT	0/0	0/0	0/0	0/0	0/0	0/0	0/0	0/0	0/0	0/0	0/0	./.	0/0	0/0	0/0	./.	1/1	0/0	0/0	0/0	0/0	0/0	0/0	0/0	0/0	0/0	0/0	./.	0/0	0/0	1/1	1/1	0/0	0/0	./.	0/0	0/0	0/0	0/0	0/0	0/0	0/0	0/0	./.	0/0	0/0	0/0	0/0	0/0
548	3766	S1_4957283	A	G	.	PASS	.	GT	0/0	0/0	0/0	0/0	0/0	0/0	0/0	0/0	0/0	0/0	0/0	./.	0/0	0/0	0/0	./.	0/0	0/0	0/0	0/0	0/0	1/1	0/0	0/0	0/0	0/0	0/0	./.	0/0	0/0	0/0	0/0	0/0	0/0	./.	0/0	0/0	0/0	0/0	0/0	0/0	0/0	0/0	./.	0/0	0/0	0/0	0/0	0/0
548	3775	S1_4957292	G	A	.	PASS	.	GT	0/0	0/0	0/0	0/0	0/0	0/0	0/0	0/0	0/0	0/0	0/0	./.	0/0	0/0	0/0	./.	0/0	0/0	0/0	0/0	0/0	0/0	0/0	0/0	0/0	0/0	0/0	./.	0/0	0/0	0/0	1/1	0/0	0/0	./.	0/0	0/0	0/0	0/0	0/0	0/0	0/0	0/0	./.	0/0	0/0	0/0	0/0	0/0
548	3779	S1_4957296	G	C	.	PASS	.	GT	0/0	0/0	0/0	0/0	0/0	0/0	0/0	0/0	0/0	0/0	0/0	./.	0/0	0/0	0/0	./.	0/0	0/0	0/0	0/0	0/0	0/0	0/0	0/0	0/0	0/0	0/0	./.	0/0	0/0	0/0	1/1	0/0	0/0	./.	0/0	0/0	0/0	0/0	0/0	0/0	0/0	0/0	./.	0/0	0/0	0/0	0/0	0/0
548	3943	S1_4957460	G	A	.	PASS	.	GT	./.	0/0	0/0	0/0	0/0	0/0	0/0	0/0	./.	0/0	1/1	./.	0/0	0/0	1/0	0/0	0/0	1/0	1/0	1/0	0/0	0/0	0/0	0/0	0/0	0/0	1/1	0/0	1/0	1/0	0/0	./.	0/0	0/0	./.	0/0	./.	0/0	0/0	0/0	1/0	0/0	1/1	0/0	0/0	0/0	1/0	./.	0/0
548	3946	S1_4957463	C	T	.	PASS	.	GT	./.	0/0	0/0	0/0	0/0	0/0	0/0	0/0	./.	0/0	0/0	./.	0/0	0/0	0/0	0/0	0/1	0/0	0/0	0/0	0/0	0/0	0/0	0/0	0/0	0/0	0/0	0/0	0/0	0/0	0/0	./.	0/0	0/0	./.	0/0	./.	0/0	0/0	0/0	0/0	0/0	0/0	0/0	0/0	0/0	0/0	./.	0/0
548	3949	S1_4957466	T	A,G	.	PASS	.	GT	./.	0/0	1/0	1/0	0/0	0/0	0/0	0/0	./.	0/0	2/2	./.	1/1	0/0	2/0	1/1	1/1	1/2	2/0	2/0	0/0	0/0	1/0	0/0	0/0	0/0	2/2	1/1	2/0	2/0	1/1	./.	1/0	1/1	./.	0/0	./.	1/0	1/0	0/0	2/0	1/0	2/2	1/0	1/1	0/0	2/0	./.	1/0
548	3955	S1_4957472	A	C	.	PASS	.	GT	./.	0/0	0/0	0/0	0/0	0/0	0/0	0/0	./.	0/0	0/0	./.	0/0	0/0	0/0	0/0	0/1	0/0	0/0	0/0	0/0	0/0	0/0	0/0	0/0	0/0	0/0	0/0	0/0	0/0	0/0	./.	0/0	0/0	./.	0/0	./.	0/0	0/0	0/0	0/0	0/0	0/0	0/0	0/0	0/0	0/0	./.	0/0
548	3958	S1_4957475	A	T	.	PASS	.	GT	./.	0/0	0/0	0/0	0/0	0/0	0/0	0/0	./.	0/0	0/0	./.	0/0	0/0	0/0	0/0	0/1	0/0	0/0	0/0	0/0	0/0	0/0	0/0	0/0	0/0	0/0	0/0	0/0	0/0	1/1	./.	0/0	0/0	./.	0/0	./.	0/0	0/0	0/0	0/0	0/0	0/0	0/0	0/0	0/0	0/0	./.	0/0
548	3960	S1_4957477	A	T	.	PASS	.	GT	./.	0/0	0/0	0/0	0/0	0/0	0/0	0/0	./.	0/0	0/0	./.	0/0	0/0	0/0	0/0	0/1	0/0	0/0	0/0	0/0	0/0	0/0	0/0	0/0	0/0	0/0	0/0	0/0	0/0	1/1	./.	0/0	0/0	./.	0/0	./.	0/0	0/0	0/0	0/0	0/0	0/0	0/0	0/0	0/0	0/0	./.	0/0
548	3985	S1_4957502	G	A	.	PASS	.	GT	./.	0/0	0/0	0/0	0/0	0/0	0/0	0/0	./.	0/0	0/0	./.	0/0	1/0	1/0	0/0	0/0	0/0	1/0	0/0	1/1	0/0	0/0	0/0	0/0	0/0	0/0	0/0	0/0	1/0	0/0	./.	0/0	0/0	./.	0/0	./.	0/0	0/0	1/1	0/0	0/0	0/0	0/0	0/0	0/0	0/0	./.	0/0
548	3997	S1_4957514	T	C	.	PASS	.	GT	./.	0/0	0/0	0/0	0/0	0/0	0/0	0/0	./.	0/0	0/0	./.	0/0	0/0	0/0	0/0	0/0	0/0	0/0	0/0	0/0	0/0	0/0	0/0	0/0	0/0	0/0	0/0	0/0	0/0	1/1	./.	0/0	0/0	./.	0/0	./.	0/0	0/0	0/0	0/0	0/0	0/0	0/0	0/0	0/0	0/0	./.	0/0
548	4003	S1_4957520	T	A	.	PASS	.	GT	./.	0/0	0/0	0/0	0/0	0/0	0/0	0/0	./.	0/0	0/0	./.	0/0	0/0	0/0	0/0	0/0	1/0	0/0	0/0	0/0	0/0	0/0	0/0	0/0	0/0	0/0	0/0	0/0	0/0	0/0	./.	0/0	0/0	./.	0/0	./.	0/0	0/0	0/0	0/0	0/0	0/0	0/0	0/0	0/0	0/0	./.	0/0
550	3244	S1_4972908	T	C	.	PASS	.	GT	./.	./.	0/0	./.	./.	0/0	./.	./.	./.	./.	./.	0/0	./.	0/0	./.	0/0	./.	./.	./.	./.	./.	./.	0/0	./.	0/0	./.	./.	0/0	0/0	0/0	1/1	0/0	./.	./.	./.	0/0	./.	0/0	./.	./.	./.	./.	./.	./.	./.	./.	./.	./.	./.
550	3271	S1_4972935	C	A	.	PASS	.	GT	./.	./.	0/0	./.	./.	0/0	./.	./.	./.	./.	./.	0/0	./.	0/0	./.	0/0	./.	./.	./.	./.	./.	./.	0/0	./.	0/0	./.	./.	0/0	0/0	0/0	0/0	1/1	./.	./.	./.	0/0	./.	0/0	./.	./.	./.	./.	./.	./.	./.	./.	./.	./.	./.
550	3277	S1_4972941	G	C	.	PASS	.	GT	./.	./.	1/1	./.	./.	1/1	./.	./.	./.	./.	./.	0/0	./.	0/0	./.	0/0	./.	./.	./.	./.	./.	./.	1/1	./.	0/0	./.	./.	0/0	1/1	0/0	0/0	0/0	./.	./.	./.	1/1	./.	1/1	./.	./.	./.	./.	./.	./.	./.	./.	./.	./.	./.
550	3528	S1_4973192	G	C,T	.	PASS	.	GT	0/0	0/0	0/0	0/0	0/0	0/0	0/0	0/0	0/0	0/0	0/0	1/1	0/0	0/0	0/0	2/2	1/1	0/0	0/0	0/0	0/0	0/0	0/0	0/0	0/0	0/0	0/0	2/2	0/0	0/0	1/1	1/1	0/0	0/0	0/0	0/0	0/0	0/0	0/0	0/0	0/0	0/0	0/0	0/0	0/0	0/0	0/0	0/0	0/0
550	3543	S1_4973207	A	G	.	PASS	.	GT	0/0	0/0	0/0	0/0	0/0	0/0	0/0	0/0	0/0	0/0	0/0	0/0	0/0	0/0	0/0	1/1	0/0	0/0	0/0	0/0	0/0	0/0	0/0	0/0	0/0	0/0	0/0	1/1	0/0	0/0	0/0	0/0	0/0	0/0	0/0	0/0	0/0	0/0	0/0	0/0	0/0	0/0	0/0	0/0	0/0	0/0	0/0	0/0	0/0
550	3549	S1_4973213	T	C	.	PASS	.	GT	0/0	0/0	0/0	0/0	0/0	0/0	0/0	0/0	0/0	0/0	0/0	1/1	0/0	0/0	0/0	1/1	1/1	0/0	0/0	0/0	0/0	0/0	0/0	0/0	0/0	0/0	0/0	1/1	0/0	0/0	1/1	1/1	0/0	0/0	0/0	0/0	0/0	0/0	0/0	0/0	0/0	0/0	0/0	0/0	0/0	0/0	0/0	0/0	0/0
550	3603	S1_4973267	A	T	.	PASS	.	GT	0/0	0/0	0/0	0/0	0/0	0/0	0/0	0/0	0/0	0/0	0/0	0/0	0/0	0/0	0/0	0/0	0/0	0/0	0/0	0/0	0/0	0/0	0/0	0/0	0/0	0/0	0/0	0/0	0/0	0/0	1/1	0/0	0/0	0/0	0/0	0/0	0/0	0/0	0/0	0/0	0/0	0/0	0/0	0/0	0/0	0/0	0/0	0/0	0/0
550	3672	S1_4973336	T	G	.	PASS	.	GT	0/0	0/0	0/0	0/0	0/0	0/0	0/0	0/0	0/0	0/0	0/0	0/0	0/0	0/0	0/0	0/0	0/0	0/0	0/0	0/0	0/0	0/0	0/0	0/0	0/0	0/0	0/0	0/0	0/0	0/0	0/0	0/0	0/0	0/0	0/0	0/0	0/0	0/0	0/0	0/0	0/0	0/0	0/0	0/0	0/0	0/0	1/0	0/0	0/0
550	3676	S1_4973340	G	A	.	PASS	.	GT	0/0	0/0	0/0	0/0	0/0	0/0	0/0	0/0	0/0	0/0	0/0	0/0	0/0	0/0	1/0	0/0	0/0	1/0	0/0	0/0	0/0	1/0	0/0	0/0	0/0	0/0	1/0	0/0	0/0	0/0	0/0	0/0	0/0	0/0	0/0	0/0	0/0	0/0	0/0	0/0	0/0	0/0	0/0	0/0	0/0	0/0	0/0	0/0	0/0
550	3689	S1_4973353	C	T	.	PASS	.	GT	0/0	0/0	0/0	0/0	0/0	0/0	0/0	0/0	0/0	0/0	0/0	0/0	0/0	0/0	0/0	0/0	0/0	0/0	0/0	1/1	0/0	0/0	0/0	1/1	0/0	0/0	0/0	0/0	0/0	0/0	0/0	0/0	0/0	0/0	0/0	0/0	0/0	0/0	0/0	0/0	0/0	0/0	0/0	0/0	0/0	0/0	0/0	0/0	0/0
550	3696	S1_4973360	T	C	.	PASS	.	GT	0/0	0/0	0/0	0/0	0/0	0/0	0/0	0/0	0/0	0/0	0/0	0/0	0/0	0/0	1/0	0/0	0/0	1/0	0/0	0/0	0/0	1/0	0/0	0/0	0/0	0/0	1/0	0/0	0/0	0/0	0/0	0/0	0/0	0/0	0/0	0/0	0/0	0/0	0/0	0/0	0/0	0/0	0/0	0/0	0/0	0/0	0/0	0/0	0/0
550	3712	S1_4973376	A	G	.	PASS	.	GT	0/0	0/0	0/0	0/0	0/0	0/0	0/0	0/0	0/0	0/0	0/0	0/0	0/0	0/0	0/1	0/0	0/0	0/1	0/0	0/0	0/0	0/1	0/0	0/0	0/0	0/0	0/1	0/0	0/0	0/0	0/0	0/0	0/0	0/0	0/0	0/0	0/0	0/0	0/0	0/0	0/0	0/0	0/0	0/0	0/0	0/0	0/0	0/0	0/0
550	3718	S1_4973382	A	G	.	PASS	.	GT	0/0	0/0	0/0	0/0	0/0	0/0	0/0	0/0	0/0	0/0	0/0	0/0	0/0	0/0	0/0	0/0	0/0	0/0	0/0	0/0	0/0	0/0	0/0	0/0	0/0	0/0	0/0	0/0	0/0	1/1	0/0	0/0	0/0	0/0	0/0	0/0	0/0	0/0	0/0	0/0	0/0	0/0	0/0	0/0	0/0	0/0	0/0	0/0	0/0
550	3720	S1_4973384	A	C	.	PASS	.	GT	0/0	0/0	0/0	0/0	0/0	0/0	0/0	0/0	0/0	0/0	0/0	0/0	0/0	0/0	0/1	0/0	0/0	0/1	0/0	0/0	0/0	0/1	0/0	0/0	0/0	0/0	0/1	0/0	0/0	0/0	0/0	0/0	0/0	0/0	0/0	0/0	0/0	0/0	0/0	0/0	0/0	0/0	0/0	0/0	0/0	0/0	0/0	0/0	0/0
550	3723	S1_4973387	C	T	.	PASS	.	GT	0/0	0/0	0/0	0/0	0/0	0/0	0/0	0/0	0/0	0/0	0/0	0/0	0/0	1/1	0/0	0/0	0/0	0/0	0/0	0/0	0/0	0/0	0/0	0/0	1/1	0/0	0/0	0/0	0/0	0/0	0/0	0/0	0/0	0/0	0/0	0/0	0/0	0/0	0/0	0/0	0/0	0/0	0/0	0/0	0/0	0/0	0/0	0/0	0/0
552	5300	S1_4985699	G	A	.	PASS	.	GT	0/0	0/0	0/0	0/0	0/0	0/0	0/0	0/0	0/0	0/0	0/0	./.	0/0	./.	0/0	./.	./.	1/1	0/0	0/0	0/0	0/0	0/0	0/0	./.	0/0	0/0	./.	0/0	0/0	./.	./.	0/0	0/0	0/0	0/0	0/0	0/0	0/0	0/0	0/0	0/0	0/0	0/0	0/0	0/0	0/0	0/0	0/0
552	5306	S1_4985705	NT	N	.	PASS	.	GT	0/0	0/0	0/0	0/0	0/0	0/0	0/0	0/0	0/0	0/0	0/0	./.	0/0	1/1	0/0	./.	./.	0/0	0/0	0/0	0/0	0/0	0/0	0/0	1/1	0/0	0/0	./.	0/0	0/0	./.	./.	./.	0/0	0/0	0/0	0/0	0/0	0/0	0/0	0/0	0/0	0/0	0/0	0/0	0/0	0/0	0/0	0/0
552	5315	S1_4985714	N	NA	.	PASS	.	GT	0/0	0/0	0/0	0/0	0/0	0/0	0/0	0/0	0/0	0/0	0/0	./.	0/0	1/1	0/0	./.	./.	0/0	0/0	0/0	0/0	0/0	0/0	0/0	1/1	0/0	0/0	./.	0/0	0/0	./.	./.	./.	0/0	0/0	0/0	0/0	0/0	0/0	0/0	0/0	0/0	0/0	0/0	0/0	0/0	0/0	0/0	0/0
552	5364	S1_4985763	A	C	.	PASS	.	GT	0/0	0/0	0/0	0/0	0/0	0/0	0/0	0/0	0/0	0/0	0/0	./.	0/0	0/0	0/0	./.	./.	0/0	0/0	0/0	0/0	0/0	0/0	0/0	0/0	0/0	0/0	./.	0/0	0/0	./.	./.	./.	0/0	0/0	0/0	0/0	0/0	0/0	0/0	0/0	0/0	0/0	0/0	0/0	0/0	0/0	0/1	0/1
552	8130	S1_4988529	T	C	.	PASS	.	GT	0/0	0/0	0/0	0/0	0/0	0/0	0/0	0/0	0/0	0/0	0/0	0/0	0/0	0/0	0/0	0/0	1/1	0/0	0/0	0/0	0/0	0/0	0/0	0/0	0/0	0/0	0/0	0/0	0/0	0/0	0/0	0/0	0/0	0/0	0/0	0/0	0/0	0/0	0/0	0/0	0/0	0/0	0/0	0/0	0/0	0/0	0/0	0/0	0/0
552	8143	S1_4988542	A	C	.	PASS	.	GT	0/0	0/1	0/1	0/1	0/0	0/1	0/0	0/0	0/0	0/0	0/0	0/0	0/1	0/0	0/1	0/0	0/0	0/0	0/1	0/0	0/0	0/0	0/0	0/0	0/0	0/0	0/0	0/1	0/0	0/1	0/0	0/0	0/0	0/1	0/0	0/1	0/1	0/0	0/0	0/1	0/0	0/0	0/0	0/0	0/1	0/1	0/0	0/0	0/0
552	8144	S1_4988543	A	C	.	PASS	.	GT	0/0	0/0	0/0	0/0	0/1	0/0	0/0	0/0	0/0	0/0	0/0	0/0	0/0	0/0	0/0	0/0	0/0	0/0	0/0	0/0	0/0	0/0	0/0	0/0	0/0	0/0	0/0	0/0	0/0	0/0	0/0	0/0	0/0	0/0	0/0	0/0	0/0	0/0	0/0	0/0	0/0	0/1	0/0	0/0	0/0	0/0	0/0	0/1	0/0
552	8151	S1_4988550	G	A	.	PASS	.	GT	0/0	0/0	0/0	0/0	0/0	0/0	0/0	0/0	0/0	0/0	0/0	0/0	0/0	0/0	0/0	0/0	1/1	0/0	0/0	0/0	0/0	0/0	0/0	0/0	0/0	0/0	0/0	0/0	0/0	0/0	0/0	0/0	0/0	0/0	0/0	0/0	0/0	0/0	0/0	0/0	0/0	0/0	0/0	0/0	0/0	0/0	0/0	0/0	0/0
552	8160	S1_4988559	A	G	.	PASS	.	GT	0/0	0/0	0/0	0/0	0/0	0/0	0/0	0/0	0/0	0/0	0/0	1/1	0/0	0/0	0/0	0/0	0/0	0/0	0/0	0/0	0/0	0/0	0/0	0/0	0/0	0/0	0/0	0/0	0/0	0/0	0/0	0/0	0/0	0/0	0/0	0/0	0/0	0/0	0/0	0/0	0/0	0/0	0/0	0/0	0/0	0/0	0/0	0/0	0/0
552	8169	S1_4988568	T	G	.	PASS	.	GT	0/0	0/0	0/0	0/0	0/0	0/0	0/0	0/0	0/0	0/0	0/0	0/0	0/0	0/0	0/0	0/0	0/0	0/0	0/0	0/0	0/0	0/0	0/0	0/0	0/0	0/0	0/0	0/0	0/0	0/0	1/1	0/0	0/0	0/0	0/0	0/0	0/0	0/0	0/0	0/0	0/0	0/0	0/0	0/0	0/0	0/0	0/0	0/0	0/0
552	8175	S1_4988574	A	T	.	PASS	.	GT	0/0	0/0	0/0	0/0	0/0	0/0	0/0	0/0	0/0	0/0	0/0	0/0	0/0	0/0	0/0	1/1	0/0	0/0	0/0	0/0	0/0	0/0	0/0	0/0	0/0	0/0	0/0	1/1	0/0	0/0	0/0	0/0	0/0	0/0	0/0	0/0	0/0	0/0	0/0	0/0	0/0	0/0	0/0	0/0	0/0	0/0	0/0	0/0	0/0
552	8206	S1_4988605	C	G	.	PASS	.	GT	0/0	0/0	0/0	0/0	0/0	0/0	0/0	0/0	0/0	0/0	0/0	0/0	0/0	0/0	0/0	1/1	0/0	0/0	0/0	0/0	0/0	0/0	0/0	0/0	0/0	0/0	0/0	1/1	0/0	0/0	0/0	0/0	0/0	0/0	0/0	0/0	0/0	0/0	0/0	0/0	0/0	0/0	0/0	0/0	0/0	0/0	0/0	0/0	0/0
552	8208	S1_4988607	G	A	.	PASS	.	GT	0/0	0/0	0/0	0/0	0/0	0/0	0/0	0/0	0/0	0/0	0/0	1/1	0/0	0/0	0/0	1/1	1/1	0/0	1/1	0/0	1/1	0/0	0/0	0/0	0/0	0/0	0/0	1/1	0/0	0/0	1/1	1/1	0/0	0/0	0/0	0/0	0/0	0/0	0/0	0/0	0/0	0/0	0/0	0/0	0/0	0/0	0/0	0/0	0/0
552	8224	S1_4988623	C	T	.	PASS	.	GT	0/0	0/0	0/0	0/0	0/0	0/0	0/0	0/0	0/0	0/0	0/0	1/1	0/0	0/0	0/0	1/1	1/1	0/0	0/0	0/0	0/0	0/0	0/0	0/0	0/0	0/0	0/0	1/1	0/0	0/0	1/1	1/1	0/0	0/0	0/0	0/0	0/0	0/0	0/0	0/0	0/0	0/0	0/0	0/0	0/0	0/0	0/0	0/0	0/0
552	8253	S1_4988652	G	A	.	PASS	.	GT	0/0	0/0	0/0	0/0	0/0	0/0	0/0	0/0	0/0	0/0	0/0	0/0	0/0	0/0	0/0	0/0	0/0	0/0	0/0	0/0	0/0	0/0	0/0	0/0	0/0	0/0	0/0	0/0	0/0	0/0	0/0	1/1	0/0	0/0	0/0	0/0	0/0	0/0	0/0	0/0	0/0	0/0	0/0	0/0	0/0	0/0	0/0	0/0	0/0
552	8316	S1_4988715	A	G	.	PASS	.	GT	./.	./.	./.	./.	./.	./.	0/0	./.	./.	./.	./.	./.	./.	./.	./.	./.	./.	./.	./.	./.	./.	./.	./.	./.	0/0	./.	./.	./.	./.	./.	./.	./.	./.	./.	./.	./.	./.	./.	./.	./.	1/1	0/0	./.	./.	./.	./.	./.	./.	./.
555	7941	S1_5011758	G	T	.	PASS	.	GT	0/0	./.	./.	0/0	./.	./.	./.	./.	./.	./.	0/0	./.	./.	./.	./.	./.	./.	./.	./.	0/0	1/1	./.	0/0	./.	./.	./.	./.	./.	0/0	./.	./.	./.	0/0	0/0	./.	./.	./.	0/0	0/0	0/0	./.	./.	./.	./.	./.	./.	./.	./.	./.
557	4679	S1_5034821	G	A,T	.	PASS	.	GT	0/0	0/0	0/0	./.	0/0	0/0	0/0	./.	./.	./.	0/0	2/2	./.	0/0	0/0	./.	1/1	0/0	0/0	0/0	0/0	0/0	0/0	0/0	1/1	0/0	0/0	./.	0/0	./.	0/0	./.	./.	0/0	0/0	./.	0/0	0/0	0/0	0/0	0/0	0/0	0/0	./.	0/0	0/0	0/0	./.	0/0
557	4725	S1_5034867	G	C	.	PASS	.	GT	0/0	0/0	0/0	./.	0/0	0/0	0/0	./.	./.	./.	0/0	0/0	./.	0/0	0/0	./.	1/1	0/0	0/0	0/0	0/0	0/0	0/0	0/0	0/0	0/0	0/0	./.	0/0	./.	0/0	./.	./.	0/0	0/0	./.	0/0	0/0	0/0	0/0	0/0	0/0	0/0	./.	0/0	0/0	0/0	./.	0/0
557	4733	S1_5034875	C	T	.	PASS	.	GT	0/0	0/0	0/0	./.	0/0	0/0	0/0	./.	./.	./.	0/0	1/1	./.	0/0	0/0	./.	0/0	0/0	0/0	0/0	0/0	0/0	0/0	0/0	0/0	0/0	0/0	./.	0/0	./.	1/1	./.	./.	0/0	0/0	./.	0/0	0/0	0/0	0/0	0/0	0/0	0/0	./.	0/0	0/0	0/0	./.	0/0
557	4859	S1_5035001	T	G	.	PASS	.	GT	0/0	0/0	0/0	0/0	0/0	0/0	0/0	0/0	0/0	0/0	0/0	./.	0/0	0/0	0/0	1/1	./.	0/0	0/0	0/0	0/0	0/0	0/0	0/0	0/0	0/0	0/0	1/1	0/0	0/0	1/1	./.	0/0	0/0	0/0	0/0	0/0	0/0	0/0	0/0	0/0	0/0	0/0	0/0	0/0	0/0	0/0	0/0	0/0
557	4902	S1_5035044	A	G,T	.	PASS	.	GT	0/0	0/0	0/2	0/0	0/0	0/0	0/0	0/0	0/0	0/0	0/0	./.	0/0	0/0	0/0	1/1	./.	0/0	0/0	0/0	0/0	0/0	0/0	0/0	0/0	0/0	0/0	1/1	0/0	0/0	0/0	./.	0/0	0/0	0/0	0/0	0/0	0/0	0/0	0/0	0/0	0/0	0/0	0/0	0/0	0/0	0/0	0/0	0/0
557	4964	S1_5035106	T	G	.	PASS	.	GT	0/0	0/0	0/0	0/0	0/0	0/0	0/0	0/0	0/0	0/0	1/0	0/0	0/0	0/0	0/0	0/0	0/0	0/0	0/0	0/0	0/0	0/0	0/0	0/0	0/0	0/0	0/0	0/0	1/0	0/0	0/0	0/0	0/0	0/0	0/0	0/0	0/0	0/0	0/0	0/0	0/0	0/0	0/0	0/0	0/0	0/0	0/0	0/0	0/0
557	4965	S1_5035107	G	A	.	PASS	.	GT	0/0	0/0	0/0	0/0	0/0	0/0	0/0	0/0	0/0	0/0	1/0	0/0	0/0	0/0	0/0	0/0	0/0	0/0	0/0	0/0	0/0	0/0	0/0	0/0	0/0	0/0	0/0	0/0	0/0	0/0	0/0	0/0	0/0	1/0	1/0	1/0	0/0	0/0	0/0	0/0	0/0	0/0	0/0	0/0	0/0	0/0	0/0	0/0	1/0
557	4966	S1_5035108	G	A	.	PASS	.	GT	0/0	0/0	0/0	1/0	0/0	0/0	0/0	0/0	0/0	0/0	0/0	0/0	0/0	0/0	0/0	0/0	0/0	0/0	0/0	0/0	0/0	0/0	0/0	0/0	0/0	0/0	0/0	0/0	0/0	0/0	0/0	0/0	0/0	0/0	0/0	0/0	1/0	0/0	0/0	0/0	0/0	0/0	0/0	0/0	0/0	0/0	0/0	0/0	0/0
557	4968	S1_5035110	G	A,T	.	PASS	.	GT	0/0	0/0	0/2	0/0	0/0	0/0	1/0	1/0	0/0	0/0	0/0	0/0	0/0	0/0	0/0	0/0	0/0	0/0	0/0	0/0	0/0	0/0	0/0	0/0	0/0	0/0	0/0	0/0	1/0	0/0	0/0	0/0	0/0	0/0	0/0	0/0	0/0	1/0	0/0	0/0	0/0	0/0	0/0	0/0	0/0	1/0	0/0	0/0	0/0
557	4973	S1_5035115	T	G	.	PASS	.	GT	0/0	0/0	0/0	0/0	1/0	0/0	0/0	0/0	0/0	0/0	0/0	0/0	0/0	0/0	0/0	0/0	0/0	0/0	0/0	0/0	0/0	0/0	0/0	0/0	0/0	0/0	0/0	0/0	0/0	0/0	0/0	0/0	0/0	0/0	0/0	0/0	1/0	0/0	0/0	0/0	0/0	0/0	0/0	0/0	0/0	0/0	0/0	0/0	0/0
557	4987	S1_5035129	T	G	.	PASS	.	GT	0/0	0/0	0/0	0/0	0/0	0/0	0/0	0/0	0/0	0/0	0/0	0/0	0/0	0/0	0/0	0/0	0/0	0/0	0/0	0/0	0/0	0/0	0/0	0/0	0/0	0/0	0/0	0/0	0/0	0/0	0/0	0/0	1/0	0/0	0/0	0/0	0/0	0/0	0/0	0/0	0/0	0/0	0/0	0/0	0/0	0/0	0/0	0/0	0/0
557	4988	S1_5035130	G	T	.	PASS	.	GT	0/0	0/0	0/0	0/1	0/0	0/0	0/0	0/0	0/0	0/0	0/0	0/0	0/0	0/0	0/0	0/0	0/0	0/0	0/0	0/0	0/0	0/0	0/0	0/0	0/0	0/0	0/0	0/0	0/0	0/0	0/0	0/0	0/0	0/0	0/0	0/0	0/0	0/0	0/0	0/0	0/0	0/0	0/0	0/0	0/0	0/0	0/0	0/0	0/0
557	4990	S1_5035132	G	C,T	.	PASS	.	GT	0/0	0/0	0/0	0/0	0/0	1/0	0/0	0/0	0/0	0/0	0/0	./.	0/0	0/0	0/0	0/0	0/0	0/0	0/0	0/0	0/0	0/2	0/0	0/0	0/0	0/0	0/0	0/0	0/0	0/0	0/0	0/0	1/0	0/0	0/0	0/0	0/0	0/0	0/0	0/0	0/0	0/0	0/0	0/0	0/0	0/0	0/0	0/0	0/0
557	4991	S1_5035133	G	T,A	.	PASS	.	GT	0/1	0/0	./.	0/0	0/0	0/0	2/0	2/0	0/0	0/0	2/0	0/1	0/1	0/0	0/1	0/0	0/0	./.	0/0	0/0	0/0	0/0	0/1	0/1	0/0	0/1	./.	0/0	2/0	0/0	0/1	0/0	0/0	0/0	2/0	0/0	0/0	0/0	2/0	0/1	0/0	0/1	2/0	2/0	0/1	0/1	0/0	2/0	0/0
557	4997	S1_5035139	A	G	.	PASS	.	GT	0/0	0/0	0/0	0/0	0/0	0/0	0/0	0/0	0/0	0/0	0/0	0/0	0/0	0/0	0/0	1/1	0/0	0/0	0/0	0/0	0/0	0/0	0/0	0/0	0/0	0/0	0/0	1/1	0/0	0/0	0/0	0/0	0/0	0/0	0/0	0/0	0/0	0/0	0/0	0/0	0/0	0/0	0/0	0/0	0/0	0/0	0/0	0/0	0/0
557	5003	S1_5035145	A	T	.	PASS	.	GT	0/0	0/0	0/0	0/0	0/0	0/0	0/0	0/0	0/0	0/0	0/0	0/0	0/0	0/0	0/0	1/1	0/0	0/0	0/0	0/0	0/0	0/0	0/0	0/0	0/0	0/0	0/0	1/1	0/0	0/0	0/0	0/0	0/0	0/0	0/0	0/0	0/0	0/0	0/0	0/0	0/0	0/0	0/0	0/0	0/0	0/0	0/0	0/0	0/0
557	5081	S1_5035223	A	C	.	PASS	.	GT	./.	./.	./.	./.	./.	./.	./.	./.	./.	./.	./.	./.	./.	./.	./.	0/0	./.	./.	./.	./.	./.	./.	./.	./.	./.	./.	./.	1/1	./.	./.	./.	./.	./.	./.	./.	./.	./.	./.	./.	./.	./.	./.	./.	./.	./.	./.	./.	./.	./.
561	144	S1_5067417	A	C	.	PASS	.	GT	0/0	0/0	./.	0/0	./.	0/0	0/0	0/0	0/0	0/0	0/0	./.	0/0	./.	./.	./.	./.	./.	./.	./.	1/1	./.	./.	./.	./.	0/1	./.	./.	0/0	0/0	./.	./.	0/0	0/0	0/0	./.	0/0	0/0	0/0	0/1	0/0	./.	0/0	0/0	0/0	0/0	./.	1/1	0/0
561	158	S1_5067431	A	G	.	PASS	.	GT	0/0	0/0	./.	0/0	./.	0/0	0/0	0/0	0/0	0/0	0/0	./.	0/0	./.	./.	./.	./.	./.	./.	./.	0/1	./.	./.	./.	./.	0/1	./.	./.	0/0	0/0	./.	./.	0/0	0/0	0/0	./.	0/0	0/0	0/0	0/1	0/0	./.	0/0	0/0	0/0	0/0	./.	1/1	0/0
561	181	S1_5067454	T	A	.	PASS	.	GT	0/0	0/0	./.	0/0	./.	0/0	0/0	0/0	0/0	0/0	0/0	./.	0/0	./.	./.	./.	./.	./.	./.	./.	1/0	./.	./.	./.	./.	0/0	./.	./.	0/0	0/0	./.	./.	0/0	0/0	0/0	./.	0/0	0/0	0/0	0/0	0/0	./.	0/0	0/0	0/0	0/0	./.	0/0	0/0
565	4046	S1_5119510	T	C	.	PASS	.	GT	./.	./.	./.	./.	./.	./.	./.	./.	0/0	./.	./.	./.	./.	./.	./.	./.	./.	./.	./.	./.	./.	./.	./.	1/1	./.	./.	./.	./.	./.	./.	./.	./.	./.	./.	./.	./.	./.	./.	0/0	./.	./.	./.	./.	./.	./.	./.	./.	./.	./.
565	4128	S1_5119592	G	A	.	PASS	.	GT	0/0	0/0	0/0	0/0	0/0	0/0	0/0	0/0	0/0	0/0	./.	./.	0/0	./.	0/0	./.	./.	./.	./.	0/0	1/1	./.	0/0	0/0	0/0	0/0	0/0	./.	./.	0/0	./.	./.	0/0	0/0	0/0	0/0	0/0	0/0	./.	0/0	0/0	0/0	0/0	./.	0/0	0/0	0/0	0/0	0/0
565	4151	S1_5119615	T	C	.	PASS	.	GT	0/0	0/0	0/0	0/0	0/0	0/0	0/0	0/0	0/0	0/0	./.	./.	0/0	./.	0/0	./.	./.	./.	./.	0/0	1/1	./.	0/0	0/0	0/0	0/0	0/0	./.	./.	0/0	./.	./.	0/0	0/0	0/0	0/0	0/0	0/0	./.	0/0	0/0	0/0	0/0	./.	0/0	0/0	0/0	0/0	0/0
565	21594	S1_5137058	C	T	.	PASS	.	GT	0/0	0/0	0/0	0/0	0/0	0/0	0/0	0/0	0/0	0/0	0/0	./.	0/0	0/0	./.	./.	./.	./.	./.	0/0	0/0	0/0	0/0	0/0	./.	0/0	0/0	./.	0/0	0/1	./.	./.	0/0	0/0	0/0	0/0	0/0	0/0	0/0	0/0	0/0	0/0	0/0	0/0	0/0	0/0	0/0	0/0	0/0
565	21690	S1_5137154	NT	N	.	PASS	.	GT	0/0	0/0	0/0	0/0	0/0	0/0	0/0	0/0	0/0	0/0	0/0	./.	0/0	0/0	./.	./.	./.	1/1	0/0	0/0	1/1	0/0	0/0	0/0	./.	0/0	0/0	./.	0/0	0/0	./.	./.	0/0	0/0	0/0	0/0	0/0	0/0	0/0	0/0	0/0	0/0	0/0	0/0	0/0	0/0	0/0	0/0	0/0
565	21705	S1_5137169	C	G	.	PASS	.	GT	0/0	0/0	0/0	0/0	0/0	0/0	0/0	0/0	0/0	0/0	0/0	./.	0/0	0/0	./.	./.	./.	1/1	0/0	0/0	1/1	0/0	0/0	0/0	./.	0/0	0/0	./.	0/0	0/0	./.	./.	0/0	0/0	0/0	0/0	0/0	0/0	0/0	0/0	0/0	0/0	0/0	0/0	0/0	0/0	0/0	0/0	0/0
565	21717	S1_5137181	N	NC	.	PASS	.	GT	0/0	0/0	0/0	0/0	0/0	0/0	0/0	0/0	0/0	0/0	0/0	./.	0/0	0/0	./.	./.	./.	1/1	0/0	0/0	1/1	0/0	0/0	0/0	./.	0/0	0/0	./.	0/0	0/0	./.	./.	0/0	0/0	0/0	0/0	0/0	0/0	0/0	0/0	0/0	0/0	0/0	0/0	0/0	0/0	0/0	0/0	0/0
565	21718	S1_5137182	T	A	.	PASS	.	GT	0/0	0/0	0/0	0/0	0/0	0/0	0/0	0/0	0/0	0/0	0/0	./.	0/0	0/0	./.	./.	./.	1/1	0/0	0/0	0/0	0/0	0/0	0/0	./.	0/0	0/0	./.	0/0	0/0	./.	./.	0/0	0/0	0/0	0/0	0/0	0/0	0/0	0/0	0/0	0/0	0/0	0/0	0/0	0/0	0/0	0/0	0/0
565	21728	S1_5137192	G	A	.	PASS	.	GT	0/0	0/0	0/0	0/0	0/0	0/0	0/0	0/0	0/0	0/0	0/0	./.	0/0	0/0	./.	./.	./.	1/1	0/0	0/0	1/1	0/0	0/0	0/0	./.	0/0	0/0	./.	0/0	0/0	./.	./.	0/0	0/0	0/0	0/0	0/0	0/0	0/0	0/0	0/0	0/0	0/0	0/0	0/0	0/0	0/0	0/0	0/0
565	21732	S1_5137196	G	C	.	PASS	.	GT	1/0	1/0	1/0	1/0	1/0	1/0	1/0	1/0	1/0	1/0	1/1	./.	1/0	0/0	./.	./.	./.	0/0	0/0	0/0	0/0	0/0	1/0	0/0	./.	1/0	1/0	./.	1/0	0/0	./.	./.	1/0	1/0	1/0	1/0	1/0	1/0	1/0	1/0	1/0	1/0	1/0	1/0	1/0	1/0	1/0	1/0	1/0
565	21749	S1_5137213	A	G	.	PASS	.	GT	0/0	0/0	0/0	0/0	0/0	0/0	0/0	0/0	0/0	0/0	0/0	./.	0/0	0/0	./.	./.	./.	1/1	0/0	0/0	0/0	0/0	0/0	0/0	./.	0/0	0/0	./.	0/0	0/0	./.	./.	0/0	0/0	0/0	0/0	0/0	0/0	0/0	0/0	0/0	0/0	0/0	0/0	0/0	0/0	0/0	0/0	0/0
567	17426	S1_5178330	T	C	.	PASS	.	GT	./.	./.	./.	0/0	./.	./.	0/0	./.	./.	./.	./.	./.	./.	0/0	./.	./.	./.	./.	./.	./.	1/1	0/0	./.	./.	./.	./.	./.	./.	./.	./.	./.	./.	./.	./.	./.	./.	./.	./.	./.	./.	0/0	./.	./.	./.	./.	./.	./.	./.	./.
572	1763	S1_5272871	G	T	.	PASS	.	GT	./.	./.	./.	./.	./.	./.	./.	./.	./.	./.	./.	./.	./.	./.	./.	./.	0/0	./.	./.	./.	./.	./.	./.	./.	./.	./.	./.	./.	./.	./.	0/0	1/1	./.	./.	./.	./.	./.	./.	./.	./.	./.	./.	./.	./.	./.	./.	./.	./.	./.
572	2906	S1_5274014	T	.	.	PASS	.	GT	./.	./.	./.	./.	./.	./.	./.	./.	./.	./.	./.	./.	./.	./.	./.	0/0	./.	./.	./.	./.	./.	./.	./.	./.	./.	./.	./.	./.	./.	./.	0/0	./.	./.	./.	./.	./.	./.	./.	./.	./.	./.	./.	./.	./.	./.	./.	./.	./.	./.
572	2919	S1_5274027	A	C	.	PASS	.	GT	./.	./.	./.	./.	./.	./.	./.	./.	./.	./.	./.	./.	./.	./.	./.	1/1	./.	./.	./.	./.	./.	./.	./.	./.	./.	./.	./.	./.	./.	./.	0/0	./.	./.	./.	./.	./.	./.	./.	./.	./.	./.	./.	./.	./.	./.	./.	./.	./.	./.
572	2922	S1_5274030	A	C	.	PASS	.	GT	./.	./.	./.	./.	./.	./.	./.	./.	./.	./.	./.	./.	./.	./.	./.	0/0	./.	./.	./.	./.	./.	./.	./.	./.	./.	./.	./.	./.	./.	./.	1/1	./.	./.	./.	./.	./.	./.	./.	./.	./.	./.	./.	./.	./.	./.	./.	./.	./.	./.
572	2923	S1_5274031	C	A	.	PASS	.	GT	0/0	1/0	0/0	0/0	0/0	0/0	0/0	0/0	0/0	0/0	0/0	0/0	0/0	0/0	0/0	./.	0/0	0/0	0/0	0/0	0/0	0/0	0/0	0/0	0/0	0/0	0/0	0/0	0/0	0/0	./.	./.	0/0	0/0	0/0	0/0	0/0	0/0	0/0	0/0	0/0	0/0	0/0	0/0	0/0	0/0	0/0	0/0	0/0
572	2930	S1_5274038	N	NA	.	PASS	.	GT	0/0	0/0	0/0	0/0	0/0	0/0	0/0	0/0	0/0	0/0	0/0	1/1	0/0	0/0	0/0	0/0	0/0	0/0	0/0	0/0	0/0	0/0	0/0	0/0	0/0	0/0	0/0	0/0	0/0	0/0	0/0	./.	0/0	0/0	0/0	0/0	0/0	0/0	0/0	0/0	0/0	0/0	0/0	0/0	0/0	0/0	0/0	0/0	0/0
572	2934	S1_5274042	T	C	.	PASS	.	GT	0/0	0/0	0/0	0/0	1/0	0/0	0/0	0/0	0/0	0/0	0/0	1/1	0/0	0/0	0/0	1/1	1/1	0/0	0/0	0/0	0/0	0/0	0/0	0/0	0/0	0/0	0/0	1/1	0/0	0/0	1/1	./.	0/0	0/0	0/0	0/0	0/0	0/0	0/0	0/0	0/0	0/0	0/0	0/0	0/0	0/0	0/0	0/0	0/0
572	2935	S1_5274043	C	.	.	PASS	.	GT	0/0	0/0	0/0	0/0	0/0	0/0	0/0	0/0	0/0	0/0	0/0	0/0	0/0	0/0	0/0	./.	0/0	0/0	0/0	0/0	0/0	0/0	0/0	0/0	0/0	0/0	0/0	0/0	0/0	0/0	./.	./.	0/0	0/0	0/0	0/0	0/0	0/0	0/0	0/0	0/0	0/0	0/0	0/0	0/0	0/0	0/0	0/0	0/0
572	2939	S1_5274047	A	G	.	PASS	.	GT	0/0	0/0	0/0	0/0	0/0	0/0	0/0	0/0	0/0	0/0	0/0	1/1	0/0	0/0	0/0	1/1	1/1	0/0	0/0	0/0	0/0	0/0	0/0	0/0	0/0	0/0	0/0	1/1	0/0	0/0	1/1	./.	0/0	0/0	0/0	0/0	0/0	0/0	0/0	0/0	0/0	0/0	0/0	0/0	0/0	0/0	0/0	0/0	0/0
572	2942	S1_5274050	A	G	.	PASS	.	GT	0/0	0/0	0/0	0/0	0/1	0/0	0/0	0/0	0/0	0/0	0/0	0/0	0/0	0/0	0/0	./.	0/0	0/0	0/0	0/0	0/0	0/0	0/0	0/0	0/0	0/0	0/1	0/0	0/0	0/0	./.	./.	0/0	0/0	0/0	0/0	0/0	0/0	0/0	0/0	0/0	0/0	0/0	0/0	0/0	0/0	0/0	0/0	0/1
572	2950	S1_5274058	NA	N	.	PASS	.	GT	0/0	0/0	0/0	0/0	0/0	0/0	0/0	0/0	0/0	0/0	0/0	1/1	0/0	0/0	0/0	0/0	0/0	0/0	0/0	0/0	0/0	0/0	0/0	0/0	0/0	0/0	0/0	0/0	0/0	0/0	0/0	./.	0/0	0/0	0/0	0/0	0/0	0/0	0/0	0/0	0/0	0/0	0/0	0/0	0/0	0/0	0/0	0/0	0/0
572	2952	S1_5274060	NA	N	.	PASS	.	GT	0/0	0/0	0/0	0/0	0/0	0/0	0/0	0/0	0/0	0/0	0/0	1/1	0/0	0/0	0/0	./.	0/0	0/0	0/0	0/0	0/0	0/0	0/0	0/0	0/0	0/0	0/0	0/0	0/0	0/0	./.	./.	0/0	0/0	0/0	0/0	0/0	0/0	0/0	0/0	0/0	0/0	0/0	0/0	0/0	0/0	0/0	0/0	0/0
572	2960	S1_5274068	C	A	.	PASS	.	GT	0/0	0/0	0/0	0/0	0/0	0/0	0/0	0/0	0/0	0/0	0/0	0/0	0/0	0/0	0/0	./.	0/0	0/0	0/0	0/0	0/0	0/0	0/0	1/0	0/0	0/0	0/0	0/0	0/0	0/0	./.	./.	0/0	0/0	0/0	0/0	0/0	0/0	0/0	0/0	0/0	0/0	0/0	0/0	0/0	0/0	0/0	0/0	0/0
572	2971	S1_5274079	G	T	.	PASS	.	GT	0/0	0/0	0/0	0/0	0/0	0/0	0/0	0/0	0/0	0/0	0/0	0/0	0/0	0/0	0/0	0/0	0/0	0/0	0/0	0/0	0/0	0/0	0/0	0/0	0/0	0/0	0/0	0/0	0/0	0/0	1/1	./.	0/0	0/0	0/0	0/0	0/0	0/0	0/0	0/0	0/0	0/0	0/0	0/0	0/0	0/0	0/0	0/0	0/0
572	2981	S1_5274089	N	NC	.	PASS	.	GT	0/0	0/1	0/0	0/0	0/0	0/0	0/0	0/0	0/0	0/0	0/0	1/1	0/0	0/0	0/0	./.	1/1	0/0	0/0	0/0	0/0	0/0	0/0	0/0	0/0	0/0	0/0	1/1	0/0	0/0	./.	./.	0/0	0/0	0/0	0/0	0/0	0/0	0/0	0/0	0/0	0/0	0/0	0/0	0/0	0/0	0/0	0/0	0/0
572	2982	S1_5274090	NC	N	.	PASS	.	GT	0/0	1/0	0/0	0/0	0/0	0/0	0/0	0/0	0/0	0/0	0/0	0/0	0/0	0/0	0/0	./.	1/1	0/0	0/0	0/0	0/0	0/0	0/0	0/0	0/0	0/0	0/0	1/1	0/0	0/0	./.	./.	0/0	0/0	0/0	0/0	0/0	0/0	0/0	0/0	0/0	0/0	0/0	0/0	0/0	0/0	0/0	0/0	0/0
572	2989	S1_5274097	T	C	.	PASS	.	GT	0/0	0/0	0/0	0/0	0/0	0/0	0/0	0/0	0/0	0/0	0/0	1/1	0/0	0/0	0/0	0/0	0/0	0/0	0/0	0/0	0/0	0/0	0/0	0/0	0/0	0/0	0/0	0/0	0/0	0/0	0/0	./.	0/0	0/0	0/0	0/0	0/0	0/0	0/0	0/0	0/0	0/0	0/0	0/0	0/0	0/0	0/0	0/0	0/0
572	4684	S1_5275792	T	A	.	PASS	.	GT	0/0	0/0	0/0	0/0	0/0	0/0	0/0	0/0	0/0	0/0	0/0	1/1	0/0	./.	./.	./.	./.	0/0	0/0	0/0	./.	0/0	0/0	0/0	0/0	0/0	0/0	./.	0/0	0/0	0/0	./.	0/0	0/0	0/0	0/0	0/0	0/0	0/0	./.	0/0	./.	0/0	0/0	0/0	0/0	0/0	0/0	./.
572	4692	S1_5275800	C	T	.	PASS	.	GT	0/0	0/0	0/0	0/0	0/0	0/0	0/0	0/0	0/0	0/0	0/0	0/0	0/0	./.	./.	./.	./.	0/0	0/0	0/0	./.	0/0	0/0	0/0	1/1	0/0	0/0	./.	0/0	0/0	0/0	./.	0/0	0/0	0/0	0/0	0/0	0/0	0/0	./.	0/0	./.	0/0	0/0	0/0	0/0	0/0	0/0	./.
572	4704	S1_5275812	T	C	.	PASS	.	GT	0/0	0/0	0/0	0/0	0/0	0/0	0/0	0/0	0/0	0/0	0/0	0/0	0/0	./.	./.	./.	./.	0/0	0/0	0/0	./.	0/0	0/0	0/0	0/0	0/0	0/0	./.	0/0	0/0	1/1	./.	0/0	0/0	0/0	0/0	0/0	0/0	0/0	./.	0/0	./.	0/0	0/0	0/0	0/0	0/0	0/0	./.
572	4718	S1_5275826	G	A	.	PASS	.	GT	0/0	0/0	0/0	0/0	0/0	0/0	0/0	0/0	0/0	0/0	0/0	1/1	0/0	./.	./.	./.	./.	0/0	0/0	0/0	./.	0/0	0/0	0/0	0/0	0/0	0/0	./.	0/0	0/0	1/1	./.	0/0	0/0	0/0	0/0	0/0	0/0	0/0	./.	0/0	./.	0/0	0/0	0/0	0/0	0/0	0/0	./.
572	4724	S1_5275832	A	C	.	PASS	.	GT	0/0	0/0	0/0	0/0	0/0	0/0	0/0	0/0	0/0	0/0	0/0	1/1	0/0	./.	./.	./.	./.	0/0	0/0	0/0	./.	0/0	0/0	0/0	0/0	0/0	0/0	./.	0/0	0/0	1/1	./.	0/0	0/0	0/0	0/0	0/0	0/0	0/0	./.	0/0	./.	0/0	0/0	0/0	0/0	0/0	0/0	./.
572	5052	S1_5276160	A	T	.	PASS	.	GT	0/0	0/0	0/0	0/0	0/0	0/0	0/0	./.	0/0	./.	0/0	./.	0/0	0/0	0/0	./.	./.	0/0	0/0	0/0	0/0	0/0	0/0	0/0	0/0	0/0	./.	./.	0/0	./.	1/1	./.	0/0	0/0	0/0	0/0	0/0	0/0	0/0	0/0	0/0	0/0	0/0	0/0	0/0	0/0	./.	0/0	0/0
572	5053	S1_5276161	C	A	.	PASS	.	GT	0/0	0/0	0/0	0/0	0/0	0/0	0/0	./.	0/0	./.	0/0	./.	0/0	0/0	0/0	./.	./.	0/0	0/0	0/0	0/0	1/1	0/0	0/0	0/0	0/0	./.	./.	0/0	./.	0/0	./.	0/0	0/0	0/0	0/0	0/0	0/0	0/0	0/0	0/0	0/0	0/0	0/0	0/0	0/0	./.	0/0	0/0
572	5055	S1_5276163	C	T	.	PASS	.	GT	0/0	0/0	0/0	0/0	0/0	0/0	0/0	./.	0/0	./.	0/0	./.	0/0	0/0	0/0	./.	./.	0/0	0/0	0/0	0/0	0/0	0/0	0/0	0/0	0/0	./.	./.	0/0	./.	1/1	./.	0/0	0/0	0/0	0/0	0/0	0/0	0/0	0/0	0/0	0/0	0/0	0/0	0/0	0/0	./.	0/0	0/0
572	5058	S1_5276166	C	A	.	PASS	.	GT	0/0	0/0	0/0	0/0	0/0	0/0	0/0	./.	0/0	./.	0/0	./.	0/0	0/0	0/0	./.	./.	0/0	0/0	0/0	0/0	0/0	0/0	0/0	0/0	0/0	./.	./.	0/0	./.	1/1	./.	0/0	0/0	0/0	0/0	0/0	0/0	0/0	0/0	0/0	0/0	0/0	0/0	0/0	0/0	./.	0/0	0/0
572	5070	S1_5276178	T	G	.	PASS	.	GT	0/0	0/0	0/0	0/0	0/0	0/0	0/0	./.	0/0	./.	0/0	./.	0/0	0/0	0/0	./.	./.	0/0	0/0	0/0	0/0	0/0	0/0	0/0	0/0	0/0	./.	./.	0/0	./.	1/1	./.	0/0	0/0	0/0	0/0	0/0	0/0	0/0	0/0	0/0	0/0	0/0	0/0	0/0	0/0	./.	0/0	0/0
572	5072	S1_5276180	C	A	.	PASS	.	GT	0/0	0/0	0/0	0/0	0/0	0/0	0/0	./.	0/0	./.	0/0	./.	0/0	0/0	0/0	./.	./.	0/0	0/0	0/0	0/0	1/1	0/0	0/0	0/0	0/0	./.	./.	0/0	./.	0/0	./.	0/0	0/0	0/0	0/0	0/0	0/0	0/0	0/0	0/0	0/0	0/0	0/0	0/0	0/0	./.	0/0	0/0
574	13239	S1_5290806	T	G	.	PASS	.	GT	./.	./.	./.	./.	./.	./.	./.	./.	./.	./.	./.	./.	0/0	1/1	0/0	./.	1/1	./.	0/0	./.	0/0	0/0	0/0	./.	./.	./.	./.	./.	./.	0/0	./.	./.	./.	./.	./.	./.	./.	./.	./.	./.	./.	./.	./.	./.	./.	./.	./.	./.	./.
574	13245	S1_5290812	T	C	.	PASS	.	GT	./.	./.	./.	./.	./.	./.	./.	./.	./.	./.	./.	./.	0/0	0/0	0/0	./.	1/1	./.	0/0	./.	0/0	0/0	0/0	./.	./.	./.	./.	./.	./.	0/0	./.	./.	./.	./.	./.	./.	./.	./.	./.	./.	./.	./.	./.	./.	./.	./.	./.	./.	./.
574	13247	S1_5290814	G	A	.	PASS	.	GT	./.	./.	./.	./.	./.	./.	./.	./.	./.	./.	./.	./.	0/0	1/1	0/0	./.	0/0	./.	0/0	./.	0/0	0/0	0/0	./.	./.	./.	./.	./.	./.	0/0	./.	./.	./.	./.	./.	./.	./.	./.	./.	./.	./.	./.	./.	./.	./.	./.	./.	./.	./.
574	13265	S1_5290832	G	C	.	PASS	.	GT	./.	./.	./.	./.	./.	./.	./.	./.	./.	./.	./.	./.	0/0	0/0	0/0	./.	1/1	./.	0/0	./.	0/0	0/0	0/0	./.	./.	./.	./.	./.	./.	0/0	./.	./.	./.	./.	./.	./.	./.	./.	./.	./.	./.	./.	./.	./.	./.	./.	./.	./.	./.
574	13275	S1_5290842	C	G	.	PASS	.	GT	./.	./.	./.	./.	./.	./.	./.	./.	./.	./.	./.	./.	0/0	1/1	0/0	./.	1/1	./.	0/0	./.	0/0	0/0	0/0	./.	./.	./.	./.	./.	./.	0/0	./.	./.	./.	./.	./.	./.	./.	./.	./.	./.	./.	./.	./.	./.	./.	./.	./.	./.	./.
574	13276	S1_5290843	C	T	.	PASS	.	GT	./.	./.	./.	./.	./.	./.	./.	./.	./.	./.	./.	./.	0/0	1/1	0/0	./.	0/0	./.	0/0	./.	0/0	0/0	0/0	./.	./.	./.	./.	./.	./.	0/0	./.	./.	./.	./.	./.	./.	./.	./.	./.	./.	./.	./.	./.	./.	./.	./.	./.	./.	./.
587	5667	S1_5401074	C	G	.	PASS	.	GT	./.	./.	0/0	./.	./.	./.	./.	./.	./.	./.	./.	./.	./.	0/0	./.	1/1	./.	./.	./.	0/0	./.	./.	./.	0/0	./.	0/0	./.	1/1	0/0	./.	./.	./.	./.	./.	./.	0/0	0/0	./.	./.	./.	0/0	./.	0/0	0/0	./.	./.	./.	./.	./.
587	5976	S1_5401383	T	C	.	PASS	.	GT	./.	./.	./.	./.	./.	./.	0/0	./.	./.	./.	./.	1/1	./.	./.	0/0	./.	1/1	./.	./.	0/0	./.	./.	./.	./.	./.	0/0	0/0	0/0	./.	./.	0/0	0/0	0/0	./.	./.	./.	./.	0/0	./.	./.	./.	./.	0/0	0/0	0/0	./.	./.	0/0	0/0
587	5979	S1_5401386	A	G	.	PASS	.	GT	./.	./.	./.	./.	./.	./.	0/0	./.	./.	./.	./.	1/1	./.	./.	0/0	./.	1/1	./.	./.	0/0	./.	./.	./.	./.	./.	0/0	0/0	0/0	./.	./.	0/0	0/0	0/0	./.	./.	./.	./.	0/0	./.	./.	./.	./.	0/0	0/0	0/0	./.	./.	0/0	0/0
587	5991	S1_5401398	C	G	.	PASS	.	GT	./.	./.	./.	./.	./.	./.	0/0	./.	./.	./.	./.	1/1	./.	./.	0/0	./.	1/1	./.	./.	0/0	./.	./.	./.	./.	./.	0/0	0/0	1/1	./.	./.	1/1	1/1	0/0	./.	./.	./.	./.	0/0	./.	./.	./.	./.	0/0	0/0	0/0	./.	./.	0/0	0/0
587	6018	S1_5401425	A	G	.	PASS	.	GT	./.	./.	./.	./.	./.	./.	0/0	./.	./.	./.	./.	1/1	./.	./.	0/0	./.	1/1	./.	./.	0/0	./.	./.	./.	./.	./.	0/0	0/0	1/1	./.	./.	1/1	1/1	0/0	./.	./.	./.	./.	0/0	./.	./.	./.	./.	0/0	0/0	0/0	./.	./.	0/0	0/0
587	6069	S1_5401476	C	A	.	PASS	.	GT	./.	./.	0/0	0/0	./.	0/0	0/0	0/0	0/0	./.	./.	0/0	./.	0/0	0/0	0/0	./.	./.	0/0	./.	1/1	./.	0/0	0/0	./.	0/0	0/0	./.	./.	./.	./.	0/0	./.	./.	0/0	./.	./.	0/0	./.	0/0	0/0	./.	./.	0/0	./.	./.	0/0	0/0	./.
588	149	S1_5417245	A	T	.	PASS	.	GT	0/0	./.	./.	0/0	0/0	./.	./.	0/0	0/0	0/0	0/0	./.	0/0	./.	0/0	./.	./.	1/1	0/1	0/0	1/1	0/0	0/0	0/0	0/0	0/0	0/0	./.	0/0	0/0	./.	./.	./.	0/0	0/0	0/0	0/0	0/0	./.	0/0	./.	0/0	0/0	0/0	0/0	0/0	./.	0/0	0/0
588	157	S1_5417253	C	G	.	PASS	.	GT	0/0	./.	./.	0/0	0/0	./.	./.	0/0	0/0	0/0	0/0	./.	0/0	./.	0/0	./.	./.	0/0	0/0	0/0	0/0	0/0	0/0	0/0	0/0	0/0	0/0	./.	0/0	1/1	./.	./.	./.	0/0	0/0	0/0	0/0	0/0	./.	0/0	./.	0/0	0/0	0/0	0/0	0/0	./.	0/0	0/0
588	190	S1_5417286	C	T	.	PASS	.	GT	0/0	./.	./.	0/0	0/0	./.	./.	0/0	0/0	0/0	0/0	./.	0/0	./.	0/0	./.	./.	0/0	0/0	0/0	0/0	0/0	0/0	0/0	1/1	0/0	0/0	./.	0/0	0/0	./.	./.	./.	0/0	0/0	0/0	0/0	0/0	./.	0/0	./.	0/0	0/0	0/0	0/0	0/0	./.	0/0	0/0
588	436	S1_5417532	C	G	.	PASS	.	GT	./.	0/0	0/0	0/0	./.	./.	0/0	0/0	0/0	./.	0/0	./.	./.	./.	0/0	./.	./.	0/1	0/0	./.	0/0	0/0	0/0	0/0	./.	0/0	0/0	./.	./.	0/0	./.	./.	0/0	0/0	0/0	0/0	0/0	0/0	0/0	./.	0/0	0/0	0/0	./.	./.	0/0	./.	0/0	0/0
588	440	S1_5417536	G	C	.	PASS	.	GT	./.	0/0	0/0	0/0	./.	./.	0/0	0/0	0/0	./.	0/0	./.	./.	./.	0/0	./.	./.	0/0	0/0	./.	0/0	0/0	0/0	0/0	./.	0/0	0/0	./.	./.	0/0	./.	./.	0/0	0/0	0/0	0/0	0/0	0/0	0/0	./.	0/0	0/0	0/0	./.	./.	0/0	./.	1/1	0/0
602	7828	S1_5572400	A	G	.	PASS	.	GT	./.	./.	./.	./.	./.	./.	./.	./.	./.	./.	./.	./.	./.	0/0	./.	./.	./.	./.	./.	1/1	./.	./.	./.	./.	./.	0/1	./.	./.	./.	./.	./.	./.	./.	./.	./.	./.	./.	./.	./.	./.	./.	./.	./.	./.	./.	./.	./.	./.	./.
602	7829	S1_5572401	A	C	.	PASS	.	GT	./.	./.	./.	./.	./.	./.	./.	./.	./.	./.	./.	./.	./.	1/1	./.	./.	./.	./.	./.	0/0	./.	./.	./.	./.	./.	0/1	./.	./.	./.	./.	./.	./.	./.	./.	./.	./.	./.	./.	./.	./.	./.	./.	./.	./.	./.	./.	./.	./.	./.
602	7885	S1_5572457	C	T	.	PASS	.	GT	./.	./.	./.	./.	./.	./.	./.	./.	./.	./.	./.	./.	./.	./.	./.	./.	./.	./.	./.	./.	0/1	./.	./.	./.	./.	./.	./.	./.	./.	0/0	./.	./.	./.	./.	./.	./.	./.	./.	./.	./.	./.	./.	./.	./.	./.	./.	./.	./.	./.
603	6690	S1_5596938	T	C	.	PASS	.	GT	0/0	0/0	0/0	0/0	0/0	0/0	0/0	0/0	0/0	0/0	0/0	./.	0/0	0/0	0/0	./.	0/0	0/0	0/0	0/0	0/0	0/0	0/0	0/0	0/0	0/0	0/0	./.	0/0	1/1	0/0	./.	0/0	0/0	0/0	0/0	0/0	0/0	0/0	0/0	0/0	0/0	0/0	0/0	0/0	0/0	0/0	0/0	0/0
603	6691	S1_5596939	A	G	.	PASS	.	GT	0/0	0/0	0/0	0/0	0/0	0/0	0/0	0/0	0/0	0/0	0/0	./.	0/0	0/0	0/0	./.	0/0	0/0	0/0	0/0	0/0	0/0	0/0	0/0	0/0	0/0	0/0	./.	0/0	1/1	0/0	./.	0/0	0/0	0/0	0/0	0/0	0/0	0/0	0/0	0/0	0/0	0/0	0/0	0/0	0/0	0/0	0/0	0/0
603	6695	S1_5596943	T	C	.	PASS	.	GT	0/0	0/0	0/0	0/0	0/0	0/0	0/0	0/0	0/0	0/0	0/0	./.	0/0	0/0	0/0	./.	1/1	0/0	0/0	0/0	0/0	0/0	0/0	0/0	0/0	0/0	0/0	./.	0/0	0/0	0/0	./.	0/0	0/0	0/0	0/0	0/0	0/0	0/0	0/0	0/0	0/0	0/0	0/0	0/0	0/0	0/0	0/0	0/0
603	6697	S1_5596945	A	G	.	PASS	.	GT	0/0	0/0	0/0	0/0	0/0	0/0	0/0	0/0	0/0	0/0	0/0	./.	0/0	0/0	0/0	./.	0/0	0/0	0/0	0/0	0/0	0/0	0/0	0/0	0/0	0/0	0/0	./.	0/0	0/0	1/1	./.	0/0	0/0	0/0	0/0	0/0	0/0	0/0	0/0	0/0	0/0	0/0	0/0	0/0	0/0	0/0	0/0	0/0
603	6705	S1_5596953	C	T	.	PASS	.	GT	0/0	0/0	0/0	0/0	0/0	0/0	0/0	0/0	0/0	0/0	0/0	./.	0/0	0/0	0/0	./.	1/1	0/0	0/0	0/0	0/0	0/0	0/0	0/0	0/0	0/0	0/0	./.	0/0	0/0	1/1	./.	0/0	0/0	0/0	0/0	0/0	0/0	0/0	0/0	0/0	0/0	0/0	0/0	0/0	0/0	0/0	0/0	0/0
603	6730	S1_5596978	T	C	.	PASS	.	GT	0/0	0/0	0/0	0/0	0/0	0/0	0/0	0/0	0/0	0/0	0/0	./.	0/0	0/0	0/0	./.	1/1	0/0	0/0	0/0	0/0	0/0	0/0	0/0	0/0	0/0	0/0	./.	0/0	0/0	1/1	./.	0/0	0/0	0/0	0/0	0/0	0/0	0/0	0/0	0/0	0/0	0/0	0/0	0/0	0/0	0/0	0/0	0/0
603	6732	S1_5596980	G	C	.	PASS	.	GT	0/0	0/0	0/0	0/0	0/0	0/0	0/0	0/0	0/0	0/0	0/0	./.	0/0	0/0	0/0	./.	1/1	0/0	0/0	0/0	0/0	0/0	0/0	0/0	0/0	0/0	0/0	./.	0/0	0/0	1/1	./.	0/0	0/0	0/0	0/0	0/0	0/0	0/0	0/0	0/0	0/0	0/0	0/0	0/0	0/0	0/0	0/0	0/0
605	239	S1_5603603	T	C	.	PASS	.	GT	./.	0/0	0/0	0/0	0/0	0/0	./.	0/0	0/0	0/0	./.	./.	0/0	0/0	./.	./.	./.	./.	0/0	./.	1/1	./.	./.	./.	./.	0/0	./.	./.	0/0	./.	./.	./.	0/0	0/0	0/0	0/0	0/0	0/0	0/0	./.	0/0	0/0	0/0	0/0	0/0	./.	0/0	0/0	0/0
606	5091	S1_5610505	G	C	.	PASS	.	GT	0/0	./.	0/0	./.	0/0	0/0	./.	0/0	0/0	./.	./.	./.	0/0	1/1	1/1	1/1	./.	1/1	1/1	./.	1/1	1/1	./.	1/1	1/1	0/0	0/0	./.	0/0	./.	./.	./.	./.	0/0	0/0	./.	./.	0/0	./.	./.	0/0	./.	0/0	0/0	./.	0/0	./.	0/0	0/0
606	5096	S1_5610510	G	C	.	PASS	.	GT	0/0	./.	0/0	./.	0/0	0/0	./.	0/0	0/0	./.	./.	./.	0/0	0/0	0/0	1/1	./.	0/0	0/0	./.	0/0	0/0	./.	0/0	0/0	0/0	0/0	./.	0/0	./.	./.	./.	./.	0/0	0/0	./.	./.	0/0	./.	./.	0/0	./.	0/0	0/0	./.	0/0	./.	0/0	0/0
606	5107	S1_5610521	C	A	.	PASS	.	GT	0/0	./.	0/0	./.	0/0	0/0	./.	0/0	0/0	./.	./.	./.	0/0	0/0	0/0	1/1	./.	0/0	0/0	./.	0/0	0/0	./.	0/0	0/0	0/0	0/0	./.	0/0	./.	./.	./.	./.	0/0	0/0	./.	./.	0/0	./.	./.	0/0	./.	0/0	0/0	./.	0/0	./.	0/0	0/0
606	5200	S1_5610614	A	G	.	PASS	.	GT	0/0	0/0	0/0	0/0	0/0	0/0	0/0	0/0	0/0	0/0	0/0	./.	0/0	0/0	0/0	./.	./.	1/1	0/0	0/0	0/0	0/0	0/0	0/0	0/0	0/0	0/0	./.	0/0	0/0	./.	./.	0/0	0/0	0/0	0/0	0/0	0/0	0/0	0/0	0/0	0/0	0/0	0/0	0/0	0/0	0/0	0/0	0/0
607	17504	S1_5635095	C	T	.	PASS	.	GT	./.	./.	0/0	./.	0/0	0/0	./.	0/0	./.	./.	./.	./.	./.	1/1	./.	./.	./.	./.	./.	0/0	./.	./.	./.	./.	1/1	./.	./.	./.	./.	./.	./.	./.	./.	0/0	./.	./.	./.	./.	./.	0/0	./.	0/0	0/0	0/0	./.	./.	./.	./.	./.
607	26881	S1_5644472	G	T	.	PASS	.	GT	0/0	./.	./.	0/0	0/0	./.	./.	./.	0/0	./.	./.	./.	./.	./.	./.	1/1	./.	./.	./.	./.	0/0	./.	./.	./.	./.	./.	./.	1/1	0/0	./.	./.	1/1	0/0	0/0	0/0	./.	./.	./.	./.	./.	0/0	./.	./.	./.	0/0	./.	./.	./.	./.
607	26920	S1_5644511	C	T	.	PASS	.	GT	0/0	./.	./.	0/0	0/0	./.	./.	./.	0/0	./.	./.	./.	./.	./.	./.	0/0	./.	./.	./.	./.	0/0	./.	./.	./.	./.	./.	./.	0/0	0/0	./.	./.	1/1	0/0	0/0	0/0	./.	./.	./.	./.	./.	0/0	./.	./.	./.	0/0	./.	./.	./.	./.
607	27848	S1_5645439	A	T	.	PASS	.	GT	./.	./.	./.	./.	./.	0/0	./.	./.	./.	./.	./.	./.	0/0	./.	./.	./.	./.	./.	./.	./.	./.	./.	./.	./.	./.	./.	./.	./.	1/1	1/1	./.	./.	./.	./.	./.	./.	./.	0/0	./.	./.	./.	./.	./.	./.	./.	./.	./.	0/0	0/0
607	27886	S1_5645477	C	T	.	PASS	.	GT	./.	./.	./.	./.	./.	0/0	./.	./.	./.	./.	./.	./.	0/0	./.	./.	./.	./.	./.	./.	./.	./.	./.	./.	./.	./.	./.	./.	./.	1/1	1/1	./.	./.	./.	./.	./.	./.	./.	0/0	./.	./.	./.	./.	./.	./.	./.	./.	./.	0/0	0/0
607	27896	S1_5645487	T	C	.	PASS	.	GT	./.	./.	./.	./.	./.	0/0	./.	./.	./.	./.	./.	./.	0/0	./.	./.	./.	./.	./.	./.	./.	./.	./.	./.	./.	./.	./.	./.	./.	1/1	1/1	./.	./.	./.	./.	./.	./.	./.	0/0	./.	./.	./.	./.	./.	./.	./.	./.	./.	0/0	0/0
609	7978	S1_5662516	A	G	.	PASS	.	GT	./.	./.	./.	./.	./.	./.	1/1	./.	./.	./.	./.	./.	./.	0/0	./.	./.	./.	1/1	0/0	0/0	./.	0/0	./.	0/0	0/0	./.	1/1	./.	./.	./.	./.	./.	./.	1/1	./.	./.	./.	./.	./.	./.	./.	./.	1/1	./.	./.	1/1	./.	./.	./.
609	8785	S1_5663323	C	A	.	PASS	.	GT	0/0	0/0	0/0	0/0	0/0	0/0	0/0	0/0	0/0	0/0	0/0	./.	0/0	0/0	0/0	./.	./.	0/0	0/0	0/0	1/1	0/0	0/0	0/0	0/0	0/0	0/0	./.	0/0	1/1	./.	./.	0/0	0/0	0/0	0/0	0/0	0/0	0/0	0/0	0/0	0/0	0/0	0/0	0/0	0/0	0/0	0/0	0/0
609	8834	S1_5663372	G	C	.	PASS	.	GT	0/0	0/0	0/0	0/0	0/0	0/0	0/0	0/0	0/0	0/0	0/0	./.	0/0	1/1	0/0	./.	./.	0/0	0/0	0/0	0/0	0/0	0/0	0/0	0/0	0/0	0/0	./.	0/0	0/0	./.	./.	0/0	0/0	0/0	0/0	0/0	0/0	0/0	0/0	0/0	0/0	0/0	0/0	0/0	0/0	0/0	0/0	0/0
609	9798	S1_5664336	A	G	.	PASS	.	GT	./.	0/0	./.	./.	0/0	0/0	0/0	./.	0/0	./.	0/0	./.	0/0	0/0	./.	./.	./.	0/0	./.	1/1	./.	0/0	0/0	1/1	0/0	0/0	./.	./.	./.	0/0	./.	./.	0/0	0/0	0/0	0/0	0/0	0/0	0/0	./.	./.	./.	0/0	./.	0/0	0/0	./.	0/0	0/0
609	9831	S1_5664369	C	T	.	PASS	.	GT	./.	0/0	./.	./.	0/0	0/0	0/0	./.	0/0	./.	0/0	./.	0/0	0/0	./.	./.	./.	0/0	./.	0/0	./.	1/1	0/0	0/0	0/0	0/0	./.	./.	./.	0/0	./.	./.	0/0	0/0	0/0	0/0	0/0	0/0	0/0	./.	./.	./.	0/0	./.	0/0	0/0	./.	0/0	0/0
609	9837	S1_5664375	C	G	.	PASS	.	GT	./.	0/0	./.	./.	0/0	0/0	0/0	./.	0/0	./.	0/0	./.	0/0	1/1	./.	./.	./.	0/0	./.	0/0	./.	1/1	0/0	0/0	0/0	0/0	./.	./.	./.	1/1	./.	./.	0/0	0/0	0/0	0/0	0/0	0/0	0/0	./.	./.	./.	0/0	./.	0/0	0/0	./.	0/0	0/0
614	239	S1_5720613	A	G	.	PASS	.	GT	./.	./.	./.	0/0	./.	./.	./.	./.	./.	./.	./.	0/0	./.	./.	./.	./.	./.	./.	./.	./.	./.	0/0	./.	./.	./.	./.	./.	./.	./.	./.	1/1	./.	./.	./.	./.	./.	./.	./.	./.	./.	./.	./.	./.	./.	./.	./.	./.	./.	./.
614	276	S1_5720650	G	T	.	PASS	.	GT	./.	./.	./.	1/1	./.	./.	./.	./.	./.	./.	./.	0/0	./.	./.	./.	./.	./.	./.	./.	./.	./.	1/1	./.	./.	./.	./.	./.	./.	./.	./.	0/0	./.	./.	./.	./.	./.	./.	./.	./.	./.	./.	./.	./.	./.	./.	./.	./.	./.	./.
614	283	S1_5720657	A	G	.	PASS	.	GT	./.	./.	./.	0/0	./.	./.	./.	./.	./.	./.	./.	0/0	./.	./.	./.	./.	./.	./.	./.	./.	./.	0/0	./.	./.	./.	./.	./.	./.	./.	./.	1/1	./.	./.	./.	./.	./.	./.	./.	./.	./.	./.	./.	./.	./.	./.	./.	./.	./.	./.
614	408	S1_5720782	A	T	.	PASS	.	GT	./.	./.	./.	./.	./.	./.	./.	./.	./.	./.	./.	0/0	./.	./.	./.	0/0	./.	./.	./.	./.	./.	./.	./.	./.	./.	./.	./.	0/0	./.	./.	1/1	./.	./.	./.	./.	./.	./.	./.	./.	./.	./.	./.	./.	./.	./.	./.	./.	./.	./.
614	409	S1_5720783	T	G	.	PASS	.	GT	./.	./.	./.	./.	./.	./.	./.	./.	./.	./.	./.	0/0	./.	./.	./.	0/0	./.	./.	./.	./.	./.	./.	./.	./.	./.	./.	./.	0/0	./.	./.	1/1	./.	./.	./.	./.	./.	./.	./.	./.	./.	./.	./.	./.	./.	./.	./.	./.	./.	./.
614	410	S1_5720784	A	C,T	.	PASS	.	GT	./.	./.	./.	./.	./.	./.	./.	./.	./.	./.	./.	1/1	./.	./.	./.	0/0	./.	./.	./.	./.	./.	./.	./.	./.	./.	./.	./.	0/0	./.	./.	2/2	./.	./.	./.	./.	./.	./.	./.	./.	./.	./.	./.	./.	./.	./.	./.	./.	./.	./.
614	411	S1_5720785	A	C	.	PASS	.	GT	./.	./.	./.	./.	./.	./.	./.	./.	./.	./.	./.	0/0	./.	./.	./.	0/0	./.	./.	./.	./.	./.	./.	./.	./.	./.	./.	./.	0/0	./.	./.	1/1	./.	./.	./.	./.	./.	./.	./.	./.	./.	./.	./.	./.	./.	./.	./.	./.	./.	./.
614	457	S1_5720831	G	T	.	PASS	.	GT	./.	./.	./.	./.	./.	./.	./.	./.	./.	./.	./.	1/1	./.	./.	./.	0/0	./.	./.	./.	./.	./.	./.	./.	./.	./.	./.	./.	0/0	./.	./.	0/0	./.	./.	./.	./.	./.	./.	./.	./.	./.	./.	./.	./.	./.	./.	./.	./.	./.	./.
614	458	S1_5720832	T	G	.	PASS	.	GT	./.	./.	./.	./.	./.	./.	./.	./.	./.	./.	./.	0/0	./.	./.	./.	0/0	./.	./.	./.	./.	./.	./.	./.	./.	./.	./.	./.	0/0	./.	./.	1/1	./.	./.	./.	./.	./.	./.	./.	./.	./.	./.	./.	./.	./.	./.	./.	./.	./.	./.
614	783	S1_5721157	T	C	.	PASS	.	GT	./.	0/0	./.	0/0	0/0	0/0	./.	./.	0/0	0/0	0/0	./.	0/0	./.	./.	./.	./.	./.	1/1	0/0	1/1	0/0	./.	./.	./.	0/0	./.	./.	./.	1/1	./.	0/0	./.	./.	0/0	./.	./.	0/0	./.	./.	0/0	0/0	./.	0/0	./.	0/0	0/0	0/0	0/0
614	786	S1_5721160	T	G	.	PASS	.	GT	./.	0/0	./.	0/0	0/0	0/0	./.	./.	0/0	0/0	0/0	./.	0/0	./.	./.	./.	./.	./.	1/1	0/0	1/1	0/0	./.	./.	./.	0/0	./.	./.	./.	0/0	./.	0/0	./.	./.	0/0	./.	./.	0/0	./.	./.	0/0	0/0	./.	0/0	./.	0/0	0/0	0/0	0/0
614	794	S1_5721168	T	C	.	PASS	.	GT	./.	0/0	./.	0/0	0/0	0/0	./.	./.	0/0	0/0	0/0	./.	0/0	./.	./.	./.	./.	./.	0/0	0/0	0/0	0/0	./.	./.	./.	0/0	./.	./.	./.	0/0	./.	1/1	./.	./.	0/0	./.	./.	0/0	./.	./.	0/0	0/0	./.	0/0	./.	0/0	0/0	0/0	0/0
614	802	S1_5721176	G	A	.	PASS	.	GT	./.	0/0	./.	0/0	0/0	0/0	./.	./.	0/0	0/0	0/0	./.	0/0	./.	./.	./.	./.	./.	0/0	0/0	0/0	0/0	./.	./.	./.	0/0	./.	./.	./.	0/0	./.	1/1	./.	./.	0/0	./.	./.	0/0	./.	./.	0/0	0/0	./.	0/0	./.	0/0	0/0	0/0	0/0
614	818	S1_5721192	G	A	.	PASS	.	GT	./.	0/0	./.	0/0	0/0	0/0	./.	./.	0/0	0/0	0/0	./.	0/0	./.	./.	./.	./.	./.	0/0	0/0	0/0	0/0	./.	./.	./.	0/0	./.	./.	./.	0/0	./.	1/1	./.	./.	0/0	./.	./.	0/0	./.	./.	0/0	0/0	./.	0/0	./.	0/0	0/0	0/0	0/0
614	1571	S1_5721945	A	.	.	PASS	.	GT	0/0	./.	0/0	0/0	./.	0/0	0/0	./.	0/0	0/0	0/0	./.	0/0	./.	0/0	./.	./.	./.	0/0	0/0	0/0	0/0	0/0	./.	0/0	0/0	0/0	./.	0/0	0/0	./.	0/0	0/0	0/0	0/0	0/0	0/0	0/0	0/0	0/0	0/0	./.	0/0	./.	0/0	0/0	0/0	./.	./.
614	1573	S1_5721947	G	A	.	PASS	.	GT	0/0	./.	0/0	0/0	./.	0/0	0/0	./.	0/0	0/0	0/0	./.	0/0	./.	0/0	./.	./.	./.	0/0	0/0	0/0	0/0	0/0	./.	1/1	1/1	1/1	./.	1/1	0/0	./.	0/0	0/0	0/0	0/0	0/0	0/0	0/0	0/0	1/1	0/0	./.	0/0	./.	0/0	1/1	0/0	./.	./.
614	1576	S1_5721950	T	A	.	PASS	.	GT	0/0	./.	0/0	0/0	./.	0/0	0/0	./.	0/0	0/0	0/0	./.	0/0	./.	0/0	./.	./.	./.	0/0	0/0	0/0	0/0	0/0	./.	0/0	0/0	0/0	./.	0/0	0/0	./.	1/1	0/0	0/0	0/0	0/0	0/0	0/0	0/0	0/0	0/0	./.	0/0	./.	0/0	0/0	0/0	./.	./.
614	1588	S1_5721962	T	A	.	PASS	.	GT	0/0	./.	0/0	0/0	./.	0/0	0/0	./.	0/0	0/0	0/0	./.	0/0	./.	0/0	./.	./.	./.	1/1	0/0	0/0	0/0	0/0	./.	0/0	0/0	0/0	./.	0/0	0/0	./.	0/0	0/0	0/0	0/0	0/0	0/0	0/0	0/0	0/0	0/0	./.	0/0	./.	0/0	0/0	0/0	./.	./.
614	1596	S1_5721970	C	T	.	PASS	.	GT	0/0	./.	0/0	0/0	./.	0/0	0/0	./.	0/0	0/0	0/0	./.	0/0	./.	0/0	./.	./.	./.	0/0	0/0	0/0	0/0	0/0	./.	0/0	0/0	0/0	./.	0/0	0/0	./.	1/1	0/0	0/0	0/0	0/0	0/0	0/0	0/0	0/0	0/0	./.	0/0	./.	0/0	0/0	0/0	./.	./.
614	1607	S1_5721981	A	T	.	PASS	.	GT	0/0	./.	0/0	0/0	./.	0/0	0/0	./.	0/0	0/0	0/0	./.	0/0	./.	0/0	./.	./.	./.	0/0	0/0	0/0	0/0	0/0	./.	0/0	0/0	0/0	./.	0/0	0/0	./.	1/1	0/0	0/0	0/0	0/0	0/0	0/0	0/0	0/0	0/0	./.	0/0	./.	0/0	0/0	0/0	./.	./.
614	1917	S1_5722291	G	A	.	PASS	.	GT	0/0	0/0	./.	0/0	0/0	0/0	./.	0/0	0/0	0/0	./.	./.	0/0	1/1	./.	0/0	./.	./.	0/0	0/0	0/0	0/0	0/0	0/0	1/1	0/0	0/0	./.	0/0	0/0	./.	0/0	0/0	0/0	0/0	0/0	0/0	0/0	./.	./.	1/0	0/0	./.	0/0	0/0	0/0	./.	0/0	0/0
614	2446	S1_5722820	A	T	.	PASS	.	GT	0/0	0/0	0/0	0/0	0/0	0/0	0/0	0/0	0/0	./.	0/0	./.	0/0	0/0	0/0	./.	./.	0/0	0/0	0/0	0/0	0/0	0/1	0/0	0/0	./.	./.	./.	./.	0/0	0/0	./.	0/0	0/0	0/0	0/0	0/1	0/0	0/0	./.	0/0	0/0	0/0	0/0	0/0	./.	0/0	./.	0/0
614	2449	S1_5722823	C	T,G	.	PASS	.	GT	0/1	0/2	0/1	0/0	0/1	0/2	0/0	0/2	0/0	./.	0/1	./.	0/1	0/0	0/0	./.	./.	0/0	0/0	0/0	0/1	0/0	0/2	./.	0/0	./.	./.	./.	./.	0/0	0/0	./.	./.	0/2	0/0	0/1	0/1	0/0	0/1	./.	0/1	./.	0/1	0/1	0/1	./.	1/1	./.	./.
614	2451	S1_5722825	C	T	.	PASS	.	GT	0/0	0/0	0/0	0/0	0/0	0/0	0/0	0/0	0/0	./.	0/0	./.	0/0	0/0	0/0	./.	./.	0/0	0/0	0/0	0/1	0/0	0/0	0/0	0/0	./.	./.	./.	./.	0/1	0/0	./.	0/0	0/0	0/0	0/1	0/0	0/0	0/0	./.	0/0	0/0	0/0	0/0	0/0	./.	0/0	./.	0/0
614	2459	S1_5722833	C	T	.	PASS	.	GT	0/0	0/0	0/0	0/0	0/0	0/0	0/0	0/0	0/0	./.	0/0	./.	0/0	0/0	0/0	./.	./.	0/0	0/0	0/0	0/0	0/0	0/0	0/0	0/0	./.	./.	./.	./.	0/0	1/1	./.	0/0	0/0	0/0	0/0	0/0	0/0	0/0	./.	0/0	0/0	0/0	0/0	0/0	./.	0/0	./.	0/0
614	2469	S1_5722843	G	T	.	PASS	.	GT	0/0	0/0	0/0	0/0	0/0	0/0	0/0	0/0	0/0	./.	0/0	./.	0/0	1/1	0/0	./.	./.	1/1	0/0	0/0	0/0	0/0	0/0	0/0	1/1	./.	./.	./.	./.	0/0	0/0	./.	0/0	0/0	0/0	0/0	0/0	0/0	0/0	./.	0/0	0/0	0/0	0/0	0/0	./.	0/0	./.	0/0
614	2507	S1_5722881	G	A	.	PASS	.	GT	0/0	0/0	0/0	0/0	0/0	0/0	0/0	0/0	0/0	./.	0/0	./.	0/0	0/0	0/0	./.	./.	0/0	0/0	0/0	0/0	1/1	0/0	0/0	0/0	./.	./.	./.	./.	0/0	0/0	./.	0/0	0/0	0/0	0/0	0/0	0/0	0/0	./.	0/0	0/0	0/0	0/0	0/0	./.	0/0	./.	0/0
614	2535	S1_5722909	C	T	.	PASS	.	GT	0/0	0/0	0/0	0/0	0/0	0/0	0/0	0/0	0/0	0/0	0/0	1/1	0/0	./.	0/0	./.	1/1	0/0	0/0	0/0	0/0	0/0	0/0	0/0	0/0	./.	./.	./.	./.	0/0	0/1	1/1	0/0	0/0	0/0	0/0	0/0	0/0	0/0	./.	0/0	0/0	0/0	0/0	0/0	./.	0/0	./.	0/0
614	2540	S1_5722914	G	A	.	PASS	.	GT	0/0	0/0	0/0	0/0	0/0	0/0	0/0	0/0	0/0	0/0	0/0	0/0	0/0	./.	0/0	./.	0/0	0/0	0/0	0/0	0/0	0/0	0/0	0/0	0/0	./.	./.	./.	./.	1/1	0/0	0/0	0/0	0/0	0/0	0/0	0/0	0/0	0/0	./.	0/0	0/0	0/0	0/0	0/0	./.	0/0	./.	0/0
614	2543	S1_5722917	C	G	.	PASS	.	GT	0/0	0/0	0/0	0/0	0/0	0/0	0/0	0/0	0/0	0/0	0/0	0/0	0/0	./.	0/0	./.	0/0	1/1	0/0	0/0	0/0	0/0	0/0	0/0	0/0	./.	./.	./.	./.	0/0	0/0	0/0	0/0	0/0	0/0	0/0	0/0	0/0	0/0	./.	0/0	0/0	0/0	0/0	0/0	./.	0/0	./.	0/0
614	2553	S1_5722927	C	T,A	.	PASS	.	GT	0/0	0/0	0/0	0/0	0/0	0/0	0/0	0/0	0/0	0/0	0/0	2/0	0/0	./.	0/0	./.	0/0	0/0	0/0	0/0	0/0	0/0	0/0	0/0	0/0	./.	./.	./.	./.	0/0	0/0	1/1	0/0	0/0	0/0	0/0	0/0	0/0	0/0	./.	0/0	0/0	0/0	0/0	0/0	./.	0/0	./.	0/0
614	2559	S1_5722933	A	T	.	PASS	.	GT	0/0	0/0	0/0	0/0	0/0	0/0	0/0	0/0	0/0	0/0	0/0	0/0	0/0	./.	0/0	./.	0/0	0/0	0/0	0/0	0/0	0/0	0/0	0/0	0/0	./.	./.	./.	./.	0/0	0/1	0/0	0/0	0/0	0/0	0/0	0/0	0/0	0/0	./.	0/0	0/0	0/0	0/0	0/0	./.	0/0	./.	0/0
614	2565	S1_5722939	A	T	.	PASS	.	GT	0/0	0/0	0/0	0/0	0/0	0/0	0/0	0/0	0/0	0/0	0/0	0/0	0/0	./.	0/0	./.	0/0	0/0	0/0	0/0	0/0	0/0	0/0	0/0	0/0	./.	./.	./.	./.	0/0	0/1	0/0	0/0	0/0	0/0	0/0	0/0	0/0	0/0	./.	0/0	0/0	0/0	0/0	0/0	./.	0/0	./.	0/0
614	2573	S1_5722947	A	C	.	PASS	.	GT	0/0	0/0	0/0	0/0	0/0	0/0	0/0	0/0	0/0	0/0	0/0	0/0	0/0	./.	0/0	./.	0/0	0/0	0/0	0/0	0/0	0/0	0/0	0/0	0/0	./.	./.	./.	./.	0/0	0/1	0/0	0/0	0/0	0/0	0/0	0/0	0/0	0/0	./.	0/0	0/0	0/0	0/0	0/0	./.	0/0	./.	0/0
614	2575	S1_5722949	G	A	.	PASS	.	GT	0/0	0/0	0/0	0/0	0/0	0/0	0/0	0/0	0/0	0/0	0/0	1/0	0/0	./.	0/0	./.	0/0	0/0	0/0	0/0	0/0	0/0	0/0	0/0	0/0	./.	./.	./.	./.	0/0	0/0	1/1	0/0	0/0	0/0	0/0	0/0	0/0	0/0	./.	0/0	0/0	0/0	0/0	0/0	./.	0/0	./.	0/0
614	2579	S1_5722953	A	G	.	PASS	.	GT	0/0	0/0	0/0	0/0	0/0	0/0	0/0	0/0	0/0	0/0	0/0	0/0	0/0	./.	0/0	./.	1/1	0/0	0/0	0/0	0/0	0/0	0/0	0/0	0/0	./.	./.	./.	./.	0/0	0/0	0/0	0/0	0/0	0/0	0/0	0/0	0/0	0/0	./.	0/0	0/0	0/0	0/0	0/0	./.	0/0	./.	0/0
614	2585	S1_5722959	A	C	.	PASS	.	GT	0/0	0/0	0/0	0/0	0/0	0/0	0/0	0/0	0/0	0/0	0/0	0/0	0/0	./.	1/1	./.	0/0	0/0	1/1	0/0	1/1	0/0	0/0	0/0	0/0	./.	./.	./.	./.	1/1	0/0	0/0	0/0	0/0	0/0	0/0	0/0	0/1	0/0	./.	0/0	0/0	0/0	0/0	0/0	./.	0/0	./.	0/0
615	24634	S1_5748189	C	T	.	PASS	.	GT	./.	./.	./.	./.	0/0	0/0	1/1	0/0	./.	0/0	1/1	./.	./.	./.	./.	./.	./.	./.	./.	./.	./.	./.	0/0	0/0	./.	0/1	./.	./.	./.	0/0	./.	./.	./.	./.	0/1	0/0	./.	./.	./.	0/0	./.	./.	./.	0/0	0/1	./.	./.	0/0	1/1
615	24654	S1_5748209	N	NA	.	PASS	.	GT	./.	./.	./.	./.	0/0	0/0	1/1	0/0	./.	0/0	1/1	./.	./.	./.	./.	./.	./.	./.	./.	./.	./.	./.	0/0	0/0	./.	0/1	./.	./.	./.	0/0	./.	./.	./.	./.	0/1	0/0	./.	./.	./.	0/0	./.	./.	./.	0/0	0/1	./.	./.	0/0	1/1
615	24662	S1_5748217	A	G	.	PASS	.	GT	./.	./.	./.	./.	0/0	0/0	1/1	0/0	./.	0/0	1/1	./.	./.	./.	./.	./.	./.	./.	./.	./.	./.	./.	0/0	0/0	./.	0/1	./.	./.	./.	1/1	./.	./.	./.	./.	0/1	0/0	./.	./.	./.	1/1	./.	./.	./.	0/0	0/1	./.	./.	0/0	1/1
615	24686	S1_5748241	NG	N	.	PASS	.	GT	./.	./.	./.	./.	0/0	0/0	1/1	0/0	./.	0/0	1/1	./.	./.	./.	./.	./.	./.	./.	./.	./.	./.	./.	0/0	0/0	./.	1/0	./.	./.	./.	0/0	./.	./.	./.	./.	1/0	0/0	./.	./.	./.	0/0	./.	./.	./.	0/0	1/0	./.	./.	0/0	1/1
615	25784	S1_5749339	T	.	.	PASS	.	GT	0/0	0/0	0/0	0/0	0/0	0/0	0/0	0/0	0/0	0/0	0/0	0/0	0/0	0/0	0/0	0/0	0/0	0/0	0/0	0/0	0/0	0/0	0/0	0/0	0/0	0/0	0/0	0/0	0/0	0/0	0/0	./.	0/0	0/0	0/0	0/0	0/0	0/0	0/0	0/0	0/0	0/0	0/0	0/0	0/0	0/0	0/0	0/0	0/0
615	25823	S1_5749378	A	T	.	PASS	.	GT	0/0	0/0	0/0	0/0	0/0	0/0	0/0	0/0	0/0	0/0	0/0	1/1	0/0	0/0	0/0	1/1	1/1	0/0	0/0	0/0	0/0	0/0	0/0	0/0	0/0	0/0	0/0	1/1	0/0	0/0	1/1	./.	0/0	0/0	0/0	0/0	0/0	0/0	0/0	0/0	0/0	0/0	0/0	0/0	0/0	0/0	0/0	0/0	0/0
615	25829	S1_5749384	C	T	.	PASS	.	GT	0/0	0/0	0/0	0/0	0/0	0/0	0/0	0/0	0/0	0/0	0/0	1/1	0/0	0/0	0/0	1/1	1/1	0/0	0/0	0/0	0/0	0/0	0/0	0/0	0/0	0/0	0/0	1/1	0/0	0/0	1/1	./.	0/0	0/0	0/0	0/0	0/0	0/0	0/0	0/0	0/0	0/0	0/0	0/0	0/0	0/0	0/0	0/0	0/0
615	25831	S1_5749386	T	C	.	PASS	.	GT	0/0	0/0	0/0	0/0	0/0	0/0	0/0	0/0	0/0	0/0	0/0	0/0	0/0	0/0	1/0	0/0	./.	0/0	0/0	0/0	0/0	0/0	0/0	0/0	0/0	0/0	0/0	0/0	0/0	0/0	0/0	./.	0/0	0/0	0/0	0/0	0/0	0/0	0/0	0/0	0/0	0/0	0/0	0/0	0/0	0/0	0/0	0/0	0/0
615	25841	S1_5749396	T	A	.	PASS	.	GT	0/0	0/0	0/0	0/0	0/0	0/0	1/0	0/0	0/0	0/0	0/0	0/0	0/0	0/0	0/0	0/0	./.	0/0	0/0	0/0	0/0	0/0	0/0	0/0	0/0	0/0	0/0	0/0	0/0	0/0	0/0	./.	0/0	0/0	0/0	0/0	0/0	0/0	0/0	0/0	0/0	0/0	0/0	0/0	0/0	0/0	0/0	0/0	0/0
615	25844	S1_5749399	T	A	.	PASS	.	GT	0/0	0/0	0/0	0/0	0/0	0/0	0/0	1/0	0/0	0/0	0/0	0/0	0/0	0/0	1/0	0/0	./.	0/0	0/0	0/0	0/0	0/0	0/0	0/0	0/0	0/0	0/0	0/0	0/0	0/0	0/0	./.	0/0	0/0	0/0	0/0	0/0	0/0	0/0	0/0	0/0	0/0	0/0	0/0	0/0	0/0	0/0	0/0	0/0
615	25864	S1_5749419	A	T	.	PASS	.	GT	0/0	0/0	0/0	0/0	0/0	0/0	0/0	0/0	0/0	0/0	0/0	0/0	0/0	0/0	0/0	0/0	0/0	0/0	0/0	0/0	0/0	0/0	0/0	0/0	0/0	0/0	0/0	0/0	0/0	0/0	0/1	0/0	0/0	0/0	0/0	0/0	0/0	0/0	0/0	0/0	0/0	0/0	0/0	0/0	0/0	0/0	0/0	0/0	0/0
615	25875	S1_5749430	C	A	.	PASS	.	GT	0/0	0/0	0/0	0/0	0/0	0/0	0/0	0/0	0/0	0/0	0/0	0/0	0/0	0/0	0/0	0/0	0/0	0/0	0/0	0/0	0/0	0/0	0/0	0/0	0/0	0/0	0/0	0/0	0/0	0/0	0/0	1/1	0/0	0/0	0/0	0/0	0/0	0/0	0/0	0/0	0/0	0/0	0/0	0/0	0/0	0/0	0/0	0/0	0/0
615	25884	S1_5749439	A	G	.	PASS	.	GT	0/0	0/0	0/0	0/0	0/1	0/0	0/0	0/0	0/0	0/0	0/0	0/0	0/0	0/0	0/0	0/0	1/1	0/0	0/0	0/0	0/0	0/0	0/0	0/0	0/0	0/0	0/0	0/0	0/0	0/0	0/0	0/0	0/0	0/0	0/0	0/0	0/0	0/0	0/0	0/0	0/0	0/0	0/0	0/0	0/0	0/0	0/0	0/0	0/0
615	26034	S1_5749589	T	C	.	PASS	.	GT	0/0	0/0	0/0	0/0	0/0	0/0	0/0	0/0	0/0	0/0	0/0	./.	0/0	1/1	0/0	./.	./.	1/1	0/0	0/0	0/0	0/0	0/0	0/0	1/1	0/0	0/0	./.	0/0	0/0	./.	./.	0/0	0/0	0/0	0/0	0/0	0/0	0/0	0/0	0/0	0/0	0/0	0/0	0/0	0/0	0/0	0/0	0/0
615	26038	S1_5749593	T	A	.	PASS	.	GT	0/0	0/0	1/0	0/0	0/0	0/0	0/0	0/0	0/0	0/0	0/0	./.	0/0	0/0	0/0	./.	./.	0/0	0/0	0/0	0/0	0/0	0/0	0/0	0/0	0/0	0/0	./.	0/0	0/0	./.	./.	0/0	0/0	0/0	0/0	0/0	0/0	0/0	0/0	0/0	0/0	0/0	0/0	0/0	0/0	0/0	0/0	0/0
615	26043	S1_5749598	G	.	.	PASS	.	GT	0/0	0/0	0/0	0/0	0/0	0/0	0/0	0/0	0/0	0/0	0/0	./.	0/0	0/0	0/0	./.	./.	0/0	0/0	0/0	0/0	0/0	0/0	0/0	0/0	0/0	0/0	./.	0/0	0/0	./.	./.	0/0	0/0	0/0	0/0	0/0	0/0	0/0	0/0	0/0	0/0	0/0	0/0	0/0	0/0	0/0	0/0	0/0
615	35292	S1_5758847	A	.	.	PASS	.	GT	0/0	0/0	0/0	0/0	0/0	0/0	0/0	0/0	0/0	0/0	0/0	0/0	0/0	0/0	0/0	0/0	0/0	0/0	0/0	0/0	0/0	0/0	0/0	0/0	0/0	0/0	0/0	0/0	0/0	0/0	0/0	0/0	0/0	0/0	0/0	0/0	0/0	0/0	0/0	0/0	0/0	0/0	0/0	0/0	0/0	0/0	0/0	0/0	0/0
615	35305	S1_5758860	T	G	.	PASS	.	GT	0/0	0/0	0/0	0/0	0/0	0/0	0/0	0/0	0/0	0/0	0/0	0/0	0/0	0/0	0/0	0/0	0/0	0/0	0/0	0/0	0/0	0/0	0/0	0/0	0/0	0/0	0/0	0/0	0/0	0/0	1/1	0/0	0/0	0/0	0/0	0/0	0/0	0/0	0/0	0/0	0/0	0/0	0/0	0/0	0/0	0/0	0/0	0/0	0/0
615	35320	S1_5758875	T	C	.	PASS	.	GT	0/0	0/0	0/0	0/0	0/0	0/0	0/0	0/0	0/0	0/0	0/0	0/0	0/0	0/0	0/0	0/0	1/1	0/0	0/0	0/0	0/0	0/0	0/0	0/0	0/0	0/0	0/0	0/0	0/0	0/0	0/0	0/0	0/0	0/0	0/0	0/0	0/0	0/0	0/0	0/0	0/0	0/0	0/0	0/0	0/0	0/0	0/0	0/0	0/0
615	35330	S1_5758885	T	G	.	PASS	.	GT	0/0	0/0	0/0	0/0	0/0	0/0	0/0	0/0	0/0	0/0	0/0	0/0	0/0	0/0	0/0	0/0	1/1	0/0	0/0	0/0	0/0	0/0	0/0	0/0	0/0	0/0	0/0	0/0	0/0	0/0	0/0	0/0	0/0	0/0	0/0	0/0	0/0	0/0	0/0	0/0	0/0	0/0	0/0	0/0	0/0	0/0	0/0	0/0	0/0
615	35338	S1_5758893	A	G	.	PASS	.	GT	0/0	0/0	0/0	0/0	0/0	0/0	0/0	0/0	0/0	0/0	0/0	1/1	0/0	0/0	0/0	0/0	0/0	0/0	0/0	0/0	0/0	0/0	0/0	0/0	0/0	0/0	0/0	0/0	0/0	0/0	0/0	0/0	0/0	0/0	0/0	0/0	0/0	0/0	0/0	0/0	0/0	0/0	0/0	0/0	0/0	0/0	0/0	0/0	0/0
615	35416	S1_5758971	C	T	.	PASS	.	GT	0/0	0/0	0/0	0/0	0/0	0/0	0/0	0/0	0/0	0/0	0/0	1/1	0/0	0/0	0/0	1/1	./.	0/0	0/0	0/0	0/0	0/0	0/0	0/0	0/0	0/0	0/0	1/1	0/0	0/0	1/1	1/1	0/0	0/0	0/0	0/0	0/0	0/0	0/0	0/0	0/0	0/0	0/0	0/0	0/0	0/0	0/0	0/0	0/0
615	35420	S1_5758975	G	C,A	.	PASS	.	GT	0/0	0/0	0/0	0/0	0/0	0/0	0/0	0/0	0/0	0/0	0/0	0/0	0/0	0/0	0/0	1/1	./.	0/0	0/0	0/0	0/0	0/0	0/0	0/0	0/0	0/0	0/0	1/1	0/0	0/0	2/2	0/0	0/0	0/0	0/0	0/0	0/0	0/0	0/0	0/0	0/0	0/0	0/0	0/0	0/0	0/0	0/0	0/0	0/0
615	35430	S1_5758985	A	G	.	PASS	.	GT	0/0	0/0	0/0	0/0	0/0	0/0	0/0	0/0	0/0	0/0	0/0	0/0	0/0	0/0	0/0	0/0	./.	0/0	0/0	0/0	0/0	0/0	0/0	0/0	0/0	0/0	0/0	0/0	0/0	0/0	0/0	1/1	0/0	0/0	0/0	0/0	0/0	0/0	0/0	0/0	0/0	0/0	0/0	0/0	0/0	0/0	0/0	0/0	0/0
615	35433	S1_5758988	C	A	.	PASS	.	GT	0/0	0/0	0/0	0/0	0/0	0/0	0/0	0/0	0/0	0/0	0/0	0/0	0/0	0/0	0/0	0/0	./.	0/0	0/0	0/0	0/0	0/0	0/0	0/0	0/0	0/0	0/0	1/1	0/0	0/0	0/0	0/0	0/0	0/0	0/0	0/0	0/0	0/0	0/0	0/0	0/0	0/0	0/0	0/0	0/0	0/0	0/0	0/0	0/0
615	35453	S1_5759008	T	C	.	PASS	.	GT	0/0	0/0	0/0	0/0	0/0	0/0	0/0	0/0	0/0	0/0	0/0	0/0	0/0	0/0	0/0	0/0	./.	0/0	0/0	0/0	0/0	0/0	0/0	0/0	0/0	0/0	0/0	0/0	0/0	0/0	0/0	0/0	0/0	0/0	0/0	0/0	0/0	1/0	0/0	0/0	0/0	0/0	0/0	1/0	0/0	0/0	0/0	0/0	0/0
615	35454	S1_5759009	G	A	.	PASS	.	GT	0/0	0/0	0/0	0/0	0/0	0/0	0/0	0/0	0/0	0/0	0/0	1/1	0/0	0/0	0/0	1/1	./.	0/0	0/0	0/0	0/0	0/0	0/0	0/0	0/0	0/0	0/0	1/1	0/0	0/0	1/1	1/1	0/0	0/0	0/0	0/0	0/0	0/0	0/0	0/0	0/0	0/0	0/0	0/0	0/0	0/0	0/0	0/0	0/0
615	42071	S1_5765626	NT	N	.	PASS	.	GT	0/0	0/0	./.	0/0	./.	0/0	0/0	0/0	./.	./.	0/0	1/1	0/0	0/0	0/0	1/1	0/0	./.	./.	./.	0/0	0/0	./.	0/0	0/0	./.	./.	./.	0/0	0/0	1/1	0/0	0/0	./.	0/0	0/0	0/0	0/0	0/0	./.	0/0	./.	0/0	0/0	0/0	0/0	0/0	./.	./.
615	42106	S1_5765661	N	NT	.	PASS	.	GT	0/0	0/0	./.	0/0	./.	0/0	0/0	0/0	./.	./.	0/0	1/1	0/0	0/0	0/0	1/1	0/0	./.	./.	./.	0/0	0/0	./.	0/0	0/0	./.	./.	./.	0/0	0/0	1/1	0/0	0/0	./.	0/0	0/0	0/0	0/0	0/0	./.	0/0	./.	0/0	0/0	0/0	0/0	0/0	./.	./.
615	42111	S1_5765666	NT	N	.	PASS	.	GT	0/0	0/0	./.	0/0	./.	0/0	0/0	0/0	./.	./.	0/0	0/0	0/0	0/0	0/0	0/0	0/0	./.	./.	./.	0/0	0/0	./.	0/0	0/0	./.	./.	./.	0/0	0/0	1/1	0/0	0/0	./.	0/0	0/0	0/0	0/0	0/0	./.	0/0	./.	0/0	0/0	0/0	0/0	0/0	./.	./.
615	42125	S1_5765680	A	G	.	PASS	.	GT	0/0	0/0	./.	0/0	./.	0/0	0/0	0/0	./.	./.	0/0	0/0	0/0	0/0	0/0	0/0	0/0	./.	./.	./.	0/0	0/0	./.	0/0	0/0	./.	./.	./.	0/0	0/0	1/1	0/0	0/0	./.	0/0	0/0	0/0	0/0	0/0	./.	0/0	./.	0/0	0/0	0/0	0/0	0/0	./.	./.
615	42127	S1_5765682	N	NT	.	PASS	.	GT	0/0	0/0	./.	0/0	./.	0/0	0/0	0/0	./.	./.	0/0	0/0	0/0	0/0	0/0	0/0	0/0	./.	./.	./.	0/0	0/0	./.	0/0	0/0	./.	./.	./.	0/0	0/0	1/1	0/0	0/0	./.	0/0	0/0	0/0	0/0	0/0	./.	0/0	./.	0/0	0/0	0/0	0/0	0/0	./.	./.
617	862	S1_5773298	G	A	.	PASS	.	GT	./.	0/0	0/0	0/0	./.	0/0	./.	./.	0/0	./.	./.	./.	0/0	./.	./.	./.	./.	./.	1/1	./.	0/0	0/0	./.	./.	1/1	0/0	./.	./.	./.	0/0	./.	./.	0/0	0/0	./.	0/0	0/0	./.	0/0	0/0	0/0	./.	./.	0/0	0/0	./.	./.	./.	./.
617	866	S1_5773302	C	T	.	PASS	.	GT	./.	0/0	0/0	0/0	./.	0/0	./.	./.	0/0	./.	./.	./.	0/0	./.	./.	./.	./.	./.	1/1	./.	0/0	0/0	./.	./.	1/1	0/0	./.	./.	./.	0/0	./.	./.	0/0	0/0	./.	0/0	0/0	./.	0/0	0/0	0/0	./.	./.	0/0	0/0	./.	./.	./.	./.
617	1493	S1_5773929	G	C	.	PASS	.	GT	0/0	./.	./.	0/0	./.	0/0	./.	0/0	0/0	0/0	0/0	./.	0/0	0/0	0/0	./.	./.	./.	0/0	./.	0/0	0/0	./.	./.	0/0	0/0	./.	./.	./.	0/0	1/1	./.	./.	./.	./.	./.	0/0	0/0	./.	./.	0/0	./.	0/0	./.	0/0	./.	0/0	./.	./.
617	1874	S1_5774310	NA	N	.	PASS	.	GT	./.	./.	./.	./.	./.	./.	0/0	0/0	./.	./.	./.	./.	./.	1/1	./.	./.	./.	./.	./.	./.	0/0	0/0	./.	./.	1/1	0/0	./.	./.	./.	./.	./.	./.	./.	./.	./.	0/0	./.	0/0	./.	0/0	0/0	0/0	./.	0/0	./.	./.	./.	./.	./.
617	1875	S1_5774311	NG	N	.	PASS	.	GT	./.	./.	./.	./.	./.	./.	0/0	0/0	./.	./.	./.	./.	./.	1/1	./.	./.	./.	./.	./.	./.	0/0	0/0	./.	./.	1/1	0/0	./.	./.	./.	./.	./.	./.	./.	./.	./.	0/0	./.	0/0	./.	0/0	0/0	0/0	./.	0/0	./.	./.	./.	./.	./.
617	1888	S1_5774324	N	NA,NT	.	PASS	.	GT	./.	./.	./.	./.	./.	./.	0/0	0/0	./.	./.	./.	./.	./.	1/2	./.	./.	./.	./.	./.	./.	0/0	0/0	./.	./.	1/2	0/0	./.	./.	./.	./.	./.	./.	./.	./.	./.	0/0	./.	0/0	./.	0/0	0/0	0/0	./.	0/0	./.	./.	./.	./.	./.
617	1979	S1_5774415	A	T	.	PASS	.	GT	0/0	0/0	./.	0/0	./.	0/0	0/0	0/0	0/0	./.	0/0	./.	0/0	1/1	0/0	./.	./.	0/0	0/0	0/0	0/0	0/0	0/0	0/0	1/1	0/0	./.	./.	0/0	0/0	./.	./.	0/0	0/0	0/0	./.	0/0	0/0	0/0	0/0	0/0	0/0	0/0	0/0	0/0	./.	0/0	0/0	0/0
617	1981	S1_5774417	C	A	.	PASS	.	GT	0/0	0/0	./.	0/0	./.	0/0	0/0	0/0	0/0	./.	0/0	./.	0/0	1/1	0/0	./.	./.	0/0	0/0	0/0	0/0	0/0	0/0	0/0	1/1	0/0	./.	./.	0/0	0/0	./.	./.	0/0	0/0	0/0	./.	0/0	0/0	0/0	0/0	0/0	0/0	0/0	0/0	0/0	./.	0/0	0/0	0/0
624	15491	S1_5883775	G	C	.	PASS	.	GT	0/0	./.	./.	0/0	./.	0/0	./.	./.	./.	./.	./.	./.	1/1	0/0	1/1	./.	./.	0/0	0/0	./.	./.	./.	0/0	./.	./.	./.	1/1	./.	0/0	./.	./.	./.	0/0	./.	0/0	./.	0/0	0/0	./.	./.	0/0	0/0	./.	./.	./.	0/0	./.	./.	./.
624	15499	S1_5883783	A	G	.	PASS	.	GT	0/0	./.	./.	0/0	./.	0/0	./.	./.	./.	./.	./.	./.	0/0	0/0	0/0	./.	./.	0/0	0/1	./.	./.	./.	0/0	./.	./.	./.	0/0	./.	0/0	./.	./.	./.	0/0	./.	0/0	./.	0/0	0/0	./.	./.	0/0	0/0	./.	./.	./.	0/0	./.	./.	./.
624	15504	S1_5883788	A	C	.	PASS	.	GT	0/1	./.	./.	0/0	./.	0/0	./.	./.	./.	./.	./.	./.	1/1	1/1	1/1	./.	./.	0/0	1/1	./.	./.	./.	1/1	./.	./.	./.	1/1	./.	0/1	./.	./.	./.	1/1	./.	0/0	./.	0/0	0/0	./.	./.	0/0	0/0	./.	./.	./.	1/1	./.	./.	./.
624	15518	S1_5883802	T	A	.	PASS	.	GT	0/0	./.	./.	0/0	./.	0/0	./.	./.	./.	./.	./.	./.	0/0	0/0	0/0	./.	./.	0/0	1/0	./.	./.	./.	0/0	./.	./.	./.	0/0	./.	0/0	./.	./.	./.	0/0	./.	0/0	./.	0/0	0/0	./.	./.	0/0	0/0	./.	./.	./.	0/0	./.	./.	./.
624	15521	S1_5883805	T	C,G	.	PASS	.	GT	1/0	./.	./.	0/0	./.	0/0	./.	./.	./.	./.	./.	./.	2/2	1/1	2/2	./.	./.	0/0	./.	./.	./.	./.	1/1	./.	./.	./.	2/2	./.	1/0	./.	./.	./.	1/1	./.	0/0	./.	0/0	0/0	./.	./.	0/0	0/0	./.	./.	./.	1/1	./.	./.	./.
624	20046	S1_5888330	N	NG	.	PASS	.	GT	./.	./.	./.	./.	./.	./.	./.	0/0	./.	0/0	./.	./.	./.	./.	./.	./.	./.	./.	./.	./.	./.	./.	1/1	./.	./.	0/0	./.	./.	0/0	./.	./.	./.	./.	0/0	./.	./.	./.	./.	./.	./.	0/0	./.	./.	./.	./.	./.	./.	./.	./.
624	20052	S1_5888336	A	G	.	PASS	.	GT	./.	./.	./.	./.	./.	./.	./.	0/0	./.	0/0	./.	./.	./.	./.	./.	./.	./.	./.	./.	./.	./.	./.	1/1	./.	./.	0/0	./.	./.	0/0	./.	./.	./.	./.	0/0	./.	./.	./.	./.	./.	./.	0/0	./.	./.	./.	./.	./.	./.	./.	./.
624	20060	S1_5888344	A	G	.	PASS	.	GT	./.	./.	./.	./.	./.	./.	./.	0/0	./.	0/0	./.	./.	./.	./.	./.	./.	./.	./.	./.	./.	./.	./.	1/1	./.	./.	0/0	./.	./.	0/0	./.	./.	./.	./.	0/0	./.	./.	./.	./.	./.	./.	0/0	./.	./.	./.	./.	./.	./.	./.	./.
624	20086	S1_5888370	NG	N	.	PASS	.	GT	./.	./.	./.	./.	./.	./.	./.	0/0	./.	0/0	./.	./.	./.	./.	./.	./.	./.	./.	./.	./.	./.	./.	1/1	./.	./.	0/0	./.	./.	0/0	./.	./.	./.	./.	0/0	./.	./.	./.	./.	./.	./.	0/0	./.	./.	./.	./.	./.	./.	./.	./.
624	20088	S1_5888372	C	A	.	PASS	.	GT	./.	./.	./.	./.	./.	./.	./.	0/0	./.	0/0	./.	./.	./.	./.	./.	./.	./.	./.	./.	./.	./.	./.	1/1	./.	./.	0/0	./.	./.	0/0	./.	./.	./.	./.	0/0	./.	./.	./.	./.	./.	./.	0/0	./.	./.	./.	./.	./.	./.	./.	./.
626	11800	S1_5907314	C	G	.	PASS	.	GT	./.	./.	0/0	./.	./.	1/1	0/0	0/0	./.	0/0	0/0	./.	0/0	./.	./.	./.	./.	./.	0/0	./.	0/0	0/0	./.	./.	0/0	0/0	0/0	./.	./.	./.	./.	./.	0/0	0/1	./.	./.	0/0	0/0	0/0	0/0	0/0	./.	0/1	0/0	0/0	0/0	./.	0/0	./.
626	11816	S1_5907330	T	C	.	PASS	.	GT	./.	./.	0/0	./.	./.	0/0	0/0	0/0	./.	1/0	0/0	./.	0/0	./.	./.	./.	./.	./.	0/0	./.	0/0	0/0	./.	./.	0/0	0/0	0/0	./.	./.	./.	./.	./.	0/0	0/0	./.	./.	0/0	0/0	0/0	0/0	0/0	./.	1/0	0/0	1/1	0/0	./.	0/0	./.
626	11817	S1_5907331	G	A	.	PASS	.	GT	./.	./.	0/0	./.	./.	0/0	0/0	0/0	./.	1/0	0/0	./.	0/0	./.	./.	./.	./.	./.	0/0	./.	0/0	0/0	./.	./.	0/0	0/0	0/0	./.	./.	./.	./.	./.	0/0	0/0	./.	./.	0/0	0/0	0/0	0/0	0/0	./.	1/0	0/0	1/1	0/0	./.	0/0	./.
626	11818	S1_5907332	G	A	.	PASS	.	GT	./.	./.	0/0	./.	./.	0/0	0/0	0/0	./.	0/0	0/0	./.	0/0	./.	./.	./.	./.	./.	0/0	./.	0/0	0/0	./.	./.	0/0	1/0	0/0	./.	./.	./.	./.	./.	0/0	0/0	./.	./.	0/0	1/0	0/0	0/0	0/0	./.	1/0	0/0	0/0	0/0	./.	0/0	./.
627	3412	S1_5913432	G	T	.	PASS	.	GT	0/0	0/0	0/0	0/0	0/0	0/0	0/0	0/0	0/0	0/0	0/0	./.	0/0	0/0	1/1	./.	./.	0/0	0/0	0/0	1/1	0/0	0/0	0/0	0/0	0/0	0/0	./.	0/0	0/0	./.	./.	0/0	0/0	0/0	0/0	0/0	0/0	0/0	0/0	0/0	0/0	0/0	0/0	0/0	0/0	0/0	0/0	0/0
627	3444	S1_5913464	A	G	.	PASS	.	GT	0/0	0/0	0/0	0/0	0/0	0/0	0/0	0/0	0/0	0/0	0/0	./.	0/0	1/1	0/0	./.	./.	0/0	0/0	0/0	0/0	0/0	0/0	0/0	1/1	0/0	0/0	./.	0/0	0/0	./.	./.	0/0	0/0	0/0	0/0	0/0	0/0	0/0	0/0	0/0	0/0	0/0	0/0	0/0	0/0	0/0	0/0	0/0
627	3504	S1_5913524	T	A	.	PASS	.	GT	0/0	0/0	0/0	0/0	0/0	0/0	0/0	0/0	0/0	0/0	0/0	./.	0/0	0/0	0/0	0/0	./.	1/1	0/0	0/0	0/0	0/0	0/0	0/0	0/0	0/0	0/0	./.	0/0	0/0	./.	./.	0/0	0/0	0/0	0/0	0/0	0/0	0/0	0/0	0/0	./.	0/0	0/0	0/0	0/0	0/0	0/0	0/0
632	677	S1_5957090	T	A	.	PASS	.	GT	0/0	0/0	0/0	0/0	0/0	0/0	0/0	0/0	0/0	0/0	0/0	1/1	0/0	0/0	0/0	1/1	1/1	0/0	0/0	0/0	0/0	0/0	0/0	0/0	0/0	0/0	0/0	1/1	0/0	0/0	1/1	1/1	0/0	0/0	0/0	0/0	0/0	0/0	0/0	0/0	0/0	0/0	0/0	0/0	0/0	0/0	0/0	0/0	0/0
632	686	S1_5957099	A	T	.	PASS	.	GT	0/0	0/0	0/0	0/0	0/0	0/0	0/0	0/1	0/0	0/0	0/0	0/0	0/0	0/0	0/0	0/0	0/0	0/0	0/0	0/0	0/0	0/0	0/0	0/0	0/0	0/0	0/0	0/0	0/1	0/0	0/0	0/0	0/0	0/0	0/0	0/0	0/0	0/0	0/0	0/0	0/0	0/0	0/0	0/0	0/0	0/0	0/0	0/0	0/0
632	719	S1_5957132	G	T	.	PASS	.	GT	0/0	0/0	0/0	0/0	0/0	0/0	0/0	0/0	0/0	0/0	0/0	0/0	0/0	0/0	0/0	1/1	0/0	0/0	0/0	0/0	0/0	0/0	0/0	0/0	0/0	0/0	0/0	1/1	0/0	0/0	0/0	0/0	0/0	0/0	0/0	0/0	0/0	0/0	0/0	0/0	0/0	0/0	0/0	0/0	0/0	0/0	0/0	0/0	0/0
632	724	S1_5957137	A	G,T	.	PASS	.	GT	0/0	0/0	0/0	0/0	0/0	0/0	0/0	0/0	0/0	0/0	0/0	0/0	0/0	0/0	0/0	1/1	0/0	0/0	0/0	0/0	0/0	0/0	0/0	0/0	0/0	0/0	0/0	1/1	0/0	0/0	0/0	2/2	0/0	0/0	0/0	0/0	0/0	0/0	0/0	0/0	0/0	0/0	0/0	0/0	0/0	0/0	0/0	0/0	0/0
632	731	S1_5957144	G	A	.	PASS	.	GT	0/0	0/0	0/0	0/0	0/0	0/0	0/0	0/0	0/0	0/0	0/0	0/0	0/0	0/0	0/0	0/0	1/1	0/0	0/0	0/0	0/0	0/0	0/0	0/0	0/0	0/0	0/0	0/0	0/0	0/0	1/1	0/0	0/0	0/0	0/0	0/0	0/0	0/0	0/0	0/0	0/0	0/0	0/0	0/0	0/0	0/0	0/0	0/0	0/0
632	732	S1_5957145	T	C	.	PASS	.	GT	0/0	0/0	0/0	0/0	0/0	0/0	0/0	0/0	0/0	0/0	0/0	1/1	0/0	0/0	0/0	0/0	1/1	0/0	0/0	0/0	0/0	0/0	0/0	0/0	0/0	0/0	0/0	0/0	0/0	0/0	0/0	1/1	0/0	0/0	0/0	0/0	0/0	0/0	0/0	0/0	0/0	0/0	0/0	0/0	0/0	0/0	0/0	0/0	0/0
632	744	S1_5957157	A	G,T	.	PASS	.	GT	0/0	0/0	0/0	0/0	0/0	0/0	0/0	0/0	0/0	0/0	0/0	./.	0/0	0/0	0/0	1/1	2/2	0/0	0/0	0/0	0/0	0/0	0/0	0/0	0/0	0/0	0/0	1/1	0/0	2/2	./.	0/0	0/0	0/0	0/0	0/0	0/0	0/0	0/0	0/0	0/0	0/0	0/0	0/0	0/0	0/0	0/0	0/0	0/0
632	745	S1_5957158	T	G	.	PASS	.	GT	0/0	0/0	0/0	0/0	0/0	0/0	0/0	0/0	0/0	0/0	0/0	./.	0/0	0/0	0/0	1/1	1/1	0/0	0/0	0/0	0/0	0/0	0/0	0/0	0/0	0/0	0/0	1/1	0/0	0/0	./.	0/0	0/0	0/0	0/0	0/0	0/0	0/0	0/0	0/0	0/0	0/0	0/0	0/0	0/0	0/0	0/0	0/0	0/0
632	749	S1_5957162	C	T	.	PASS	.	GT	0/0	0/0	0/0	0/0	0/0	0/0	0/0	0/0	0/0	0/0	0/0	./.	0/0	0/0	0/0	1/1	1/1	0/0	0/0	0/0	0/0	0/0	0/0	0/0	0/0	0/0	0/0	1/1	0/0	0/0	./.	1/1	0/0	0/0	0/0	0/0	0/0	0/0	0/0	0/0	0/0	0/0	0/0	0/0	0/0	0/0	0/0	0/0	0/0
632	752	S1_5957165	A	G	.	PASS	.	GT	0/0	0/0	0/0	0/0	0/0	0/0	0/0	0/0	0/0	0/0	0/0	./.	0/0	0/0	0/0	0/0	0/0	0/0	1/1	0/0	0/0	0/0	0/0	0/0	0/0	0/0	0/0	0/0	0/0	0/0	./.	0/0	0/0	0/0	0/0	0/0	0/0	0/0	0/0	0/0	0/0	0/0	0/0	0/0	0/0	0/0	0/0	0/0	0/0
632	776	S1_5957189	A	C	.	PASS	.	GT	0/0	0/0	0/0	0/0	0/0	0/0	0/0	0/0	0/0	0/0	0/0	./.	0/0	0/0	0/0	0/0	1/1	0/0	0/0	0/0	0/0	0/0	0/0	0/0	0/0	0/0	0/0	0/0	0/0	0/0	./.	0/0	0/0	0/0	0/0	0/0	0/0	0/0	0/0	0/0	0/0	0/0	0/0	0/0	0/0	0/0	0/0	0/0	0/0
632	778	S1_5957191	T	A	.	PASS	.	GT	0/0	0/0	0/0	0/0	0/0	0/0	0/0	0/0	0/0	0/0	0/0	./.	0/0	0/0	0/0	0/0	0/0	0/0	0/0	0/0	0/0	0/0	0/0	0/0	0/0	0/0	0/0	0/0	0/0	0/0	./.	1/1	0/0	0/0	0/0	0/0	0/0	0/0	0/0	0/0	0/0	0/0	0/0	0/0	0/0	0/0	0/0	0/0	0/0
632	792	S1_5957205	T	C	.	PASS	.	GT	0/0	0/0	0/0	0/0	0/0	0/0	0/0	0/0	0/0	0/0	0/0	./.	0/0	0/0	0/0	0/0	0/0	0/0	0/0	0/0	0/0	0/0	0/0	0/0	0/0	0/0	0/0	0/0	0/0	0/0	./.	0/0	0/0	0/0	0/0	0/0	0/0	0/0	0/0	0/0	0/0	0/0	0/0	1/0	0/0	0/0	0/0	0/0	0/0
648	484	S1_6085412	C	T	.	PASS	.	GT	./.	./.	./.	./.	./.	./.	./.	./.	./.	./.	./.	0/1	./.	0/0	./.	./.	1/1	./.	./.	./.	./.	./.	./.	./.	./.	./.	./.	./.	./.	./.	./.	./.	./.	./.	./.	./.	./.	./.	./.	./.	./.	./.	./.	./.	./.	./.	./.	./.	./.
648	670	S1_6085598	C	G	.	PASS	.	GT	./.	./.	./.	./.	./.	./.	./.	./.	./.	./.	./.	./.	./.	./.	./.	0/0	./.	./.	./.	./.	./.	./.	./.	./.	./.	./.	./.	0/0	./.	./.	./.	1/1	./.	./.	./.	./.	./.	./.	./.	./.	./.	./.	./.	./.	./.	./.	./.	./.	./.
675	2559	S1_6287247	C	A	.	PASS	.	GT	./.	./.	0/0	./.	./.	0/0	./.	./.	./.	./.	./.	./.	0/0	1/1	./.	./.	./.	1/1	./.	1/0	1/1	./.	./.	0/0	1/1	./.	./.	./.	1/1	./.	./.	./.	./.	./.	./.	./.	0/0	0/0	0/0	1/1	0/0	0/0	./.	./.	./.	./.	./.	1/1	./.
675	2636	S1_6287324	A	C	.	PASS	.	GT	0/0	0/0	0/0	0/0	0/0	0/0	0/0	0/0	0/0	0/0	0/0	./.	0/0	1/1	0/0	./.	./.	0/0	0/0	0/0	0/1	0/0	./.	0/0	1/1	0/0	0/0	./.	1/1	0/1	./.	./.	0/0	0/0	0/0	0/0	0/0	0/0	0/0	1/1	./.	0/0	0/0	0/0	0/0	0/0	0/0	1/1	0/0
675	2637	S1_6287325	N	NA	.	PASS	.	GT	0/0	0/0	0/0	0/0	0/0	0/0	0/0	0/0	0/0	0/0	0/0	./.	0/0	1/1	1/1	./.	./.	1/1	1/1	0/0	1/1	0/0	./.	0/0	1/1	1/1	0/0	./.	1/1	0/1	./.	./.	0/0	0/0	0/0	0/0	0/0	0/0	0/0	1/1	./.	0/0	0/0	0/0	0/0	0/0	0/0	1/1	0/0
675	2638	S1_6287326	N	NC	.	PASS	.	GT	0/0	0/0	0/0	0/0	0/0	0/0	0/0	0/0	0/0	0/0	0/0	./.	0/0	1/1	1/1	./.	./.	1/1	1/1	0/0	1/1	0/0	./.	0/0	1/1	1/1	0/0	./.	1/1	0/1	./.	./.	0/0	0/0	0/0	0/0	0/0	0/0	0/0	1/1	./.	0/0	0/0	0/0	0/0	0/0	0/0	1/1	0/0
675	2643	S1_6287331	A	G	.	PASS	.	GT	0/0	0/0	0/0	0/0	0/0	0/0	0/0	0/0	0/0	0/0	0/0	./.	0/0	0/0	0/0	./.	./.	0/0	0/0	1/1	0/0	0/0	./.	1/1	0/0	0/0	0/0	./.	0/0	0/0	./.	./.	0/0	0/0	0/0	0/0	0/0	0/0	0/0	0/0	./.	0/0	0/0	0/0	0/0	0/0	0/0	0/0	0/0
675	2646	S1_6287334	NT	NA,N	.	PASS	.	GT	1/0	1/0	1/0	1/0	1/0	1/0	1/0	1/0	1/0	1/0	1/0	./.	1/0	2/2	2/2	./.	./.	2/2	2/2	1/0	2/2	1/0	./.	1/0	2/2	2/2	1/0	./.	2/2	2/0	./.	./.	1/0	1/0	1/0	1/0	1/0	1/0	1/0	2/2	./.	1/0	1/0	1/0	1/0	1/0	1/0	2/2	1/0
675	2748	S1_6287436	C	A	.	PASS	.	GT	./.	./.	./.	./.	./.	./.	./.	./.	./.	./.	./.	./.	0/0	0/0	1/1	./.	./.	0/0	0/0	./.	0/0	0/0	./.	./.	0/0	0/0	./.	./.	0/0	0/0	./.	./.	./.	./.	./.	./.	./.	./.	./.	0/0	./.	./.	./.	./.	./.	./.	./.	0/0	./.
675	2759	S1_6287447	A	T	.	PASS	.	GT	./.	./.	./.	./.	./.	./.	./.	./.	./.	./.	./.	./.	0/0	0/0	0/0	./.	./.	0/0	1/1	./.	0/0	0/0	./.	./.	0/0	0/0	./.	./.	0/0	0/0	./.	./.	./.	./.	./.	./.	./.	./.	./.	0/0	./.	./.	./.	./.	./.	./.	./.	0/0	./.
675	3804	S1_6288492	C	G	.	PASS	.	GT	./.	./.	./.	./.	./.	./.	./.	./.	./.	./.	./.	./.	./.	1/1	./.	./.	./.	./.	./.	./.	./.	./.	./.	./.	./.	./.	./.	./.	0/0	0/0	./.	./.	./.	./.	./.	./.	./.	./.	./.	0/0	./.	./.	./.	./.	./.	./.	./.	0/0	./.
675	3851	S1_6288539	A	T	.	PASS	.	GT	./.	./.	./.	./.	./.	./.	./.	./.	./.	./.	./.	./.	./.	1/1	./.	./.	./.	./.	./.	./.	./.	./.	./.	./.	./.	./.	./.	./.	0/0	0/0	./.	./.	./.	./.	./.	./.	./.	./.	./.	0/0	./.	./.	./.	./.	./.	./.	./.	0/0	./.
675	3857	S1_6288545	T	G	.	PASS	.	GT	./.	./.	./.	./.	./.	./.	./.	./.	./.	./.	./.	./.	./.	1/1	./.	./.	./.	./.	./.	./.	./.	./.	./.	./.	./.	./.	./.	./.	0/0	0/0	./.	./.	./.	./.	./.	./.	./.	./.	./.	0/0	./.	./.	./.	./.	./.	./.	./.	0/0	./.
675	4538	S1_6289226	A	C	.	PASS	.	GT	./.	./.	./.	./.	./.	./.	./.	./.	./.	./.	./.	./.	./.	./.	./.	./.	./.	./.	./.	./.	./.	./.	./.	./.	1/1	./.	./.	./.	./.	./.	./.	./.	./.	./.	./.	./.	./.	./.	./.	0/0	./.	./.	./.	./.	./.	./.	./.	0/0	./.
684	5031	S1_6377145	C	T	.	PASS	.	GT	./.	0/0	./.	./.	./.	./.	./.	./.	./.	./.	./.	./.	./.	./.	0/0	./.	./.	./.	./.	./.	1/1	./.	./.	./.	./.	./.	0/0	./.	./.	./.	./.	./.	./.	./.	./.	./.	./.	./.	./.	./.	./.	./.	./.	./.	./.	0/0	./.	0/0	./.
684	5032	S1_6377146	C	T	.	PASS	.	GT	./.	0/0	./.	./.	./.	./.	./.	./.	./.	./.	./.	./.	./.	./.	1/1	./.	./.	./.	./.	./.	0/0	./.	./.	./.	./.	./.	1/1	./.	./.	./.	./.	./.	./.	./.	./.	./.	./.	./.	./.	./.	./.	./.	./.	./.	./.	0/0	./.	0/0	./.
684	5050	S1_6377164	C	T	.	PASS	.	GT	./.	0/0	./.	./.	./.	./.	./.	./.	./.	./.	./.	./.	./.	./.	1/1	./.	./.	./.	./.	./.	0/0	./.	./.	./.	./.	./.	1/1	./.	./.	./.	./.	./.	./.	./.	./.	./.	./.	./.	./.	./.	./.	./.	./.	./.	./.	0/0	./.	0/0	./.
684	10273	S1_6382387	G	C	.	PASS	.	GT	1/0	1/0	1/0	1/0	1/0	1/0	1/0	1/0	1/0	1/0	0/0	./.	0/0	0/0	0/0	./.	./.	./.	1/1	0/0	1/1	1/0	./.	0/0	1/0	0/0	1/0	./.	1/0	1/0	./.	./.	1/0	1/0	1/0	1/0	1/0	1/0	1/0	1/0	1/0	1/0	1/0	1/0	0/0	1/0	0/0	0/0	1/0
684	10295	S1_6382409	T	G	.	PASS	.	GT	1/0	1/0	0/0	1/0	0/0	0/0	1/0	0/0	1/0	1/0	0/0	./.	0/0	0/0	0/0	./.	./.	./.	0/0	0/0	0/0	0/0	./.	0/0	0/0	0/0	1/0	./.	0/0	0/0	./.	./.	1/0	0/0	0/0	1/0	1/0	1/0	1/0	1/0	0/0	1/0	0/0	1/0	1/0	1/0	0/0	0/0	0/0
684	10309	S1_6382423	G	A	.	PASS	.	GT	1/0	1/0	1/0	1/0	1/0	1/0	1/0	1/0	1/0	1/0	0/0	./.	0/0	0/0	1/0	./.	./.	./.	1/1	0/0	0/0	1/0	./.	0/0	0/0	0/0	1/0	./.	1/0	1/0	./.	./.	1/0	1/0	1/0	1/0	1/0	1/0	1/0	1/0	1/0	1/0	1/0	1/0	0/0	1/0	0/0	0/0	1/0
684	10314	S1_6382428	T	C	.	PASS	.	GT	1/0	1/0	0/0	1/0	0/0	0/0	1/0	0/0	1/0	1/0	0/0	./.	1/0	1/0	0/0	./.	./.	./.	0/0	1/0	1/1	0/0	./.	1/0	1/0	0/0	1/0	./.	1/0	1/0	./.	./.	1/0	0/0	0/0	1/0	1/0	1/0	1/0	1/0	0/0	1/0	0/0	1/0	1/0	1/0	0/0	0/0	0/0
684	10325	S1_6382439	T	C	.	PASS	.	GT	0/0	0/0	0/0	0/0	0/0	0/0	0/0	0/0	0/0	0/0	0/0	./.	0/0	1/0	0/0	./.	./.	./.	0/0	0/0	0/0	0/0	./.	0/0	0/0	0/0	0/0	./.	0/0	0/0	./.	./.	0/0	0/0	0/0	0/0	0/0	0/0	0/0	0/0	0/0	0/0	0/0	0/0	0/0	0/0	0/0	0/0	0/0
689	5908	S1_6412223	C	A,T	.	PASS	.	GT	0/0	./.	0/0	0/0	0/0	0/0	0/0	0/0	0/0	./.	./.	./.	0/0	./.	1/1	2/2	0/0	./.	0/0	0/0	0/0	0/0	./.	0/0	./.	0/0	0/0	./.	0/0	0/0	./.	./.	0/0	0/0	0/0	0/0	0/0	0/0	./.	0/0	0/0	./.	0/0	0/0	./.	0/0	0/0	0/0	0/0
689	5910	S1_6412225	A	G	.	PASS	.	GT	0/0	./.	0/0	0/0	0/0	0/0	0/0	0/0	0/0	./.	./.	./.	0/0	./.	0/0	1/1	1/1	./.	0/0	0/0	0/0	0/0	./.	0/0	./.	0/0	0/0	./.	0/0	0/0	./.	./.	0/0	0/0	0/0	0/0	0/0	0/0	./.	0/0	0/0	./.	0/0	0/0	./.	0/0	0/0	0/0	0/0
689	5927	S1_6412242	T	G	.	PASS	.	GT	0/0	./.	0/0	0/0	0/0	0/0	0/0	0/0	0/0	./.	./.	./.	0/0	./.	0/0	0/0	1/1	./.	0/0	0/0	0/0	0/0	./.	0/0	./.	0/0	0/0	./.	0/0	0/0	./.	./.	0/0	0/0	0/0	0/0	0/0	0/0	./.	0/0	0/0	./.	0/0	0/0	./.	0/0	0/0	0/0	0/0
689	6315	S1_6412630	G	T	.	PASS	.	GT	./.	./.	0/0	0/0	0/0	0/0	0/0	0/0	0/0	0/0	0/0	./.	0/0	./.	0/0	./.	./.	./.	0/0	0/0	0/0	0/0	0/0	0/0	./.	./.	0/0	./.	./.	./.	./.	1/1	0/0	./.	./.	0/0	0/0	0/0	0/0	0/0	0/0	./.	0/0	0/0	0/0	./.	0/0	0/0	./.
689	6323	S1_6412638	T	C	.	PASS	.	GT	./.	./.	0/0	0/0	0/0	0/0	0/0	0/0	0/0	0/0	1/1	./.	1/1	./.	0/0	./.	./.	./.	0/0	0/0	0/0	0/0	0/0	0/0	./.	./.	0/0	./.	./.	./.	./.	0/0	0/0	./.	./.	0/0	0/0	0/0	0/0	0/0	0/0	./.	0/0	0/0	0/0	./.	0/0	0/0	./.
689	6341	S1_6412656	T	G	.	PASS	.	GT	./.	./.	0/0	0/0	0/0	0/0	0/0	0/0	0/0	0/0	0/0	./.	0/0	./.	1/1	./.	./.	./.	1/1	0/0	1/1	1/1	0/0	0/0	./.	./.	0/0	./.	./.	./.	./.	1/1	0/0	./.	./.	0/0	0/0	0/0	0/0	0/0	0/0	./.	0/0	0/0	0/0	./.	0/0	0/0	./.
689	6353	S1_6412668	C	G	.	PASS	.	GT	./.	./.	./.	./.	./.	./.	./.	./.	./.	./.	./.	./.	./.	./.	./.	1/1	./.	./.	./.	./.	./.	./.	./.	./.	./.	./.	./.	./.	./.	./.	./.	./.	./.	0/0	./.	./.	0/0	./.	./.	./.	./.	./.	./.	./.	./.	./.	./.	./.	./.
689	6362	S1_6412677	A	G	.	PASS	.	GT	./.	./.	./.	./.	./.	./.	./.	./.	./.	./.	./.	./.	./.	./.	./.	1/1	./.	./.	./.	./.	./.	./.	./.	./.	./.	./.	./.	./.	./.	./.	./.	./.	./.	0/0	./.	./.	0/0	./.	./.	./.	./.	./.	./.	./.	./.	./.	./.	./.	./.
689	6366	S1_6412681	G	A	.	PASS	.	GT	./.	./.	./.	./.	./.	./.	./.	./.	./.	./.	./.	./.	./.	./.	./.	1/1	./.	./.	./.	./.	./.	./.	./.	./.	./.	./.	./.	./.	./.	./.	./.	./.	./.	0/0	./.	./.	0/0	./.	./.	./.	./.	./.	./.	./.	./.	./.	./.	./.	./.
689	6738	S1_6413053	C	T	.	PASS	.	GT	0/0	./.	0/0	./.	0/0	0/0	0/0	0/0	0/0	0/0	0/0	./.	0/0	./.	0/0	./.	./.	./.	1/1	0/0	0/0	0/0	0/0	0/0	./.	0/0	0/0	./.	./.	0/0	./.	./.	0/0	./.	0/0	0/0	0/0	0/0	0/0	0/0	0/0	0/0	0/0	0/0	0/0	0/0	0/0	0/0	0/0
698	5425	S1_6512341	C	T	.	PASS	.	GT	0/0	0/0	./.	0/1	0/1	1/1	0/1	0/0	./.	1/1	0/0	./.	./.	0/0	0/0	./.	./.	0/0	1/1	0/0	./.	./.	1/1	0/0	0/0	0/1	0/1	./.	0/1	./.	./.	./.	./.	./.	./.	./.	0/1	./.	./.	./.	./.	0/0	1/1	./.	./.	1/1	./.	./.	0/0
698	5427	S1_6512343	G	A	.	PASS	.	GT	1/1	0/0	./.	0/0	1/0	0/0	1/0	0/0	./.	0/0	0/0	./.	./.	0/0	0/0	./.	./.	0/0	0/0	0/0	./.	./.	0/0	0/0	0/0	0/0	0/0	./.	1/0	./.	./.	./.	./.	./.	./.	./.	1/0	./.	./.	./.	./.	0/0	0/0	./.	./.	0/0	./.	./.	0/0
698	5441	S1_6512357	C	T,A	.	PASS	.	GT	0/0	0/0	./.	0/0	0/0	0/0	0/0	2/0	./.	0/0	0/0	./.	./.	1/1	0/0	./.	./.	1/1	0/0	1/1	./.	./.	0/0	0/0	0/0	0/0	0/0	./.	0/0	./.	./.	./.	./.	./.	./.	./.	0/0	./.	./.	./.	./.	2/2	0/0	./.	./.	0/0	./.	./.	2/2
700	4706	S1_6550698	A	C	.	PASS	.	GT	0/0	./.	./.	0/0	0/0	0/0	0/0	./.	0/0	0/0	0/0	./.	0/0	0/0	./.	./.	./.	./.	0/1	0/0	./.	0/1	./.	0/0	./.	0/0	./.	./.	0/0	./.	./.	./.	0/0	0/0	./.	0/0	0/0	./.	./.	0/0	0/0	0/0	./.	./.	0/0	0/0	./.	0/0	0/0
706	12900	S1_6608003	T	G	.	PASS	.	GT	0/0	0/0	0/0	0/0	0/0	0/0	0/0	0/0	0/0	0/0	0/0	0/0	0/0	0/0	0/0	./.	0/0	0/0	0/0	0/0	0/0	0/0	0/0	0/0	0/0	1/0	0/0	./.	0/0	0/0	0/0	0/0	0/0	0/0	0/0	0/0	0/0	0/0	0/0	0/0	0/0	0/0	0/0	0/0	0/0	0/0	1/0	0/0	0/0
706	12908	S1_6608011	A	G	.	PASS	.	GT	0/0	0/0	0/0	0/0	0/0	0/0	0/0	0/0	0/0	0/0	0/0	0/0	0/0	0/0	0/0	./.	0/0	0/0	0/0	0/0	0/0	1/1	0/0	0/0	0/0	0/0	0/0	./.	0/0	0/0	0/0	0/0	0/0	0/0	0/0	0/0	0/0	0/0	0/0	0/0	0/0	0/0	0/0	0/0	0/0	0/0	0/0	0/0	0/0
706	12910	S1_6608013	A	G	.	PASS	.	GT	0/0	0/0	0/0	0/0	0/0	0/0	0/0	0/0	0/0	0/0	0/0	0/0	0/0	0/0	0/0	./.	0/0	0/0	0/0	0/0	0/0	0/0	0/0	0/0	0/0	0/0	0/0	./.	0/0	0/0	0/0	0/0	0/1	0/1	0/0	0/0	0/0	0/0	0/0	0/0	0/0	0/0	0/0	0/0	0/0	0/1	0/0	0/0	0/0
706	12913	S1_6608016	A	T	.	PASS	.	GT	0/0	0/0	0/0	0/0	0/0	0/1	0/1	0/0	0/0	0/0	0/0	0/0	0/0	0/0	0/0	./.	0/0	0/0	0/0	0/0	0/0	0/0	0/0	0/0	0/0	0/0	0/0	./.	0/0	0/0	0/0	0/0	0/0	0/0	0/0	0/0	0/0	0/0	0/0	0/0	0/0	0/0	0/0	0/0	0/0	0/0	0/0	0/0	0/0
706	12914	S1_6608017	G	A	.	PASS	.	GT	0/0	0/0	0/0	0/0	0/0	0/0	0/0	0/0	0/0	0/0	0/0	0/0	0/0	0/0	0/0	./.	0/0	0/0	0/0	0/0	0/0	0/0	0/0	0/0	0/0	0/0	0/0	./.	0/0	1/1	0/0	0/0	0/0	0/0	0/0	0/0	0/0	0/0	0/0	0/0	0/0	0/0	0/0	0/0	0/0	0/0	0/0	0/0	0/0
706	12929	S1_6608032	T	G	.	PASS	.	GT	0/0	0/0	0/0	0/0	0/0	0/0	0/0	0/0	0/0	0/0	0/0	0/0	0/0	0/0	0/0	./.	0/0	0/0	0/0	0/0	0/0	0/0	0/0	0/0	0/0	0/0	0/0	./.	0/0	0/0	0/0	1/1	0/0	0/0	0/0	0/0	0/0	0/0	0/0	0/0	0/0	0/0	0/0	0/0	0/0	0/0	0/0	0/0	0/0
706	12953	S1_6608056	C	T	.	PASS	.	GT	0/0	0/0	0/0	0/0	0/0	0/0	0/0	0/0	0/0	0/0	0/0	1/1	0/0	0/0	0/0	./.	1/1	0/0	0/0	0/0	0/0	0/0	1/1	0/0	0/0	0/0	0/0	./.	0/0	1/1	1/1	1/1	0/0	0/0	0/0	0/0	0/0	0/0	0/0	0/0	0/0	0/0	0/0	0/0	0/0	0/0	0/0	0/0	0/0
706	12957	S1_6608060	T	G	.	PASS	.	GT	1/0	0/0	0/0	0/0	0/0	0/0	1/0	0/0	0/0	0/0	0/0	0/0	0/0	0/0	0/0	./.	0/0	0/0	0/0	0/0	0/0	0/0	0/0	0/0	0/0	0/0	0/0	./.	0/0	0/0	0/0	0/0	0/0	0/0	0/0	0/0	0/0	0/0	0/0	0/0	0/0	0/0	0/0	0/0	0/0	0/0	0/0	0/0	0/0
706	13045	S1_6608148	NG	N	.	PASS	.	GT	0/0	0/0	0/0	0/0	0/0	0/0	0/0	0/0	0/0	0/0	0/0	0/0	0/0	0/0	1/1	./.	./.	0/0	0/0	0/0	0/0	0/0	0/0	0/0	0/0	0/0	0/0	./.	0/0	0/0	0/0	0/0	0/0	0/0	0/0	0/0	0/0	0/0	0/0	0/0	0/0	0/0	0/0	0/0	0/0	0/0	0/0	0/0	0/0
706	13046	S1_6608149	NG	N	.	PASS	.	GT	0/0	0/0	0/0	0/0	0/0	0/0	0/0	0/0	0/0	0/0	0/0	0/0	0/0	0/0	0/0	./.	./.	0/0	0/0	0/0	0/0	0/0	0/0	0/0	0/0	0/0	0/0	./.	0/0	1/1	0/0	0/0	0/0	0/0	0/0	0/0	0/0	0/0	0/0	0/0	0/0	0/0	0/0	0/0	0/0	0/0	0/0	0/0	0/0
706	13055	S1_6608158	A	G	.	PASS	.	GT	0/0	0/0	0/0	0/0	0/0	0/0	0/0	0/0	0/0	0/0	0/0	1/1	0/0	0/0	0/0	./.	./.	0/0	0/0	0/0	0/0	0/0	0/0	0/0	0/0	0/0	0/0	./.	0/0	0/0	1/1	1/1	0/0	0/0	0/0	0/0	0/0	0/0	0/0	0/0	0/0	0/0	0/0	0/0	0/0	0/0	0/0	0/0	0/0
706	13063	S1_6608166	A	T	.	PASS	.	GT	0/0	0/0	0/0	0/0	0/0	0/0	0/0	0/0	0/0	0/0	0/0	0/0	0/0	0/0	0/0	./.	./.	0/0	0/0	0/0	0/0	0/0	0/0	0/0	0/0	0/0	0/0	./.	0/0	1/1	0/0	0/0	0/0	0/0	0/0	0/0	0/0	0/0	0/0	0/0	0/0	0/0	0/0	0/0	0/0	0/0	0/0	0/0	0/0
706	13064	S1_6608167	N	NA,NT	.	PASS	.	GT	0/0	0/0	0/0	0/0	0/0	0/0	0/0	0/0	0/0	0/0	0/0	0/0	0/0	0/0	2/2	./.	./.	0/0	0/0	0/0	0/0	0/0	0/0	0/0	0/0	0/0	0/0	./.	0/0	1/1	0/0	0/0	0/0	0/0	0/0	0/0	0/0	0/0	0/0	0/0	0/0	0/0	0/0	0/0	0/0	0/0	0/0	0/0	0/0
706	13067	S1_6608170	T	G	.	PASS	.	GT	0/0	0/0	0/0	0/0	0/0	0/0	0/0	0/0	0/0	0/0	0/0	0/0	0/0	0/0	0/0	./.	./.	0/0	0/0	0/0	0/0	0/0	0/0	0/0	0/0	0/0	0/0	./.	0/0	0/0	1/1	0/0	0/0	0/0	0/0	0/0	0/0	0/0	0/0	0/0	0/0	0/0	0/0	0/0	0/0	0/0	0/0	0/0	0/0
706	13083	S1_6608186	T	C	.	PASS	.	GT	0/0	0/0	0/0	0/0	0/0	0/0	0/0	0/0	0/0	0/0	0/0	1/1	0/0	0/0	0/0	./.	./.	0/0	0/0	0/0	0/0	0/0	0/0	0/0	0/0	0/0	0/0	./.	0/0	1/1	1/1	1/1	0/0	0/0	0/0	0/0	0/0	0/0	0/0	0/0	0/0	0/0	0/0	0/0	0/0	0/0	0/0	0/0	0/0
706	13095	S1_6608198	C	T	.	PASS	.	GT	0/0	0/0	0/0	0/0	0/0	0/0	0/0	0/0	0/0	0/0	0/0	1/1	0/0	0/0	0/0	./.	./.	0/0	0/0	0/0	0/0	0/0	0/0	0/0	0/0	0/0	0/0	./.	0/0	0/0	0/0	0/0	0/0	0/0	0/0	0/0	0/0	0/0	0/0	0/0	0/0	0/0	0/0	0/0	0/0	0/0	0/0	0/0	0/0
706	13175	S1_6608278	C	T	.	PASS	.	GT	0/0	0/0	0/0	0/0	0/0	0/0	0/0	0/0	0/0	0/0	0/0	./.	0/0	0/0	0/0	./.	./.	0/0	0/0	0/0	0/0	0/0	0/0	0/0	0/0	0/0	0/0	./.	0/0	1/1	./.	./.	0/0	0/0	0/0	0/0	0/0	0/0	0/0	0/0	0/0	0/0	0/0	0/0	0/0	0/0	0/0	0/0	0/0
706	13211	S1_6608314	C	T	.	PASS	.	GT	0/0	0/0	0/0	0/0	0/0	0/0	0/0	0/0	0/0	0/0	0/0	./.	0/0	0/0	0/0	./.	./.	0/0	0/0	0/0	0/0	0/0	0/0	0/0	0/0	0/0	0/0	./.	0/0	1/1	./.	./.	0/0	0/0	0/0	0/0	0/0	0/0	0/0	0/0	0/0	0/0	0/0	0/0	0/0	0/0	0/0	0/0	0/0
712	9184	S1_6694669	G	A	.	PASS	.	GT	0/0	./.	0/0	0/0	0/0	0/0	0/0	0/0	0/0	0/0	./.	0/0	0/0	0/0	./.	0/0	./.	./.	0/0	0/0	0/0	0/0	0/0	0/0	0/0	0/0	0/0	0/0	0/0	0/0	1/1	0/0	0/0	0/0	0/0	0/0	0/0	0/0	0/0	0/0	0/0	0/0	0/0	0/0	0/0	0/0	./.	0/0	0/0
712	9185	S1_6694670	G	A	.	PASS	.	GT	0/0	./.	0/0	0/0	0/0	0/0	0/0	0/0	0/0	0/0	./.	0/0	0/0	0/0	./.	1/1	./.	./.	0/0	0/0	0/0	0/0	0/0	0/0	0/0	0/0	0/0	1/1	0/0	0/0	0/0	0/0	0/0	0/0	0/0	0/0	0/0	0/0	0/0	0/0	0/0	0/0	0/0	0/0	0/0	0/0	./.	0/0	0/0
712	9186	S1_6694671	T	A	.	PASS	.	GT	0/0	./.	0/0	0/0	0/0	0/0	0/0	0/0	0/0	0/0	./.	0/0	0/0	0/0	./.	0/0	./.	./.	0/0	0/0	1/1	0/0	0/0	0/0	0/0	0/0	0/0	0/0	0/0	0/0	0/0	0/0	0/0	0/0	0/0	0/0	0/0	0/0	0/0	0/0	0/0	0/0	0/0	0/0	0/0	0/0	./.	0/0	0/0
712	9198	S1_6694683	A	G	.	PASS	.	GT	0/0	./.	0/0	0/0	0/0	0/0	0/0	0/0	0/0	0/0	./.	0/0	0/0	0/0	./.	1/1	./.	./.	0/0	0/0	0/0	0/0	0/0	0/0	0/0	0/0	0/0	1/1	0/0	0/0	0/0	0/0	0/0	0/0	0/0	0/0	0/0	0/0	0/0	0/0	0/0	0/0	0/0	0/0	0/0	0/0	./.	0/0	0/0
712	9207	S1_6694692	A	T	.	PASS	.	GT	0/0	./.	0/0	0/0	0/0	0/0	0/0	0/0	0/0	0/0	./.	0/0	0/0	0/0	./.	0/0	./.	./.	0/0	0/0	0/0	0/0	0/0	0/0	0/0	0/0	0/0	0/0	0/0	0/0	0/0	1/1	0/0	0/0	0/0	0/0	0/0	0/0	0/0	0/0	0/0	0/0	0/0	0/0	0/0	0/0	./.	0/0	0/0
712	9211	S1_6694696	C	G	.	PASS	.	GT	0/0	./.	0/0	0/0	0/0	0/0	0/0	0/0	0/0	0/0	./.	1/1	0/0	1/1	./.	1/1	./.	./.	1/1	1/1	1/1	1/1	0/0	1/1	1/1	0/0	0/0	1/1	0/0	1/1	1/1	1/1	0/0	0/0	0/0	0/0	0/0	0/0	0/0	0/0	0/0	0/0	0/0	0/0	0/0	0/0	./.	0/0	0/0
712	9212	S1_6694697	G	A	.	PASS	.	GT	0/0	./.	0/0	0/0	0/0	0/0	0/0	0/0	0/0	0/0	./.	0/0	0/0	1/1	./.	0/0	./.	./.	0/0	0/0	0/0	0/0	0/0	0/0	0/0	0/0	0/0	0/0	0/0	0/0	0/0	0/0	0/0	0/0	0/0	0/0	0/0	0/0	0/0	0/0	0/0	0/0	0/0	0/0	0/0	0/0	./.	0/0	0/0
712	9231	S1_6694716	T	A	.	PASS	.	GT	0/0	./.	0/0	0/0	0/0	0/0	0/0	0/0	0/0	0/0	./.	0/0	0/0	0/0	./.	0/0	./.	./.	0/0	0/0	0/0	0/0	0/0	0/0	0/0	0/0	0/0	0/0	0/0	0/0	0/0	1/1	0/0	0/0	0/0	0/0	0/0	0/0	0/0	0/0	0/0	0/0	0/0	0/0	0/0	0/0	./.	0/0	0/0
712	9232	S1_6694717	A	G	.	PASS	.	GT	0/0	./.	0/0	0/0	0/0	0/0	0/0	0/0	0/0	0/0	./.	1/1	0/0	0/0	./.	0/0	./.	./.	0/0	0/0	0/0	0/0	0/0	0/0	0/0	0/0	0/0	0/0	0/0	0/0	0/0	0/0	0/0	0/0	0/0	0/0	0/0	0/0	0/0	0/0	0/0	0/0	0/0	0/0	0/0	0/0	./.	0/0	0/0
713	4219	S1_6705788	T	C	.	PASS	.	GT	./.	./.	0/0	0/0	0/0	./.	./.	0/0	./.	0/0	1/1	./.	0/0	./.	./.	./.	./.	./.	./.	./.	./.	./.	0/0	1/1	./.	0/0	./.	./.	1/1	1/1	./.	./.	./.	./.	0/0	0/0	./.	./.	./.	0/0	0/0	0/0	./.	0/0	./.	1/1	0/0	./.	./.
722	293	S1_6744916	C	T	.	PASS	.	GT	./.	0/0	1/1	0/0	0/0	0/0	./.	0/0	0/0	./.	0/0	./.	0/0	0/0	0/0	./.	./.	0/0	0/0	0/0	0/0	0/0	0/0	0/0	0/0	0/0	0/0	./.	./.	0/0	./.	./.	0/0	0/0	0/0	0/0	0/0	0/0	0/0	0/0	0/0	0/0	0/0	0/0	0/0	./.	0/0	0/0	0/0
722	306	S1_6744929	A	T	.	PASS	.	GT	./.	0/0	0/0	0/0	0/0	0/0	./.	0/0	0/0	./.	0/0	./.	0/0	0/0	1/1	./.	./.	0/0	1/1	0/0	1/1	0/0	0/0	0/0	0/0	0/0	1/1	./.	./.	1/1	./.	./.	0/0	0/0	0/0	0/0	0/0	0/0	0/0	0/0	0/0	0/0	0/0	0/0	0/0	./.	0/0	0/0	0/0
722	313	S1_6744936	G	C	.	PASS	.	GT	./.	0/0	0/0	0/0	0/0	0/0	./.	0/0	0/0	./.	0/0	./.	0/0	0/0	0/0	./.	./.	1/1	0/0	0/0	0/0	0/0	0/0	0/0	0/0	0/0	0/0	./.	./.	0/0	./.	./.	0/0	0/0	0/0	0/0	0/0	0/0	0/0	0/0	0/0	0/0	0/0	0/0	0/0	./.	0/0	0/0	0/0
722	6052	S1_6750675	A	G	.	PASS	.	GT	./.	0/0	0/0	./.	0/0	0/0	0/0	./.	./.	0/0	0/0	1/1	0/0	./.	0/0	0/0	0/0	0/0	0/0	./.	0/0	0/0	0/0	0/0	0/0	0/0	./.	0/0	0/0	0/0	0/0	0/0	0/0	./.	./.	0/0	0/0	0/0	./.	./.	./.	0/0	0/0	0/0	./.	./.	0/0	./.	./.
722	6086	S1_6750709	A	G	.	PASS	.	GT	./.	0/0	0/0	./.	0/0	0/0	0/0	./.	./.	0/0	0/0	1/1	0/0	./.	0/0	0/0	1/1	0/0	0/0	./.	0/0	0/0	0/0	0/0	0/0	0/0	./.	0/0	0/0	0/0	0/0	0/0	0/0	./.	./.	0/0	0/0	0/0	./.	./.	./.	0/0	0/0	0/0	./.	./.	0/0	./.	./.
722	6105	S1_6750728	C	T	.	PASS	.	GT	./.	0/0	0/0	./.	0/0	0/0	0/0	./.	./.	0/0	0/0	1/1	0/0	./.	0/0	1/1	0/0	0/0	0/0	./.	0/0	0/0	0/0	0/0	0/0	0/0	./.	1/1	0/0	0/0	0/0	0/0	0/0	./.	./.	0/0	0/0	0/0	./.	./.	./.	0/0	0/0	0/0	./.	./.	0/0	./.	./.
722	6106	S1_6750729	A	T	.	PASS	.	GT	./.	0/0	0/0	./.	0/0	0/0	0/0	./.	./.	0/0	0/0	0/0	0/0	./.	0/0	0/0	1/1	0/0	0/0	./.	0/0	0/0	0/0	0/0	0/0	0/0	./.	0/0	0/0	0/0	0/0	0/0	0/0	./.	./.	0/0	0/0	0/0	./.	./.	./.	0/0	0/0	0/0	./.	./.	0/0	./.	./.
722	6212	S1_6750835	A	T	.	PASS	.	GT	./.	./.	./.	./.	./.	./.	./.	./.	./.	./.	./.	1/1	./.	./.	./.	0/0	1/1	./.	./.	./.	./.	./.	./.	./.	./.	./.	./.	0/0	./.	./.	1/1	0/0	./.	./.	./.	./.	./.	./.	./.	./.	./.	./.	./.	./.	./.	./.	./.	./.	./.
722	6221	S1_6750844	G	A	.	PASS	.	GT	./.	./.	./.	./.	./.	./.	./.	./.	./.	./.	./.	0/0	./.	./.	./.	0/0	1/1	./.	./.	./.	./.	./.	./.	./.	./.	./.	./.	0/0	./.	./.	0/0	0/0	./.	./.	./.	./.	./.	./.	./.	./.	./.	./.	./.	./.	./.	./.	./.	./.	./.
722	6486	S1_6751109	NT	NC,N	.	PASS	.	GT	0/0	0/0	./.	0/0	0/0	./.	./.	./.	./.	./.	./.	./.	0/0	1/1	1/1	./.	./.	2/2	./.	0/0	./.	./.	0/0	./.	1/1	0/0	./.	./.	./.	./.	./.	./.	0/0	./.	0/0	0/0	./.	./.	0/0	0/0	0/0	./.	0/0	0/0	./.	0/0	0/0	./.	0/0
722	6487	S1_6751110	NA	N	.	PASS	.	GT	0/0	0/0	./.	0/0	0/0	./.	./.	./.	./.	./.	./.	./.	0/0	0/0	0/0	./.	./.	1/1	./.	0/0	./.	./.	0/0	./.	0/0	0/0	./.	./.	./.	./.	./.	./.	0/0	./.	0/0	0/0	./.	./.	0/0	0/0	0/0	./.	0/0	0/0	./.	0/0	0/0	./.	0/0
722	6536	S1_6751159	N	NA,NT	.	PASS	.	GT	0/0	0/0	./.	0/0	0/0	./.	./.	./.	./.	./.	./.	./.	0/0	0/0	0/0	./.	./.	1/2	./.	0/0	./.	./.	0/0	./.	0/0	0/0	./.	./.	./.	./.	./.	./.	0/0	./.	0/0	0/0	./.	./.	0/0	0/0	0/0	./.	0/0	0/0	./.	0/0	0/0	./.	0/0
723	5226	S1_6761077	G	A	.	PASS	.	GT	./.	./.	./.	./.	./.	0/0	./.	./.	./.	./.	./.	./.	./.	./.	./.	./.	./.	1/1	./.	./.	./.	./.	./.	./.	0/0	0/0	0/0	./.	./.	./.	./.	./.	./.	./.	./.	./.	./.	./.	./.	./.	./.	./.	./.	./.	./.	./.	./.	./.	./.
723	5233	S1_6761084	G	A	.	PASS	.	GT	./.	./.	./.	./.	./.	0/0	./.	./.	./.	./.	./.	./.	./.	./.	./.	./.	./.	1/1	./.	./.	./.	./.	./.	./.	0/0	0/0	0/0	./.	./.	./.	./.	./.	./.	./.	./.	./.	./.	./.	./.	./.	./.	./.	./.	./.	./.	./.	./.	./.	./.
723	5236	S1_6761087	G	A	.	PASS	.	GT	./.	./.	./.	./.	./.	0/0	./.	./.	./.	./.	./.	./.	./.	./.	./.	./.	./.	0/0	./.	./.	./.	./.	./.	./.	1/1	0/0	0/0	./.	./.	./.	./.	./.	./.	./.	./.	./.	./.	./.	./.	./.	./.	./.	./.	./.	./.	./.	./.	./.	./.
726	180	S1_6773129	A	G	.	PASS	.	GT	./.	./.	./.	./.	0/0	./.	./.	0/0	./.	./.	./.	./.	./.	0/0	1/1	./.	./.	./.	./.	./.	./.	./.	0/0	./.	./.	0/0	./.	./.	./.	./.	./.	./.	./.	0/0	0/0	0/0	0/0	0/0	./.	./.	./.	./.	0/0	0/0	0/0	./.	0/0	0/0	./.
726	187	S1_6773136	T	C	.	PASS	.	GT	./.	./.	./.	./.	0/0	./.	./.	0/0	./.	./.	./.	./.	./.	0/0	1/1	./.	./.	./.	./.	./.	./.	./.	0/0	./.	./.	0/0	./.	./.	./.	./.	./.	./.	./.	0/0	0/0	0/0	0/0	0/0	./.	./.	./.	./.	0/0	0/0	0/0	./.	0/0	0/0	./.
726	207	S1_6773156	C	T	.	PASS	.	GT	./.	./.	./.	./.	0/0	./.	./.	1/1	./.	./.	./.	./.	./.	0/0	0/0	./.	./.	./.	./.	./.	./.	./.	./.	./.	./.	0/0	./.	./.	./.	./.	./.	./.	./.	1/1	1/1	./.	0/0	0/0	./.	./.	./.	./.	0/0	0/0	0/0	./.	./.	0/0	./.
726	221	S1_6773170	A	G	.	PASS	.	GT	0/0	0/0	0/0	0/0	./.	0/0	./.	./.	./.	./.	0/0	./.	0/0	0/0	0/0	./.	./.	./.	./.	0/0	1/1	./.	0/0	0/0	./.	0/0	0/0	./.	0/0	./.	./.	./.	./.	0/0	0/0	0/0	./.	0/0	0/0	0/0	./.	0/0	0/0	0/0	0/0	0/0	0/0	0/0	0/0
726	240	S1_6773189	C	T	.	PASS	.	GT	0/0	0/0	0/0	0/0	./.	0/0	./.	./.	./.	./.	0/0	./.	0/0	1/1	1/1	./.	./.	./.	./.	0/0	0/0	./.	0/0	0/0	./.	1/1	0/0	./.	0/0	./.	./.	./.	./.	0/0	0/0	0/0	./.	0/0	0/0	1/1	./.	0/0	0/0	0/0	0/0	1/1	0/0	1/1	0/0
726	245	S1_6773194	C	A	.	PASS	.	GT	0/0	0/0	0/0	0/0	./.	0/0	./.	./.	./.	./.	0/0	./.	0/0	1/1	0/0	./.	./.	./.	./.	0/0	0/0	./.	0/0	0/0	./.	0/0	0/0	./.	0/0	./.	./.	./.	./.	0/0	0/0	0/0	./.	0/0	0/0	0/0	./.	0/0	0/0	0/0	0/0	0/0	0/0	0/0	0/0
726	251	S1_6773200	T	C	.	PASS	.	GT	0/0	0/0	0/0	0/0	./.	0/0	./.	./.	./.	./.	0/0	./.	0/0	1/1	1/1	./.	./.	./.	./.	0/0	1/1	./.	0/0	0/0	./.	0/0	0/0	./.	0/0	./.	./.	./.	./.	0/0	0/0	0/0	./.	0/0	0/0	0/0	./.	0/0	0/0	0/0	0/0	0/0	0/0	0/0	0/0
726	5434	S1_6778383	C	T	.	PASS	.	GT	0/0	0/0	0/0	./.	0/0	0/0	./.	0/0	./.	0/0	0/0	./.	0/0	0/0	./.	./.	./.	./.	./.	0/0	./.	./.	0/0	0/0	1/1	0/0	0/0	./.	0/0	./.	./.	./.	./.	0/0	./.	0/0	0/0	0/0	0/0	0/0	./.	0/0	0/0	0/0	0/0	0/0	0/0	0/0	0/0
727	5452	S1_6784304	N	NA	.	PASS	.	GT	0/0	0/0	0/0	0/0	0/0	0/0	0/0	0/0	0/0	0/0	0/0	./.	0/0	1/1	1/1	./.	./.	1/1	0/0	0/0	1/1	0/0	0/0	0/0	1/1	0/0	0/0	./.	0/0	0/0	./.	./.	0/0	0/0	0/0	0/0	0/0	0/0	0/0	0/0	0/0	0/0	0/0	0/0	0/0	0/0	0/0	0/0	0/0
727	5468	S1_6784320	A	T	.	PASS	.	GT	0/0	0/0	0/0	0/0	0/0	0/1	0/0	0/0	0/0	0/0	0/0	./.	0/0	0/0	0/0	./.	./.	0/0	0/0	0/0	0/0	0/0	0/0	0/0	0/0	0/0	0/1	./.	0/0	0/0	./.	./.	0/0	0/0	0/0	0/0	0/0	0/0	0/0	0/0	0/0	0/0	0/0	0/0	0/0	0/0	0/0	0/0	0/0
727	5508	S1_6784360	NG	N	.	PASS	.	GT	0/0	0/0	0/0	0/0	0/0	0/0	0/0	0/0	0/0	0/0	0/0	./.	0/0	1/1	1/1	./.	./.	1/1	0/0	0/0	1/1	0/0	0/0	0/0	1/1	0/0	0/0	./.	0/0	0/0	./.	./.	0/0	0/0	0/0	0/0	0/0	0/0	0/0	0/0	0/0	0/0	0/0	0/0	0/0	0/0	0/0	0/0	0/0
727	5537	S1_6784389	A	G	.	PASS	.	GT	0/0	0/0	0/0	0/0	0/0	0/0	0/0	0/0	0/0	0/0	0/0	./.	0/0	0/0	0/0	1/1	0/0	0/0	0/0	0/0	0/0	0/0	0/0	0/0	0/0	0/0	0/0	1/1	0/0	0/0	0/0	0/0	0/0	0/0	0/0	0/0	0/0	0/0	0/0	0/0	0/0	0/0	0/0	0/0	0/0	0/0	0/0	0/0	0/0
727	5563	S1_6784415	C	G	.	PASS	.	GT	0/0	0/0	0/0	0/0	0/0	0/0	0/0	0/0	0/0	0/0	0/0	./.	0/0	0/0	0/0	0/0	1/1	0/0	0/0	0/0	0/0	0/0	0/0	0/0	0/0	0/0	0/0	0/0	0/0	0/0	1/1	1/1	0/0	0/0	0/0	0/0	0/0	0/0	0/0	0/0	0/0	0/0	0/0	0/0	0/0	0/0	0/0	0/0	0/0
727	5573	S1_6784425	C	T	.	PASS	.	GT	0/0	0/0	0/0	0/0	0/0	0/0	0/0	0/0	0/0	0/0	0/0	./.	0/0	0/0	0/0	1/1	0/0	0/0	0/0	0/0	0/0	0/0	0/0	0/0	0/0	0/0	0/0	1/1	0/0	0/0	0/0	0/0	0/0	0/0	0/0	0/0	0/0	0/0	0/0	0/0	0/0	0/0	0/0	0/0	0/0	0/0	0/0	0/0	0/0
727	5588	S1_6784440	T	C	.	PASS	.	GT	0/0	0/0	0/0	0/0	0/0	0/0	0/0	0/0	0/0	0/0	0/0	./.	0/0	0/0	0/0	0/0	0/0	0/0	0/0	0/0	0/0	0/0	0/0	0/0	0/0	0/0	0/0	0/0	0/0	0/0	0/0	1/1	0/0	0/0	0/0	0/0	0/0	0/0	0/0	0/0	0/0	0/0	0/0	0/0	0/0	0/0	0/0	0/0	0/0
727	5590	S1_6784442	A	C	.	PASS	.	GT	0/0	0/0	0/0	0/0	0/0	0/0	0/1	0/0	0/0	0/0	0/0	./.	0/0	0/0	0/0	0/0	0/0	0/0	0/0	0/0	0/0	0/0	0/0	0/0	0/0	0/0	0/0	0/0	0/0	0/0	0/0	0/0	0/0	0/0	0/0	0/0	0/0	0/0	0/0	0/0	0/0	0/0	0/0	0/0	0/0	0/0	0/0	0/0	0/0
727	5600	S1_6784452	C	T	.	PASS	.	GT	0/0	./.	./.	./.	./.	./.	./.	0/0	./.	./.	./.	./.	0/0	0/0	0/0	1/1	./.	0/0	./.	0/0	./.	./.	0/0	0/0	./.	0/0	0/0	1/1	./.	0/0	./.	./.	./.	./.	./.	./.	./.	./.	0/0	./.	./.	./.	./.	0/0	./.	./.	./.	./.	./.
727	6235	S1_6785087	T	G	.	PASS	.	GT	0/0	0/0	0/0	0/0	0/0	0/0	0/0	0/0	0/0	0/0	0/0	0/0	0/0	0/0	0/0	1/1	./.	0/0	0/0	0/0	0/0	0/0	0/0	0/0	0/0	0/0	0/0	1/1	0/0	0/0	0/0	0/0	0/0	0/0	0/0	0/0	0/0	0/0	0/0	0/0	0/0	0/0	0/0	0/0	0/0	0/0	0/0	0/0	0/0
727	6248	S1_6785100	G	A	.	PASS	.	GT	0/0	0/0	0/0	0/0	0/0	0/0	0/0	0/0	0/0	0/0	0/0	1/1	0/0	0/0	1/1	1/1	./.	1/1	0/0	0/0	0/0	0/0	0/0	0/0	0/0	0/0	0/0	1/1	0/0	0/0	1/1	1/1	0/0	0/0	0/0	0/0	0/0	0/0	0/0	0/0	0/0	0/0	0/0	0/0	0/0	0/0	0/0	0/0	0/0
727	6254	S1_6785106	A	C	.	PASS	.	GT	0/0	0/0	0/0	0/0	0/0	0/0	0/0	0/0	0/0	0/0	0/0	0/0	0/0	0/0	0/0	1/1	./.	0/0	0/0	0/0	0/0	0/0	0/0	0/0	0/0	0/0	0/0	1/1	0/0	0/0	0/0	0/0	0/0	0/0	0/0	0/0	0/0	0/0	0/0	0/0	0/0	0/0	0/0	0/0	0/0	0/0	0/0	0/0	0/0
727	6257	S1_6785109	C	T	.	PASS	.	GT	0/0	0/0	0/0	0/1	0/0	0/0	0/0	0/0	0/0	0/0	./.	0/0	0/0	0/0	0/0	0/0	./.	0/0	0/0	0/0	0/0	0/0	0/0	0/0	0/0	0/0	0/0	0/0	0/1	0/0	./.	./.	0/0	0/0	0/0	0/0	0/0	0/0	0/0	0/0	0/0	0/0	0/1	0/0	0/0	0/0	0/0	0/0	0/0
727	6258	S1_6785110	C	G,T	.	PASS	.	GT	0/0	0/0	0/0	0/0	0/0	0/0	0/0	0/0	0/0	0/1	./.	0/0	0/0	0/0	0/0	0/0	./.	0/0	0/0	0/0	0/0	0/0	0/0	0/0	0/2	0/0	0/0	0/0	0/2	0/0	./.	./.	0/0	0/0	0/0	0/0	0/0	0/1	0/0	0/2	0/0	0/0	0/0	0/0	0/0	0/1	0/0	0/0	0/0
727	6259	S1_6785111	C	T	.	PASS	.	GT	0/0	0/0	0/0	0/0	0/0	0/0	0/0	0/0	0/0	0/0	./.	0/0	0/0	0/0	0/0	0/0	./.	0/0	0/0	0/0	0/0	0/0	0/0	0/0	0/0	0/0	0/0	0/0	0/0	0/0	./.	./.	0/0	0/0	0/0	0/0	0/0	0/0	0/0	0/1	0/1	0/0	0/0	0/0	0/1	0/0	0/0	0/0	0/0
727	6268	S1_6785120	T	A	.	PASS	.	GT	0/0	0/0	0/0	./.	0/0	0/0	0/0	0/0	0/0	0/0	0/0	./.	0/0	0/0	./.	0/0	./.	./.	0/0	0/0	1/0	0/0	1/0	0/0	0/0	0/0	0/0	0/0	0/0	0/0	0/0	0/0	0/0	0/0	1/0	0/0	0/0	0/0	0/0	0/0	1/0	0/0	0/0	0/0	0/0	0/0	0/0	0/0	0/0
733	705	S1_6840178	T	.	.	PASS	.	GT	0/0	./.	./.	./.	./.	./.	./.	./.	./.	./.	./.	./.	./.	./.	./.	./.	./.	./.	0/0	./.	./.	./.	./.	./.	./.	./.	./.	./.	./.	./.	./.	./.	./.	./.	./.	./.	./.	./.	./.	./.	./.	./.	./.	./.	./.	./.	./.	0/0	./.
733	744	S1_6840217	A	C	.	PASS	.	GT	0/0	0/0	0/0	0/0	0/0	0/0	0/0	0/0	0/0	0/0	0/0	./.	0/0	1/1	0/0	./.	./.	1/1	0/0	0/0	0/0	0/0	0/0	0/0	1/1	0/0	0/0	./.	0/0	0/0	./.	./.	0/0	0/0	0/0	0/0	0/0	0/0	0/0	0/0	0/0	0/0	0/0	0/0	0/0	0/0	0/0	0/0	0/0
734	12667	S1_6853398	T	C	.	PASS	.	GT	./.	1/1	./.	./.	0/0	./.	./.	./.	./.	0/0	./.	./.	0/0	1/1	./.	./.	./.	./.	./.	./.	./.	1/1	0/0	./.	./.	1/0	./.	./.	./.	./.	./.	./.	./.	./.	0/0	0/0	./.	./.	./.	./.	./.	./.	./.	./.	1/1	./.	1/1	0/0	./.
734	12693	S1_6853424	C	T	.	PASS	.	GT	./.	0/0	./.	./.	0/0	./.	./.	./.	./.	0/0	./.	./.	0/0	1/1	./.	./.	./.	./.	./.	./.	./.	0/0	0/0	./.	./.	0/0	./.	./.	./.	./.	./.	./.	./.	./.	0/0	0/0	./.	./.	./.	./.	./.	./.	./.	./.	0/0	./.	0/0	0/0	./.
734	12700	S1_6853431	C	A	.	PASS	.	GT	./.	0/0	./.	./.	0/0	./.	./.	./.	./.	0/0	./.	./.	0/0	1/1	./.	./.	./.	./.	./.	./.	./.	0/0	0/0	./.	./.	0/0	./.	./.	./.	./.	./.	./.	./.	./.	0/0	0/0	./.	./.	./.	./.	./.	./.	./.	./.	0/0	./.	0/0	0/0	./.
734	12708	S1_6853439	C	T	.	PASS	.	GT	./.	0/0	./.	./.	1/1	./.	./.	./.	./.	1/1	./.	./.	0/0	0/0	./.	./.	./.	./.	./.	./.	./.	0/0	0/0	./.	./.	0/0	./.	./.	./.	./.	./.	./.	./.	./.	1/1	1/1	./.	./.	./.	./.	./.	./.	./.	./.	0/0	./.	0/0	1/1	./.
734	12717	S1_6853448	A	C	.	PASS	.	GT	./.	1/1	./.	./.	0/0	./.	./.	./.	./.	0/0	./.	./.	0/0	0/0	./.	./.	./.	./.	./.	./.	./.	1/1	0/0	./.	./.	0/1	./.	./.	./.	./.	./.	./.	./.	./.	0/0	0/0	./.	./.	./.	./.	./.	./.	./.	./.	1/1	./.	1/1	0/0	./.
734	46598	S1_6887329	G	C	.	PASS	.	GT	0/0	0/0	0/0	0/0	0/0	0/0	0/0	0/0	0/0	0/0	0/0	./.	0/0	0/0	0/0	./.	./.	1/1	0/0	0/0	0/0	0/0	0/0	0/0	0/0	0/0	0/0	./.	0/0	0/0	./.	./.	0/0	0/0	0/0	0/0	0/0	0/0	0/0	0/0	0/0	0/0	0/0	0/0	0/0	0/0	0/0	0/0	0/0
734	47145	S1_6887876	A	C	.	PASS	.	GT	0/0	./.	0/0	0/0	./.	./.	./.	0/0	0/0	0/0	0/0	./.	./.	./.	./.	./.	./.	./.	0/0	./.	0/0	0/0	./.	0/0	1/1	0/0	0/0	./.	./.	./.	./.	./.	./.	./.	0/0	./.	0/0	0/0	0/0	0/0	0/0	./.	./.	0/0	./.	0/0	0/0	./.	./.
734	47161	S1_6887892	T	G	.	PASS	.	GT	0/0	./.	0/0	0/0	0/0	0/0	./.	0/0	0/0	./.	0/0	./.	0/0	0/0	0/0	./.	./.	0/0	./.	1/1	0/0	0/0	0/0	1/1	0/0	0/0	0/0	./.	0/0	0/0	./.	./.	0/0	0/0	0/0	0/0	0/0	0/0	0/0	./.	0/0	0/0	0/0	0/0	0/0	0/0	./.	0/0	0/0
734	47172	S1_6887903	G	A	.	PASS	.	GT	0/0	./.	0/0	0/0	0/0	0/0	./.	0/0	0/0	./.	0/0	./.	0/0	0/0	0/0	./.	./.	1/1	./.	0/0	0/0	0/0	0/0	0/0	0/0	0/0	0/0	./.	0/0	0/0	./.	./.	0/0	0/0	0/0	0/0	0/0	0/0	0/0	./.	0/0	0/0	0/0	0/0	0/0	0/0	./.	0/0	0/0
734	47212	S1_6887943	T	A	.	PASS	.	GT	0/0	./.	0/0	0/0	0/0	0/0	./.	0/0	0/0	./.	0/0	./.	0/0	1/1	0/0	./.	./.	0/0	./.	0/0	0/0	0/0	0/0	0/0	1/1	0/0	0/0	./.	0/0	0/0	./.	./.	0/0	0/0	0/0	0/0	0/0	0/0	0/0	./.	0/0	0/0	0/0	0/0	0/0	0/0	./.	0/0	0/0
747	8073	S1_6969708	G	A	.	PASS	.	GT	0/0	0/0	0/0	0/0	0/0	0/0	0/0	0/0	0/0	0/0	0/0	./.	0/0	./.	./.	./.	./.	./.	1/1	./.	0/0	0/0	0/0	0/0	./.	0/0	0/0	./.	0/0	./.	./.	./.	./.	0/0	0/0	./.	0/0	0/0	0/0	0/0	0/0	0/0	./.	./.	./.	0/0	0/0	0/0	0/0
747	8082	S1_6969717	T	C	.	PASS	.	GT	0/0	0/0	0/0	0/0	0/0	0/0	0/0	0/0	0/0	0/0	0/0	./.	0/0	./.	./.	./.	./.	./.	1/1	./.	0/0	0/0	0/0	0/0	./.	0/0	0/0	./.	0/0	./.	./.	./.	./.	0/0	0/0	./.	0/0	0/0	0/0	0/0	0/0	0/0	./.	./.	./.	0/0	0/0	0/0	0/0
747	8096	S1_6969731	A	G	.	PASS	.	GT	0/0	0/0	0/0	0/0	0/1	0/1	1/1	0/0	0/0	0/0	0/0	./.	0/0	./.	./.	./.	./.	./.	0/0	./.	0/0	0/0	0/1	0/0	./.	0/1	0/0	./.	0/0	./.	./.	./.	./.	0/0	0/1	./.	0/1	0/0	0/0	0/1	0/1	0/0	./.	./.	./.	0/0	0/0	0/0	0/1
747	8098	S1_6969733	A	C	.	PASS	.	GT	0/0	./.	1/1	./.	./.	./.	./.	./.	./.	./.	./.	./.	./.	./.	./.	./.	./.	./.	./.	./.	./.	./.	./.	./.	./.	./.	0/0	./.	./.	./.	./.	./.	./.	./.	./.	./.	./.	./.	./.	./.	./.	./.	1/1	./.	./.	1/1	./.	0/0	0/0
747	8100	S1_6969735	C	A	.	PASS	.	GT	1/0	1/0	1/0	0/0	1/0	0/0	0/0	0/0	0/0	0/0	0/0	./.	0/0	./.	./.	./.	./.	./.	0/0	./.	0/0	0/0	1/0	0/0	./.	1/0	0/0	./.	1/0	./.	./.	./.	./.	0/0	0/0	./.	1/0	1/1	0/0	1/0	0/0	0/0	1/1	./.	./.	1/0	0/0	1/0	0/0
747	8104	S1_6969739	G	A	.	PASS	.	GT	0/0	1/0	0/0	1/0	0/0	1/0	0/0	1/0	1/0	0/0	0/0	./.	1/0	./.	./.	./.	./.	./.	0/0	./.	0/0	1/1	1/0	1/1	./.	1/0	1/1	./.	0/0	./.	./.	./.	./.	1/0	1/0	./.	1/0	0/0	0/0	0/0	1/0	1/1	./.	./.	./.	1/0	0/0	1/0	1/0
749	16378	S1_7006440	T	G	.	PASS	.	GT	0/0	0/0	0/0	0/0	0/0	0/0	0/0	0/0	0/0	0/0	0/0	./.	0/0	0/0	0/0	0/0	./.	0/0	0/0	0/0	0/0	0/0	0/0	0/0	0/0	0/0	0/0	./.	0/0	0/0	./.	./.	1/0	0/0	0/0	0/0	0/0	0/0	0/0	0/0	0/0	0/0	1/0	0/0	0/0	0/0	0/0	0/0	0/0
749	16384	S1_7006446	T	C	.	PASS	.	GT	0/0	0/0	0/0	0/0	0/0	0/0	0/0	0/0	0/0	0/0	0/0	./.	0/0	1/0	1/1	0/0	./.	1/1	1/1	0/0	1/1	0/0	0/0	0/0	1/1	0/0	0/0	./.	0/0	1/1	./.	./.	0/0	0/0	0/0	0/0	0/0	0/0	0/0	0/0	0/0	0/0	0/0	0/0	0/0	0/0	0/0	0/0	0/0
749	16388	S1_7006450	G	A	.	PASS	.	GT	0/0	0/0	0/0	0/0	0/0	0/0	0/0	0/0	0/0	0/0	0/0	./.	0/0	0/0	0/0	./.	./.	0/0	0/0	0/0	0/0	0/0	0/0	0/0	0/0	0/0	0/0	./.	0/0	0/0	./.	1/1	0/0	0/0	0/0	0/0	0/0	0/0	0/0	0/0	0/0	0/0	0/0	0/0	0/0	0/0	0/0	0/0	0/0
749	16404	S1_7006466	C	A	.	PASS	.	GT	0/0	0/0	0/0	0/0	0/0	0/0	0/0	0/0	0/0	0/0	0/0	./.	0/0	0/0	0/0	0/0	./.	0/0	1/0	0/0	0/0	0/0	0/0	0/0	0/0	0/0	0/0	./.	0/0	1/1	./.	0/0	0/0	0/0	0/0	0/0	0/0	0/0	0/0	0/0	0/0	0/0	0/0	0/0	0/0	0/0	0/0	0/0	0/0
749	16409	S1_7006471	T	A	.	PASS	.	GT	0/0	0/0	0/0	0/0	0/0	0/0	0/0	0/0	0/0	0/0	0/0	./.	0/0	0/0	0/0	./.	./.	0/0	0/0	0/0	0/0	0/0	0/0	0/0	0/0	0/0	0/0	./.	0/0	0/0	./.	1/1	0/0	0/0	0/0	0/0	0/0	0/0	0/0	0/0	0/0	0/0	0/0	0/0	0/0	0/0	0/0	0/0	0/0
749	16428	S1_7006490	C	A	.	PASS	.	GT	0/0	0/0	0/0	0/0	0/0	0/0	0/0	0/0	0/0	0/0	0/0	./.	0/0	0/0	0/0	./.	./.	0/0	0/0	0/0	0/0	0/0	0/0	0/0	0/0	0/0	0/0	./.	0/0	0/0	./.	1/1	0/0	0/0	0/0	0/0	0/0	0/0	0/0	0/0	0/0	0/0	0/0	0/0	0/0	0/0	0/0	0/0	0/0
749	16434	S1_7006496	C	T	.	PASS	.	GT	0/0	0/0	0/0	0/0	0/0	0/0	0/0	0/0	0/0	0/0	0/0	./.	0/0	0/0	0/0	./.	./.	0/0	0/0	0/0	0/0	0/0	0/0	0/0	0/0	0/0	0/0	./.	0/0	0/0	./.	1/1	0/0	0/0	0/0	0/0	0/0	0/0	0/0	0/0	0/0	0/0	0/0	0/0	0/0	0/0	0/0	0/0	0/0
751	3667	S1_7021306	A	G	.	PASS	.	GT	0/0	0/0	0/0	0/0	./.	0/0	./.	0/0	0/0	0/0	./.	./.	0/0	1/1	1/1	./.	./.	1/1	0/0	0/0	1/1	1/1	0/0	0/0	1/1	0/0	0/0	./.	0/0	1/1	./.	./.	0/0	0/0	0/0	0/0	0/0	0/0	0/0	0/0	0/0	./.	0/0	0/0	0/0	0/0	./.	0/0	0/0
751	3689	S1_7021328	C	A	.	PASS	.	GT	0/0	0/0	0/0	0/0	./.	0/0	./.	0/0	0/0	0/0	./.	./.	0/0	1/1	0/0	./.	./.	1/1	0/0	0/0	0/0	1/1	0/0	0/0	1/1	0/0	0/0	./.	0/0	1/1	1/1	./.	0/0	0/0	0/0	0/0	0/0	0/0	0/0	0/0	0/0	./.	0/0	0/0	0/0	0/0	./.	0/0	0/0
751	3742	S1_7021381	G	C	.	PASS	.	GT	0/0	0/0	0/0	0/0	0/0	0/0	0/0	0/0	0/0	0/0	0/0	./.	0/0	1/1	0/0	./.	0/0	0/0	0/0	0/0	0/0	0/0	0/0	0/0	0/0	0/0	0/0	./.	0/0	0/0	0/0	0/0	0/0	0/0	0/0	0/0	0/0	0/0	0/0	0/0	0/0	0/0	0/0	0/0	0/0	0/0	0/0	0/0	0/0
751	3745	S1_7021384	T	C	.	PASS	.	GT	0/0	0/0	0/0	0/0	0/0	0/0	0/0	0/0	0/0	0/0	0/0	./.	0/0	0/0	0/0	./.	1/0	0/0	0/0	0/0	0/0	0/0	0/0	0/0	0/0	0/0	0/0	./.	0/0	0/0	0/0	0/0	0/0	0/0	0/0	0/0	0/0	0/0	0/0	0/0	0/0	0/0	0/0	0/0	0/0	1/0	0/0	0/0	0/0
755	8065	S1_7036736	C	T	.	PASS	.	GT	./.	./.	./.	./.	./.	./.	./.	./.	./.	./.	./.	./.	./.	0/0	./.	./.	./.	./.	./.	./.	./.	./.	./.	./.	0/0	./.	./.	./.	./.	./.	./.	./.	./.	./.	./.	./.	./.	./.	./.	./.	./.	./.	./.	./.	./.	./.	./.	./.	1/1
755	8071	S1_7036742	T	C	.	PASS	.	GT	./.	./.	./.	./.	./.	./.	./.	./.	./.	./.	./.	./.	./.	0/0	./.	./.	./.	./.	./.	./.	./.	./.	./.	./.	0/0	./.	./.	./.	./.	./.	./.	./.	./.	./.	./.	./.	./.	./.	./.	./.	./.	./.	./.	./.	./.	./.	./.	./.	1/1
755	8079	S1_7036750	A	G	.	PASS	.	GT	./.	./.	./.	./.	./.	./.	./.	./.	./.	./.	./.	./.	./.	0/0	./.	./.	./.	./.	./.	./.	./.	./.	./.	./.	0/0	./.	./.	./.	./.	./.	./.	./.	./.	./.	./.	./.	./.	./.	./.	./.	./.	./.	./.	./.	./.	./.	./.	./.	1/1
759	2034	S1_7070436	G	A	.	PASS	.	GT	0/0	0/0	0/0	0/0	0/0	0/0	0/0	0/0	0/0	0/0	0/0	0/0	0/0	0/0	0/0	1/1	./.	./.	0/0	0/0	0/0	0/0	0/0	0/0	0/0	0/0	0/0	1/1	0/0	0/0	1/1	0/0	0/0	0/0	0/0	0/0	0/0	0/0	0/0	0/0	0/0	0/0	0/0	0/0	0/0	0/0	0/0	0/0	0/0
759	2062	S1_7070464	C	T	.	PASS	.	GT	0/0	0/0	0/0	0/0	0/0	0/0	0/0	0/0	0/0	0/0	0/0	0/0	0/0	0/0	0/0	1/1	./.	./.	0/0	0/0	0/0	0/0	0/0	0/0	0/0	0/0	0/0	1/1	0/0	0/0	0/0	0/0	0/0	0/0	0/0	0/0	0/0	0/0	0/0	0/0	0/0	0/0	0/0	0/0	0/0	0/0	0/0	0/0	0/0
759	2071	S1_7070473	G	A,C	.	PASS	.	GT	0/0	0/0	0/0	0/0	0/0	0/0	0/0	0/0	0/0	0/0	0/0	2/2	0/0	0/0	0/0	1/1	./.	./.	0/0	0/0	0/0	0/0	0/0	0/0	0/0	0/0	0/0	1/1	0/0	0/0	0/0	0/0	0/0	0/0	0/0	0/0	0/0	0/0	0/0	0/0	0/0	0/0	0/0	0/0	0/0	0/0	0/0	0/0	0/0
[truncated: 84,077,868 more chars]
